# Supplementary material for: Integrated next-generation sequencing and comparative transcriptomic analysis of leaves provides novel insights into the ethylene pathway of Chrysanthemum morifolium in response to a Chinese isolate of chrysanthemum virus B
Source: Virol J. 2022 Nov 11;19:182. doi: 10.1186/s12985-022-01890-3 (PMC9650830; doi:10.1186/s12985-022-01890-3)
Supplement: Supplementary file 1 — Additional file 1: Table S1. List of primers used in this study. [file 12985_2022_1890_MOESM1_ESM.xlsx]

## Sheet: Sheet1
Table S1. List of primers used in this study.
Primer namea	Sequence	Purpose
EF1α-F	5’-AAGAAGGACCCAACTGGAGC	RT-PCR
EF1α-R	5’-CCATTCAAGCGACAGACTCA	RT-PCR
detCVB-F	5’-GCACCAGGTGATDMTGAARG	RT-PCR
detCVB-R	5’-GCATGTARTTCCAHGCHACAGC	RT-PCR
detCVR-F	5’-CGYCGTAAGGAGTACAGGAC	RT-PCR
detCVR-R	5’-ATRGCTGCAGARTTCTCCAC	RT-PCR
detCMV-F	5’-GCCACCAAAAATAGACCG	RT-PCR
detCMV-R	5’-ATCTGCTGGCGTGGATTTCT	RT-PCR
detTAV-F	5’-CGCTGTTTCAACGCTTTCAACG	RT-PCR
detTAV-R	5’-CCACGACCAACAATCAAATCAC	RT-PCR
detTMV-F	5’-TGTGTGCAAAACTTACTTCCC	RT-PCR
detTMV-R	5’-AGGACAAAACATTTGCGTATG	RT-PCR
detPVY-F	5’-ACTGTGATGAATGGGCTTATG	RT-PCR
detPVY-R	5’-CGCATATATGGTTCCTTTTTG	RT-PCR
detCSVd-F	5’-CCTGGAGAGGTCTTCTG	RT-PCR
detCSVd-R	5’-AGAGGAAGGAAACTAAAGGA	RT-PCR
detCChMVd-F	5’-AGGTCGTWAAACTTCCCCTCTAARCG	RT-PCR
detCChMVd-R	5’-TCCAGTCGAGACCTGAAGTGGGTTTC	RT-PCR
qCmEF1α-F	5’-TTTTGGTATCTGGTCCTGGAG	qRT-PCR
qCmEF1α-R	5’-CCATTCAAGCGACAGACTCA	qRT-PCR
qCmWRKY4-F	5’-CGTGTTGAAGCTTCGGATAATA	qRT-PCR
qCmWRKY4-R	5’-GTTGTGCTCTCCTTCATAAGTTG	qRT-PCR
qCmERF3-F	5’-TACCAAAACAACATGCGGAAA	qRT-PCR
qCmERF3-R	5’-CTATGTACAATTGCTTATCTGGTCC	qRT-PCR
qCmMYB62-F	5’-CACCATCATCATCCTCTACTTCT	qRT-PCR
qCmMYB62-R	5’-ATTCTTGCATGTTTAAGTGGTTG	qRT-PCR
VIGS-NbACS8-F	5’-GTGAGTAAGGTTACCGAATTCGCTTGCCAGAATTTAGACAGG	VIGS
VIGS-NbACS8-R	5’-CGTGAGCTCGGTACCGGATCCTGGATTTGAAGGATTGTTTATAAG	VIGS
VIGS-NbACO3-F	5’-GTGAGTAAGGTTACCGAATTCATTTATCCTGCACCAACTCTCG	VIGS
VIGS-NbACO3-R	5’-CGTGAGCTCGGTACCGGATCCACTTTAAGCCTCTTGACTACATATGT	VIGS
VIGS-NbEIN3-F	5’-GTGAGTAAGGTTACCGAATTCCCCTGCGGCAATAGCCAAAT	VIGS
VIGS-NbEIN3-R	5’-CGTGAGCTCGGTACCGGATCCTAGCAATATCGGGAAACATGTG	VIGS
PVXCVB-CN CRP-F	5’-ATCGATATGGATGTTGTTGTGAAGATGTTG	PVX construct
PVXCVB-CN CRP-R	5’-GTCGACTTAAAAATTATATCCCGGGTGGGGT	PVX construct
qNbUBC-F	5’-GAGGAAGAGACTGATGAGGGAT	qRT-PCR
qNbUBC-R	5’-CACAGAGCAAAGACTGGATTGA	qRT-PCR
qNbACS8-F	5’-TAAGAAACAATGCAGCAGGA	qRT-PCR
qNbACS8-R	5’-TCAAATATTCTATCACTCATCACTA	qRT-PCR
qNbACO3-F	5’-CGGCCTACAACTCCTCAAAG	qRT-PCR
qNbACO3-R	5’-CTGCATCACTTCCTGGATTATAG	qRT-PCR
qNbEIN3-F	5’-ATGAACGTGAGGGAATTAGCTG	qRT-PCR
qNbEIN3-R	5’-AGCAGCCACTTCCACTTCCT	qRT-PCR
qCVB-CN CRP-F	5’-GTCTACCCTCCTTTATTTCCTGAG	qRT-PCR
qCVB-CN CRP-R	5’-GTATCACCTCAGTTACTCCCCAA	qRT-PCR
qPVX CP-F	5’-CTTTAGTACAGCCCGTGCCA	qRT-PCR
qPVX CP-R	5’-GCCTGTGCCATAGTGTCTGT	qRT-PCR
a Abbreviations: F, forward primer; R, reverse primer.
