# Supplementary material for: Integrated next-generation sequencing and comparative transcriptomic analysis of leaves provides novel insights into the ethylene pathway of Chrysanthemum morifolium in response to a Chinese isolate of chrysanthemum virus B
Source: Virol J. 2022 Nov 11;19:182. doi: 10.1186/s12985-022-01890-3 (PMC9650830; doi:10.1186/s12985-022-01890-3)
Supplement: Supplementary file 3 — Additional file 3: Table S2. Contigs mapped in the viral genome of the Chinese isolate of chrysanthemum virus B (CVB-CN). [file 12985_2022_1890_MOESM3_ESM.xlsx]

## Sheet: Sheet1
Table S2. Contigs mapped in the viral genome of the Chinese isolate of chrysanthemum virus B (CVB-CN).
No.	Contig_ID	Sequence	Size (nt)
Contig 1	TRINITY_DN5220_c0_g1	AATTATATGTGCTGTCGCCACACTTAAGAAAAACATCATAATCTACGTGGAAGAGCAAAGGGCTGTTTATGAATATACTGGTACTTGCGGTAACGCTGACAGCATCTATTTACTCCTGCGAAATGAACACTTCGAGTACATCGAACCTAAAAACAGTTGTCTATTGCATGCGATAGCCCACGCGTTGAACCGGCAATTCCATGAAGTACTCAC	213
Contig 2	TRINITY_DN5368_c0_g1	ATAGATTCCACTTCGTAGGGATTAAACAGTCCAAATTAGAATTCCTTAAATTAAGAAATAGTAAGTTAAGTACCATTTCTAAGATTAATAGGTTTGTAACTAGTGCCGACAAGGCAAGGTACGGCTCTGATTTTGTAAAAAAAGTGAGTAAGCCGCACGTGGGGTTCAAGCGCCATGAGTTGCAAGTTGAAACACCAACCTTGCGTGATCTCTTGCCGAGCCTAAAGGAACGGGAAGCTA	240
Contig 3	TRINITY_DN5534_c1_g1	CAGACGATGATATGCCCACAGCGGGTGAAATTATTTTTTGGTCGGTGGTGCAAGCAATTGCCGAAGCTTATTGCTGCTAAATTAGAGGTTGTCAAAACAGTGAGTCTTGATGACTTTGTGACATTTATGGCGCCCTATTGCTTTGATGTGCAATTGGAGACTGTGGATTTCAATTACAATAGTTTCTTTCCACTATATGATGTTGCTGAGGCTGATTTCGGTGTGGCGCTGCCTGACCTCATAGATGATACATTCACCATGGGCAATGTCGCTGCGTTGTGCGATCGGATTACTAGACCTTACATTGGGCGTCATGACAGGGCCC	325
Contig 4	TRINITY_DN5571_c0_g1	CTTTCAGAGGGTTATCAACAGAAGATTAAAAATGGGTACCTCTTGAAAGCCAGGAAAATAGTACTTCCAAATGGTGATGTATACATGGTAGATTTAATACATAGTAAATTCGCGCATCACCTAATTTCTATAACGAGGGGGGAGTTGTTGAGCTCTGACATCAGGTCATTTGGTCCATTCGAAGCAACTGCTTGTAATGGTCTTGAACCGCTGGTACGGAACATGAGTAACTGCTTCCCCGTGCCCTACTCTGTGGTCTCACGGACATACTTGTATCTTAGCACCCTGCGCAAACCCGATGTCCAGTCCTCTATG	315
Contig 5	TRINITY_DN5598_c0_g1	ACCAGCTCTTCAACCACCGCCCAATATGCGGGGGGATTCATCAAACATGTACAGTCAGGTATCTACTGATTTCCTGTGGAAGATTAAGCCACAGAAGATTTCCAACAACATGGCTACATCCGAGGATATGGTAAAGATACAGGTAGCTCTTGAGGGCCTTGGGGTACCAACTGAGTCAGTCAAAGAGGTGATCATCCGTTTAGTGCTCAACTGTGCAAACACGAGTAGCTCAGGCTACCAAGATCCCAAAGGGG	254
Contig 6	TRINITY_DN5820_c0_g1	TGGGTTTTCATCCAAATGTCAAGTATGCAGCCTTTGACTTTTTCGACTATGTTGAGAATGGGGCTGCGATCAAACCAAGTGGCGGCATTGTGCCCAAGCCCACACGTGCTGAGTATGTGGCGTACAATACTTACAAGATGCTAGCTCTCAATAAGGCCAACAACAATGATACCTACGGTAATTTCGATGCTGCTATCACCGGGGGGAGGCAAGGTCC	217
Contig 7	TRINITY_DN5820_c0_g2	ATAATGGATGTTGTTGTGAAGATGTTGATTCTACGTAAGTTCGTTGAACAGGGTAATGTGTGTCCTATCCATTTGTGTGTTGATATTTACAAGCGTGCTTTTCCTAGGAGTGTGAATAAAGGTAGATCCTCTTATGCTAGGCGTCGGCGAGCTCTAAAGCTTGGCCGGTGCCATAGATGTTACAGGGTCTACCCTCCTTTATTTCCTGAGATTTCAAGGTGCGATAACCGCACCTGTGTGCCTGGTATTTCTTATAATAGTAAAGTAAAAG	271
Contig 8	TRINITY_DN6207_c1_g3	GTCATTTAGGGTCCAAATTGGGCAACTTCGCGATCATGCGATTCTCCGGGGAGGCCAGTACCTTTCTATTCAATACCATGGCTAACATGCTATTCACCTTCTTGCGCTACAATATCAAAGATAGTGAACACATCTGCTTTGCTGGGGATGACATGTGTGCCTCAGAACGCCTATGCATCAAGAAGGAGCATGAGGGCTTCTTGAACAAATTGAAATTGAAAGCCAAAGTATTTTTTGTGGACAAGCCGACTTTTTGCGGATGGCACCTATGTTCAGATGGTATATACAAAAAACCTCAGTTGGTGCTTGAACGCATGTGCATTGCTAAGGAGAAGAATAATCTAGCAAATTGTCTGGA	358
Contig 9	TRINITY_DN6342_c0_g1	CAAACGGGGCTTAGTGTGTCGAACACTAGCGTAATTGAACTTAATGCAAATGGGACAATGTTGACTTATAGAGCAGAGCTAGCGCGCGCACGAGTCCTGGCTGATAGTTTGGAAGCCGGGAGTACCGGAATAATCTCATCGAAATTATTCAATCAATGCCCGAACTTGGGGGCACAGATACGCACTGATGGTGGTTTTAAAGATTCTCAGGTTTGCTGCATTCTAGGTACTTTCGGGGCGGGCAAGAGTAGTCTCTTCACGGAATTCACGAAGAAAAATCCGGGGAAGGGCGTTTTTTACGTATCCCCTAGAAAGGCTCTCGCACAAGAGCATGAATCAAAATGTATGTCTTTGGGGAAAGCGAGCGCTGGGGCCTTAGGCGGAGGAACAAGGAAGAGT…	837
Contig 10	TRINITY_DN6342_c0_g2	TACTCCCAGCTTCCAAACTATCAGCCAGGACTCGTGCGCGCGCTAGCTCTGCTCTATAGGTCAACATTGTCCCATTTGCATTAAGTTCAATTACGCTAGTGTTCGACACACTAAGCCCCGTTTGCTCACCCTTGAGAATCTTTATATCCACTGAGGGGTTCTTACTTGAGTACGTTATGTGGCCCTCACTCAGTATAAAGTTAGC	205
Contig 11	TRINITY_DN6342_c0_g3	GTTTCTCGAAGGAGCCTTCGCAGAAGATGAAGCAATCATATGTGCTGTCGCCACACTTAAGAAAAACATAATAATCTATGTGGAAGAGCAAAGGGCTGTTTATGAATATACTGGTACCTGCGGTAACGCTGATAGCATCTATCTGCTTCTGCGAAATGAACACTTCGAGTATATCGAACCAAAAAATAGTTGTCTATTGCATGCGATAGCCCACGCGTTGAACCGGCAATTCCATGAAGTACTCACAGTTGTTGAACGTGTCTTGGGGTCTTGCATGAGTGGGGAAACATGGGTAGGTCAGGGGATTGATGTGGCAGATCTCGGGTTTTACTTCAGCCTGTTCGATATCAGAGCATGTGTTATTTCAGGGTCAAGCGCTGCAACGTACAATGAGGAAGG…	451
Contig 12	TRINITY_DN6365_c0_g3	GGAATTATGTGCACCAATCGTGCTACAGATTATGATCTTAAACCTGGAACTCACTTCACGATGCCACAGAATTTCCAATTAACCCACAGGCATGCGCTCCTAAACTGCTCTGCAAATCGAGCCTCATTGACATTCAGGCGGATGAAAATTTCTGAGAGTGAGCATGGTAATAATAAACAAGGTAATTCCACCAATAGAGATGCAGCTGAGGAGGAAAGAAAAAGTAGTACGCCGGTGAGTGAAGAACCCAACCCTGATAATTCGGCTAGTTCTGGTGAAACCAGTGAACATATCCCAGATGAAAACACAGCGGAGGAGCCTGGAAGACCTGAACCGACTGGGAGTAAAGAGCACGGGAAAGCTGGGGGAAGAGTGCCAAATGACTTTTTGCATGAGTTT…	563
Contig 13	TRINITY_DN6365_c0_g6	ATGGTTACGCGAGTTTTGGAATTATGTGCACAAATCGTGCTACAGATTATGATCTCAAACCTGGAACTCACTTTACGATGCCACAGAATTTCCAATTAACCCACAGGCACGCGCTCCTAAATTGCTCTGCAAATCGAGCCTCATTGACATTTAGGCGGATGAAAATTTCTGAGAGTGGGCATAGTAATGATAAACAAGGTGATCCCACCAATAGAGATGCTGCAGAGGAGGAAAGGAAAAGTGGTACGCCGGTGAATGAAGAGCCCTACCCTGATAATTCTGCTAGCCCTAGTGAAACCAGTGAACATACCCCAGATGAAAACACAGCGGAGG	333
Contig 14	TRINITY_DN6410_c0_g3	GATTTTGGTTTTACACGTTTGAGTAGTAGCTTACATACACCGATTGTTGTACATTGTGTGCCAGGTGCTGGAAAAAGTAGTTGCATTCGGGCGTTGTTAAAGGCTGATTCAAGGTTCGCAGCTTACACTTTGGGAGCGCCTGACCCTTGTAACTTGGACGGTATATGTATTAGAACTTTCACTGGTTCGGTTGACCCTAAGTGCTTCAACATCCTTGACGAGTACACACGCTTTAACGGTGACACCAGCGCATTCTTCGCACTTTTTGGAGACCCAATACAGAGCCCCCCGCGTACCTTGCTTCGAGCTCATTTCAA	317
Contig 15	TRINITY_DN6478_c0_g1	AATTTCAAGGTGGGCACTATAATTATTACAAATGTCTCAGCTGCCACCTCAGAGAAACGCTGGTTGACAGCCTTGAGCCGTTTTAGTGAGAACATCTGTTTCGTTAACCTCTTGGGAACTGATTGGAGTGGTCTCTTTGGCCTGTACAAGCACCGAGCATTAGGTCACTTCCTTAGTAAGAGAGCGCAATTGAAGGATTTGCTGGATCATTTGCCAGGTCAACCACAGTTTCAGAATGGTTTCTCAACGCCAATCGGTAGGGATGCAGGGAAAAGGGAAGAAAAGCTTATTGGTGATCCCTGGCTTAAGTGCATGATTGATCTCGGTCAGACTGAAGATGTGGAGGAAGTGGAGATTCTTGAGGAAGTCATGCAAGAAGAGTGGTTCAAGACGCACCTA…	407
Contig 16	TRINITY_DN6525_c2_g3	AATACACAAACCACAAATGCAAATTAACGGCGGAAGCTCCGCAACTTCCTCGAAATCAGGGGTTTCACATTCTTCTTTTGTTGGCGGGCAATTTCCCCCTCCTTGACCTGCTGGTGCACCAGGCATCTCATGCTCCTCACTTGTTCCTGTATCCTCAGGATTGTGTGCAGGTTGTGCATTTGCGGCACCCCCGCTTGCTTTATTTTCAGCACTTTTCTTACCC	223
Contig 17	TRINITY_DN6525_c2_g4	AGCAAATTGCCCTGGTTCCTCTCGGAGACTCGCCTCAATGTTTGGTACCTTGGAGATAAGCCTGATGGTAAGGCGATGCCCAGAAATTTCATCCTCCAATTTGCCAAGATTGTGGGCGACGTTACTGGACCAGTTAATAGACCAAAATTGATCAAACGTGGGTGTCCACCACAGTTTAGGTATTGCAGAGCTAAATTGGGCGAGTGTGACAGGTGCAAAGGTGCTGATAGTAAGAAAAGTGCTGAAAATAAAGCGAGTGGGGGTGCCACAAATGCACAACATGCTCACAATCCTGAAGAAACAGGAACCAGTGAGGAGCATGAGATACCTGGTCCACCGGCAGGTCAAGGAGGGGGAAATTGCCCGCCAACAAAAGAAGAATGTGAAACCCCTGATTTC…	542
Contig 18	TRINITY_DN6547_c0_g3	GGTTCTTTCAGAGGGTTATCAACAGAAAATTAAGAATGGGTACCTCTTGAAGGCCAGGAAAATAGTGCTTCCAAATGGTGATGTGTACATGGTAGATTTAATACACAGTAAATTCGCGCATCACCTAATTTCTATAACGAGGGGGGAGTTGTTGAGCTCTGAAATCAGGTCTTTTGGTCCTTTCGAAGCAACAGCTTGCAACGGCCTTGAACCACTGGTACGGAACATGAGTAACTGCTTCCCCGTGCCCTACTCTGTGGTCTCACGGACGTACTTGTATCTTAGCACCCTGCGCAAACCCGATGTCCAGTCC	313
Contig 19	TRINITY_DN6766_c1_g1	ATCCCAAAGAGTTGGGGATTAACCTGACGAATGCAGCTGAACGTTTCGAGACCATTTACCCTAGACATAGGGCATCAGACACCGTAACTTTCATAATGGCAGTGAAAAAAAGGCTGAGATTTTCACGTCCGGCAGTCGAGAGAGCAAAACTTCAGGAAGCCAAACTGTATGGGAAGTTCCTTCTGGGTGAATTTCTCAAGAAAGTCCCATTGAAACAAGCACACAACGCCACAATGATGGAGCGCGCGAAATTTGATTTTGAGGAAAAGAAGACGAGCAAAAGTGCGGCCATCATAGAGAATCATGCGGGCAGATCATGCAGAGATTGGTTAATTGACGTAGGGCTTATATTCTCCAAAAGTCAATTATGCACGAAATTTGATAATAGATTTAGAGTCG…	459
Contig 20	TRINITY_DN6884_c9_g1	CCATTCTCATCACATATAGTCAATTAATCTACGATCAATTACTATACGTTATGTCGCTCACATACAGGAGCCCATTAGAAGAGAATGTTGGTGCATATGACTCAAGTGTTCAAGCAGCTATTGCCAGCACGTCAGCTAATTATTACAAGGAGGCAGAGGTTAACAACTTCCAGTTTTTCAATTATTATCTTCGCCCCAATGCGAAGCGCCATTTAATTGAAGCTGGTATATACCTAAGTCCATACTCGGCAGTACCACATTCACACGCTGCATGCAAGACCCTTGAGAACCATTTATTATACAATGTTTTGCCACCGCTTGTAGATAATAGATTCCACTTCGTAGGGATTAAACAGTCCAAATTAGAATTCCTTAAATTAAGAAATAGTAGGTTAAGCA…	6839
