# Supplementary material for: Integrated next-generation sequencing and comparative transcriptomic analysis of leaves provides novel insights into the ethylene pathway of Chrysanthemum morifolium in response to a Chinese isolate of chrysanthemum virus B
Source: Virol J. 2022 Nov 11;19:182. doi: 10.1186/s12985-022-01890-3 (PMC9650830; doi:10.1186/s12985-022-01890-3)
Supplement: Supplementary file 4 — Additional file 4: Table S3. Full-length genome sequence of the Chinese isolate of chrysanthemum virus B (CVB-CN). [file 12985_2022_1890_MOESM4_ESM.xlsx]

## Sheet: Sheet1
Table S3. Full-length genome sequence of the Chinese isolate of chrysanthemum virus B (CVB-CN).
GGATAAACAAACCACCATTCTCATCACATATAGTCAATTAATCTACGATCAATTACTATACGTTATGTCGCTCACATACAGGAGCCCATTAGAAGAGAATGTTGGTGCATATGACTCAAGTGTTCAAGCAGCTATTGCCAGCACGTCAGCTAATTATTACAAGGAGGCAGAGGTTAACAACTTCCAGTTTTTCAATTATTATCTTCGCCCCAATGCGAAGCGCCATTTAATTGAAGCTGGTATATACCTAAGTCCATACTCGGCAGTACCACATTCACACGCTGCATGCAAGACCCTTGAGAACCATTTATTATACAATGTTTTGCCACCGCTTGTAGATAATAGATTCCACTTCGTAGGGATTAAACAGTCCAAATTAGAATTCCTTAAATTAAGAAA…
