# Supplementary material for: Integrated next-generation sequencing and comparative transcriptomic analysis of leaves provides novel insights into the ethylene pathway of Chrysanthemum morifolium in response to a Chinese isolate of chrysanthemum virus B
Source: Virol J. 2022 Nov 11;19:182. doi: 10.1186/s12985-022-01890-3 (PMC9650830; doi:10.1186/s12985-022-01890-3)
Supplement: Supplementary file 5 — Additional file 5: Table S4. Summary of RNA sequencing of leaves of Chrysanthemum morifolium, uninfected (healthy) or infected with the Chinese isolate of chrysanthemum virus B (CVB-CN). [file 12985_2022_1890_MOESM5_ESM.xlsx]

## Sheet: Sheet1
Table S4. Summary of RNA sequencing of leaves of Chrysanthemum morifolium, uninfected (healthy) or infected with the Chinese isolate of chrysanthemum virus B (CVB-CN).
Sample	Raw_Reads	Raw_Bases	Valid_Reads	Valid_Bases	Valid%	Q20%	Q30%	GC%
Healthy_1	81432224	12.21 G	80361518	11.21 G	98.69	97.99	93.67	44.71
Healthy_2	87442806	13.12 G	86290150	12.04 G	98.68	98.03	93.73	45.01
Healthy_3	90177762	13.53 G	88781610	12.37 G	98.45	97.8	93.22	45.06
Infected_1	81788406	12.27 G	80614478	11.23 G	98.56	97.62	92.75	44.2
Infected_2	82368932	12.36 G	81041714	11.29 G	98.39	97.77	93.14	44.23
Infected_3	91034786	13.66 G	89881314	12.55 G	98.73	97.88	93.34	44.08
