# Supplementary material for: Integrated next-generation sequencing and comparative transcriptomic analysis of leaves provides novel insights into the ethylene pathway of Chrysanthemum morifolium in response to a Chinese isolate of chrysanthemum virus B
Source: Virol J. 2022 Nov 11;19:182. doi: 10.1186/s12985-022-01890-3 (PMC9650830; doi:10.1186/s12985-022-01890-3)
Supplement: Supplementary file 6 — Additional file 6: Table S5. Summary of transcripts and unigenes assembled using the Trinity software. [file 12985_2022_1890_MOESM6_ESM.xlsx]

## Sheet: Sheet1
Table S5. Summary of transcripts and unigenes assembled using the Trinity software.
Index	All	GC%	Min length	Median length	Max length	Total assembled bases	N50
Transcripts	140385	40.5	201	478	13138	94176136	900
Unigenes	37112	40.65	201	627	13138	31094183	1188
