# Supplementary material for: Integrated next-generation sequencing and comparative transcriptomic analysis of leaves provides novel insights into the ethylene pathway of Chrysanthemum morifolium in response to a Chinese isolate of chrysanthemum virus B
Source: Virol J. 2022 Nov 11;19:182. doi: 10.1186/s12985-022-01890-3 (PMC9650830; doi:10.1186/s12985-022-01890-3)
Supplement: Supplementary file 7 — Additional file 7: Table S6. Significant differentially expressed genes (SDEGs) identified in leaves of Chrysanthemum morifolium during infection with the Chinese isolate of chrysanthemum virus B (CVB-CN). [file 12985_2022_1890_MOESM7_ESM.xlsx]

## Sheet: Sheet1
Table S6. Significant differentially expressed genes (SDEGs) identified in leaves of Chrysanthemum morifolium during infection with the Chinese isolate of chrysanthemum virus B (CVB-CN).
Gene ID	Length	Annotation	Name	Swiss-Prot description	CVB-CN1_count	CVB-CN2_count	CVB-CN3_count	Control1_count	Control2_count	Control3_count	CVB-CN1_TPM	CVB-CN2_TPM	CVB-CN3_TPM	Control1_TPM	Control2_TPM	Control3_TPM	Log2FC_BR1	Log2FC_BR2	Log2FC_BR3	Log2FC_mean	Log2FC_SD	P value	FDR	Regulation
TRINITY_DN20214_c0_g2	259	-	-	-	2229.63	2942.46	3048.59	12.16	4	5.07	664.63	711.36	721.06	2.7	0.95	1.25	8.66859	8.76662	8.78616	8.74045	0.0629994	2.33063e-06	2.33585e-06	Up
TRINITY_DN11354_c0_g3	240	-	ORF1	RNA replication polyprotein OS=Blueberry scorch virus GN=ORF1 PE=1 SV=1	2162.46	2510.31	3139.86	7.01	4	9	753.82	711.76	869.58	1.81	1.11	2.62	8.67315	8.59032	8.87925	8.71424	0.148782	7.98344e-05	8.21453e-05	Up
TRINITY_DN28727_c2_g4	211	-	-	Coat protein OS=Helenium virus S PE=3 SV=1	4514	5164.39	5437.74	22.08	16.03	25	2001.51	1911.78	1941.69	7.35	5.78	9.63	8.04341	7.97723	7.99963	8.00676	0.0336569	2.03846e-07	2.03901e-07	Up
TRINITY_DN27617_c0_g2	2509	beta-xylosidase 1 [Artemisia annua]	BXL1	Beta-D-xylosidase 1 OS=Arabidopsis thaliana GN=BXL1 PE=1 SV=1	2982	2933	3096	20	24	27	25.26	22.82	22.94	0.16	0.18	0.22	7.08025	6.93369	6.94126	6.98506	0.0825165	7.78874e-06	7.83222e-06	Up
TRINITY_DN28719_c3_g2	309	-	-	-	761.63	903.81	1010.49	16.02	12.02	9.01	155.6	151.72	165.41	2.49	1.96	1.52	6.28893	6.2525	6.37713	6.30619	0.0640848	2.83348e-06	2.84037e-06	Up
TRINITY_DN7954_c0_g1	731	adenine nucleotide alpha hydrolases-like superfamily protein [Artemisia annua]	PHOS34	Universal stress protein PHOS34 OS=Arabidopsis thaliana GN=PHOS34 PE=1 SV=1	2833	2942	3586	50	60	48	117.77	105.04	122.45	1.65	2.01	1.71	6.03987	5.87484	6.09609	6.0036	0.115	2.63163e-05	2.66641e-05	Up
TRINITY_DN28727_c0_g2	259	-	ORF2	Movement and silencing protein TGBp1 OS=Potato virus S (strain Peruvian) GN=ORF2 PE=3 SV=1	1090.25	1586.44	1365.32	29.58	34.83	27.22	324.99	383.53	322.93	6.58	8.28	6.72	5.49759	5.73654	5.48842	5.57418	0.140678	7.12209e-05	7.31485e-05	Up
TRINITY_DN11637_c0_g1	784	hypothetical protein CTI12_AA553310 [Artemisia annua]	-	-	132	101	117	2	4	2	6.72	5.61	5.23	0.14	0.29	0.06	5.36257	5.10211	5.00092	5.1552	0.186579	0.000229307	0.000242348	Up
TRINITY_DN21828_c0_g4	737	pectinesterase inhibitor domain-containing protein [Artemisia annua]	-	21 kDa protein OS=Daucus carota PE=2 SV=1	178	239	170	8	8	4	7.22	8.33	5.67	0.26	0.26	0.14	5.03642	5.24274	4.68777	4.98898	0.280509	0.000891283	0.00100625	Up
TRINITY_DN22510_c1_g1	558	Bet v I domain-containing protein [Artemisia annua]	-	Root allergen protein OS=Taraxacum officinale PE=1 SV=1	644	671	678	23	26	25	41.87	37.07	35.95	1.15	1.34	1.37	5.02421	4.84854	4.80428	4.89234	0.116322	3.43036e-05	3.48701e-05	Up
TRINITY_DN9635_c0_g1	830	nucleophile aminohydrolase [Artemisia annua]	TSJT1	Stem-specific protein TSJT1 OS=Nicotiana tabacum GN=TSJT1 PE=2 SV=1	403	369	525	14	16	18	13.52	10.76	14.62	0.38	0.44	0.52	4.91975	4.59034	5.0326	4.84756	0.2298	0.000402505	0.000435034	Up
TRINITY_DN20263_c1_g1	1431	oxidoreductase family protein [Artemisia annua]	iolG	Inositol 2-dehydrogenase/D-chiro-inositol 3-dehydrogenase OS=Bacillus halodurans (strain ATCC BAA-125 / DSM 18197 / FERM 7344 / JCM 9153 / C-125) GN=iolG PE=3 SV=1	595	603	685	14	23	21	12.73	13.11	11.7	0.41	0.31	0.62	4.83289	4.87533	4.71117	4.80646	0.0852112	9.6828e-06	9.7445e-06	Up
TRINITY_DN27617_c0_g1	1138	beta-xylosidase 2 [Artemisia annua]	BXL1	Beta-D-xylosidase 1 OS=Arabidopsis thaliana GN=BXL1 PE=1 SV=1	183	212	218	5	5	12	6.57	5.24	4.98	0.09	0.25	0.26	5.03782	4.71149	4.63807	4.7958	0.21279	0.000403432	0.000436074	Up
TRINITY_DN22692_c0_g5	1337	major facilitator superfamily protein [Artemisia annua]	At5g18840	Sugar transporter ERD6-like 16 OS=Arabidopsis thaliana GN=At5g18840 PE=2 SV=2	338	352	459	12	14	19	5.78	5.42	6.74	0.18	0.21	0.29	4.67243	4.57965	4.8941	4.71539	0.161571	0.000129634	0.000134784	Up
TRINITY_DN19534_c0_g1	1884	malectin-like carbohydrate-binding domain-containing protein [Artemisia annua]	At1g51860	Probable LRR receptor-like serine/threonine-protein kinase At1g51860 OS=Arabidopsis thaliana GN=At1g51860 PE=2 SV=2	562	516	569	26	27	28	9.28	7.02	7.25	0.26	0.27	0.36	4.96721	4.56456	4.61107	4.71428	0.220277	0.000463667	0.000504179	Up
TRINITY_DN15729_c0_g1	647	uncharacterized protein LOC111913729 [Lactuca sativa]	-	-	444.88	486.55	567.38	13	29	23	25.6	23.22	25.9	0.81	1.17	0.98	4.69744	4.55666	4.71425	4.65611	0.0865382	9.67166e-06	9.73277e-06	Up
TRINITY_DN7808_c0_g1	288	hypothetical protein CTI12_AA365330 [Artemisia annua]	-	-	236	251	321	8	16	13	58.51	50.38	63.21	1.43	3.03	2.68	4.61965	4.40382	4.73112	4.58486	0.166401	0.000129726	0.000134888	Up
TRINITY_DN18082_c1_g1	1070	alcohol dehydrogenase [Artemisia annua]	ADH2	Alcohol dehydrogenase 2 OS=Solanum lycopersicum GN=ADH2 PE=2 SV=2	4212	5351	4389	342	224	255	457.72	525.17	434.81	26.92	16.75	18.95	4.45473	4.65305	4.38065	4.49615	0.140843	7.81016e-05	8.03267e-05	Up
TRINITY_DN10791_c0_g1	494	uncharacterized protein LOC110877753 [Helianthus annuus]	-	-	51	49	51	2	3	4	4.93	3.84	4.38	0.12	0.19	0.27	4.67243	4.31194	4.50177	4.49538	0.180326	0.000190776	0.000200603	Up
TRINITY_DN23632_c0_g1	1842	Sodium/calcium exchanger membrane region [Artemisia annua]	CCX1	Cation/calcium exchanger 1 OS=Arabidopsis thaliana GN=CCX1 PE=2 SV=1	354	420	459	21	26	28	6.89	9.73	8.35	0.24	0.44	0.42	4.23196	4.7299	4.50924	4.49037	0.249504	0.000638647	0.0007062	Up
TRINITY_DN18538_c0_g1	1866	E3 ubiquitin-protein ligase HERC2-like protein [Artemisia annua]	HERC2	Probable E3 ubiquitin-protein ligase HERC2 OS=Drosophila melanogaster GN=HERC2 PE=1 SV=3	179.31	174	191.21	6	15.16	5.03	3.37	4.1	3.24	0.22	0.21	0.06	4.36686	4.64973	4.3101	4.44223	0.181929	0.000235844	0.000249463	Up
TRINITY_DN28775_c0_g1	204	-	-	-	1394.71	1862.48	1964.98	80.82	89.96	85.54	651.67	736.69	745.78	28.71	34.49	35.27	4.31135	4.48826	4.50596	4.43519	0.107614	2.27528e-05	2.30252e-05	Up
TRINITY_DN17441_c0_g1	1681	hypothetical protein CTI12_AA004750 [Artemisia annua]	TPS11	Probable terpene synthase 11 OS=Ricinus communis GN=TPS11 PE=3 SV=1	407	397	496	23	24	17	6.61	5.35	6.66	0.28	0.33	0.25	4.5272	4.22209	4.53808	4.42912	0.179377	0.000160133	0.000167447	Up
TRINITY_DN22042_c1_g3	270	-	-	-	16	20	22.72	1	1	1	4.36	4.43	4.92	0.2	0.22	0.23	4.33078	4.35376	4.50511	4.39655	0.0947157	1.5994e-05	1.61405e-05	Up
TRINITY_DN13762_c1_g1	639	14 kDa proline-rich protein DC2.15-like isoform X1 [Cynara cardunculus var. scolymus]	-	14 kDa proline-rich protein DC2.15 OS=Daucus carota PE=2 SV=1	3401	4205	3421	252	113	208	185.4	194.52	158.26	10.91	5.25	9.49	4.43857	4.50785	4.21023	4.38555	0.155734	0.000101108	0.000104493	Up
TRINITY_DN16058_c0_g1	1226	nucleoside phosphorylase [Artemisia annua]	mtnN	5'-methylthioadenosine/S-adenosylhomocysteine nucleosidase OS=Vibrio cholerae serotype O1 (strain ATCC 39541 / Classical Ogawa 395 / O395) GN=mtnN PE=1 SV=1	662	726	719	25	27	43	14.81	14.28	13.33	0.53	0.58	0.93	4.44489	4.39232	4.293	4.37674	0.0771368	7.49656e-06	7.53697e-06	Up
TRINITY_DN10045_c0_g1	749	Aminotransferase, class I/classII [Artemisia annua]	ACS1	1-aminocyclopropane-1-carboxylate synthase OS=Nicotiana tabacum GN=ACS1 PE=2 SV=1	58	57	130	4	7	1	2.29	1.94	4.23	0.13	0.23	0.03	4.13876	3.89947	5.02407	4.3541	0.592419	0.0196952	0.0324857	Up
TRINITY_DN25038_c0_g1	984	alcohol dehydrogenase [Artemisia annua]	ADH1	Alcohol dehydrogenase 1 OS=Solanum tuberosum GN=ADH1 PE=1 SV=1	6611.01	6343	10690	318	534	354	312.33	266.26	387.41	13.75	19.23	14.69	4.29688	4.06664	4.60767	4.32373	0.27151	0.000978047	0.00111188	Up
TRINITY_DN16007_c0_g2	2088	pyruvate decarboxylase [Artemisia annua]	PDC2	Pyruvate decarboxylase 2 OS=Arabidopsis thaliana GN=PDC2 PE=2 SV=1	12565	12264	14480	661	645	703	125.16	111.93	125.79	5.99	5.78	6.52	4.35961	4.19843	4.36685	4.3083	0.0952154	1.42905e-05	1.44093e-05	Up
TRINITY_DN23472_c0_g1	1237	beta-xylosidase 2 [Artemisia annua]	BXL2	Probable beta-D-xylosidase 2 OS=Arabidopsis thaliana GN=BXL2 PE=2 SV=1	384	433	467	35	13	21	8.56	8.65	8.75	0.68	0.25	0.44	4.2284	4.24349	4.26007	4.24398	0.015842	4.53552e-07	4.53797e-07	Up
TRINITY_DN14987_c0_g1	1129	isopenicillin N synthase [Artemisia annua]	At5g05600	Probable 2-oxoglutarate-dependent dioxygenase At5g05600 OS=Arabidopsis thaliana GN=At5g05600 PE=2 SV=1	256	259	289	14	17	21	6.46	5.41	6.42	0.26	0.31	0.4	4.32044	4.06453	4.31148	4.23215	0.145229	7.55486e-05	7.76622e-05	Up
TRINITY_DN29048_c0_g1	304	hypothetical protein CTI12_AA428590 [Artemisia annua]	-	-	25	48	33	1	2	3	5.28	8.32	5.58	0.16	0.34	0.52	3.95693	4.61298	4.03666	4.20219	0.357979	0.00339577	0.00430071	Up
TRINITY_DN22488_c0_g1	1520	major facilitator superfamily protein [Artemisia annua]	ENT3	Equilibrative nucleotide transporter 3 OS=Arabidopsis thaliana GN=ENT3 PE=1 SV=1	1613	1584	1882	109	108	106	30.13	25.57	29.56	1.6	1.48	1.56	4.28397	4.04722	4.25641	4.19587	0.129468	4.78569e-05	4.88521e-05	Up
TRINITY_DN13388_c0_g4	1091	Glucose/ribitol dehydrogenase [Artemisia annua]	-	Secoisolariciresinol dehydrogenase (Fragment) OS=Forsythia intermedia PE=1 SV=1	132	147	177	3	4	14	4.22	4.23	4.77	0.13	0.12	0.48	4.11624	4.11965	4.29298	4.17629	0.101073	4.3369e-05	4.42136e-05	Up
TRINITY_DN24254_c1_g2	520	-	-	-	85	63	100.5	3	7	5	6.26	3.94	6.05	0.17	0.41	0.31	4.39925	3.73128	4.35002	4.16018	0.372255	0.00233748	0.00285226	Up
TRINITY_DN23745_c1_g1	771	cellulose synthase, nucleotide-diphospho-sugar transferase [Artemisia annua]	CSLG3	Cellulose synthase-like protein G3 OS=Arabidopsis thaliana GN=CSLG3 PE=2 SV=2	2086	2484	1991	152	119	128	87.19	89.1	67.85	5.1	4.03	4.58	4.2539	4.28516	3.89208	4.14371	0.218478	0.000348961	0.000374762	Up
TRINITY_DN15794_c0_g3	822	transducin/WD40 repeat-like superfamily protein [Artemisia annua]	JGB	Protein JINGUBANG OS=Arabidopsis thaliana GN=JGB PE=1 SV=1	301	314	389	25	20	19	11.58	10.5	12.58	0.75	0.61	0.62	4.13303	3.99178	4.25252	4.12578	0.130522	5.49428e-05	5.62043e-05	Up
TRINITY_DN25982_c0_g2	283	zinc finger, RING/FYVE/PHD-type [Artemisia annua]	-	-	55	50	72	3	7	1	13.54	10.03	14.12	0.56	1.38	0.2	4.24651	3.8136	4.30702	4.12238	0.269113	0.000863367	0.000972363	Up
TRINITY_DN18691_c0_g1	541	hypothetical protein CTI12_AA193530 [Artemisia annua]	-	-	98	89	118	3	7	9	6.72	5.19	6.61	0.16	0.38	0.52	4.24936	3.87663	4.22555	4.11718	0.20866	0.000320475	0.000343018	Up
TRINITY_DN9155_c0_g1	396	protein TPX2 [Cynara cardunculus var. scolymus]	-	-	41	48	34	4	2	2	5.02	4.95	3.4	0.38	0.2	0.2	4.2711	4.25084	3.70895	4.07697	0.318872	0.00139759	0.00162925	Up
TRINITY_DN10062_c0_g1	358	(-)-isopiperitenol/(-)-carveol dehydrogenase, mitochondrial [Artemisia annua]	-	(-)-isopiperitenol/(-)-carveol dehydrogenase, mitochondrial OS=Mentha piperita PE=1 SV=1	37	48	41	1	3	4	5.55	6.01	4.99	0.12	0.36	0.5	4.0866	4.20147	3.93315	4.07374	0.134624	7.95583e-05	8.18543e-05	Up
TRINITY_DN19936_c0_g1	339	transposase, MuDR, MULE transposase domain protein [Artemisia annua]	-	-	47	53	39	4	2	3	8.53	7.95	5.61	0.56	0.36	0.42	4.25528	4.15368	3.65073	4.0199	0.323718	0.00150628	0.00176617	Up
TRINITY_DN10410_c0_g1	406	hypothetical protein LSAT_4X37980 [Lactuca sativa]	-	-	61	91	128	9	4	6	7.92	9.9	13.36	0.85	0.44	0.61	3.64446	3.96639	4.39881	4.00322	0.37852	0.00360463	0.00459692	Up
TRINITY_DN17191_c2_g6	342	-	-	-	35	24	29	2	3	1	5.77	3.29	3.86	0.25	0.4	0.14	4.45361	3.64313	3.87364	3.99012	0.417609	0.00582863	0.00787993	Up
TRINITY_DN12731_c1_g4	593	-	-	-	108	131	119	10	9	6	6.32	6.51	5.67	0.45	0.42	0.3	4.01838	4.06111	3.8618	3.98043	0.104933	2.37101e-05	2.40005e-05	Up
TRINITY_DN18566_c1_g1	988	hypothetical protein CTI12_AA272690 [Artemisia annua]	PCR6	Protein PLANT CADMIUM RESISTANCE 6 OS=Arabidopsis thaliana GN=PCR6 PE=2 SV=1	632	741	647	49	21	59	22.3	24.32	20.98	1.94	0.86	1.53	3.94957	4.07467	3.86154	3.96192	0.1071	3.2441e-05	3.29534e-05	Up
TRINITY_DN20639_c0_g2	407	-	-	-	31	39	69	4	3	4	6.94	6.5	12.08	0.45	0.53	0.61	3.71087	3.61638	4.51048	3.94591	0.491213	0.0112308	0.0167194	Up
TRINITY_DN28174_c0_g3	660	-	-	-	100	124	160	8	11	8	4.87	5.15	6.36	0.31	0.43	0.33	3.77127	3.85192	4.15638	3.92653	0.203102	0.000371395	0.00040007	Up
TRINITY_DN7841_c0_g1	376	hypothetical protein CTI12_AA079730 [Artemisia annua]	-	-	155	170	215	18	8	13	21.04	19.36	23.76	1.88	0.87	1.47	3.90278	3.78273	4.07818	3.92123	0.148589	0.000109425	0.000113318	Up
TRINITY_DN6706_c0_g1	252	C2H2 and C2HC zinc fingers superfamily protein [Artemisia annua]	Os01g0871200	Zinc finger protein STOP1 homolog OS=Oryza sativa subsp. japonica GN=Os01g0871200 PE=2 SV=1	11	12	19	1	1	1	3.47	3.07	4.76	0.23	0.25	0.26	3.8143	3.6376	4.27033	3.90741	0.326476	0.00231083	0.00281603	Up
TRINITY_DN11426_c0_g1	1002	tetratricopeptide repeat (TPR)-like superfamily protein [Artemisia annua]	SDI1	Protein SULFUR DEFICIENCY-INDUCED 1 OS=Arabidopsis thaliana GN=SDI1 PE=2 SV=1	262	290	304	20	16	24	6.63	6.49	6.49	0.43	0.34	0.54	3.9244	3.89361	3.89361	3.90388	0.0177768	1.32017e-07	1.32042e-07	Up
TRINITY_DN23983_c0_g7	320	-	-	-	35	46	59	2	4	4	6.64	7.21	8.99	0.29	0.61	0.63	3.70261	3.82143	4.13975	3.88793	0.226029	0.000580334	0.000638598	Up
TRINITY_DN13935_c0_g1	2280	von Willebrand factor, type A [Artemisia annua]	-	-	667	638	742	46	49	47	5.96	5.23	5.8	0.37	0.39	0.39	3.95864	3.77014	3.91938	3.88272	0.0994545	1.84114e-05	1.85988e-05	Up
TRINITY_DN24630_c0_g1	483	hypothetical protein CTI12_AA397890 [Artemisia annua]	-	-	43	59	59	4	5	3	3.62	4.22	4.06	0.26	0.34	0.21	3.74496	3.96621	3.91045	3.87387	0.115072	3.57098e-05	3.63195e-05	Up
TRINITY_DN14475_c1_g2	462	Glucose-methanol-choline oxidoreductase [Artemisia annua]	At1g73050	(R)-mandelonitrile lyase-like OS=Arabidopsis thaliana GN=At1g73050 PE=2 SV=1	251	345	194	28	12	19	22.92	26.74	14.5	1.96	0.87	1.45	4.00589	4.22828	3.34533	3.85983	0.459236	0.00532917	0.0071186	Up
TRINITY_DN13976_c0_g6	1801	10-epi-junenol synthase [Artemisia annua]	-	Germacrene A synthase short form OS=Cichorium intybus PE=1 SV=1	672	599	709	42	45	54	7.93	6.44	7.27	0.44	0.47	0.58	3.99697	3.69671	3.87161	3.8551	0.150809	0.000100962	0.000104339	Up
TRINITY_DN11472_c2_g1	1686	cytochrome P450 [Artemisia annua]	CYP81E9	Isoflavone 3'-hydroxylase (Fragment) OS=Medicago truncatula GN=CYP81E9 PE=1 SV=1	1349	1360	1590	83	98	126	17.23	15.8	17.62	0.94	1.1	1.47	3.88034	3.75534	3.91263	3.84944	0.0830735	1.06686e-05	1.0743e-05	Up
TRINITY_DN1117_c0_g1	421	hypothetical protein CTI12_AA136580 [Artemisia annua]	-	-	59	60	62	3	7	4	6.42	5.52	5.52	0.25	0.61	0.36	3.98065	3.76275	3.76275	3.83538	0.125808	7.01366e-05	7.2025e-05	Up
TRINITY_DN27518_c0_g3	717	receptor-like kinase [Artemisia annua]	TMK4	Receptor-like kinase TMK4 OS=Arabidopsis thaliana GN=TMK4 PE=1 SV=1	122	121	186	15	8	9	5.17	4.4	6.47	0.51	0.27	0.33	3.80457	3.57191	4.12817	3.83488	0.279367	0.00121594	0.00140387	Up
TRINITY_DN12241_c0_g3	574	scopoletin glucosyltransferase [Artemisia annua]	TOGT1	Scopoletin glucosyltransferase OS=Nicotiana tabacum GN=TOGT1 PE=1 SV=1	81	120	61	11	4	7	5.01	7.06	3.81	0.52	0.2	0.37	3.78544	4.2803	3.39043	3.81872	0.445871	0.0066456	0.00914364	Up
TRINITY_DN28776_c7_g3	205	-	-	-	162.51	205.21	239.25	21.81	18.26	7.06	75.37	80.38	90.03	7.67	6.94	2.88	3.69242	3.78527	3.94884	3.80884	0.129823	7.50755e-05	7.71673e-05	Up
TRINITY_DN21318_c2_g1	1395	uncharacterized protein At4g15970-like [Lactuca sativa]	At4g15970	Uncharacterized protein At4g15970 OS=Arabidopsis thaliana GN=At4g15970 PE=2 SV=1	687	746	737	83	61	64	18.96	18.23	15.78	1.5	1.08	1.2	3.91146	3.85482	3.6466	3.80429	0.139472	7.17406e-05	7.36966e-05	Up
TRINITY_DN20187_c0_g5	874	-	-	-	104	106	164	9	13	6	3.22	2.87	4.24	0.23	0.34	0.16	3.72605	3.56004	4.12306	3.80305	0.289297	0.0015124	0.00177396	Up
TRINITY_DN18246_c1_g1	408	hypothetical protein CTI12_AA372640 [Artemisia annua]	-	-	81	88	97	8	3	10	9.36	8.59	9.16	0.71	0.28	0.96	3.848	3.72415	3.81684	3.79633	0.0644221	1.03188e-05	1.03882e-05	Up
TRINITY_DN25615_c1_g2	1357	cytochrome P450 [Artemisia annua]	CYP94B1	Cytochrome P450 94B1 OS=Arabidopsis thaliana GN=CYP94B1 PE=2 SV=1	266	253	258	23	17	20	4.65	3.98	3.85	0.34	0.25	0.31	3.9542	3.72973	3.68182	3.78858	0.145411	0.000101502	0.000104914	Up
TRINITY_DN17911_c2_g2	475	-	-	-	39	29	53	5	4	2	6.35	3.92	6.58	0.76	0.28	0.15	4.00076	3.30485	4.05209	3.7859	0.417388	0.00389748	0.00501433	Up
TRINITY_DN10481_c0_g1	487	-	-	-	76	86	125	2	9	11	6.6	6.4	8.93	0.14	0.64	0.8	3.6475	3.60311	4.0837	3.7781	0.265582	0.00125463	0.00145161	Up
TRINITY_DN16695_c1_g2	367	-	-	-	29	25	35	2	2	3	4.13	2.98	4.05	0.22	0.23	0.36	3.93511	3.46428	3.90689	3.76876	0.264064	0.000763185	0.000852906	Up
TRINITY_DN13055_c0_g1	1385	UDP-glucuronosyl/UDP-glucosyltransferase [Artemisia annua]	UGT75L6	Crocetin glucosyltransferase, chloroplastic OS=Gardenia jasminoides GN=UGT75L6 PE=1 SV=1	349	420	355	36	31	40	7.07	7.17	6.5	0.51	0.44	0.59	3.78374	3.80401	3.66247	3.75007	0.0765385	7.32427e-06	7.36335e-06	Up
TRINITY_DN16882_c0_g6	433	hypothetical protein CTI12_AA009040 [Artemisia annua]	-	-	167	176	203	17	16	12	17.22	15.37	17.13	1.35	1.32	1.03	3.80345	3.63948	3.79589	3.74627	0.0925618	1.49244e-05	1.50538e-05	Up
TRINITY_DN24853_c0_g1	264	-	-	-	23	14	13	1	1	2	6.95	3.44	4.41	0.36	0.23	0.47	4.29791	3.28331	3.64168	3.74096	0.514538	0.0119967	0.0180625	Up
TRINITY_DN7414_c0_g1	215	MATE efflux family protein [Artemisia annua]	DTX56	Protein DETOXIFICATION 56 OS=Arabidopsis thaliana GN=DTX56 PE=1 SV=1	24	15	13	1	1	2	10.31	5.35	4.48	0.32	0.35	0.74	4.45524	3.50881	3.25277	3.73894	0.633408	0.0265633	0.0464811	Up
TRINITY_DN8655_c1_g1	295	Costunolide synthase [Artemisia annua]	CYP71BL2	Costunolide synthase OS=Lactuca sativa GN=CYP71BL2 PE=1 SV=1	37	31	19	4	1	2	8.33	5.71	3.42	0.68	0.18	0.37	4.34462	3.79979	3.0603	3.73491	0.644614	0.0192022	0.0315352	Up
TRINITY_DN19186_c0_g1	1695	Aminotransferase, class I/classII [Artemisia annua]	ACS1	1-aminocyclopropane-1-carboxylate synthase OS=Glycine max GN=ACS1 PE=2 SV=1	325	375	362	18	27	35	6.6	7.18	5.82	0.33	0.38	0.76	3.75161	3.87313	3.57017	3.73164	0.152467	0.000131489	0.000136766	Up
TRINITY_DN28134_c0_g2	260	Leucine-rich repeat-containing protein [Artemisia annua]	-	-	11.19	16	9	1	1	1	3.68	4.27	2.23	0.26	0.24	0.24	3.89907	4.1136	3.17641	3.72969	0.491018	0.00655456	0.0090007	Up
TRINITY_DN15530_c0_g1	1653	protein kinase family protein [Artemisia annua]	RBK2	Receptor-like cytosolic serine/threonine-protein kinase RBK2 OS=Arabidopsis thaliana GN=RBK2 PE=1 SV=1	535	526	642	39	50	44	7	6.26	7.28	0.45	0.58	0.52	3.76005	3.59886	3.81663	3.72518	0.112998	3.25034e-05	3.30185e-05	Up
TRINITY_DN10922_c0_g1	682	SSXT-like protein [Artemisia annua]	GIF3	GRF1-interacting factor 3 OS=Arabidopsis thaliana GN=GIF3 PE=1 SV=1	310	353	251	25	17	32	14.29	13.91	9.46	0.91	0.63	1.26	3.93647	3.89759	3.34138	3.72514	0.332921	0.00174041	0.00206615	Up
TRINITY_DN8478_c0_g1	242	PDR2 [Artemisia annua]	PDR1	Pleiotropic drug resistance protein 1 OS=Nicotiana tabacum GN=PDR1 PE=2 SV=1	22	28	36	3	1	3	7.54	7.8	9.8	0.76	0.27	0.86	3.58114	3.63005	3.95936	3.72352	0.205704	0.000462126	0.000502414	Up
TRINITY_DN11866_c0_g4	1589	glycoside hydrolase family 31, Galactose mutarotase-like domain protein [Artemisia annua]	Os06g0675700	Probable alpha-glucosidase Os06g0675700 OS=Oryza sativa subsp. japonica GN=Os06g0675700 PE=1 SV=1	364.38	346.27	405.15	26	31.44	30.39	5.01	4.32	4.82	0.31	0.38	0.38	3.81216	3.59838	3.75638	3.72231	0.110888	3.00878e-05	3.05329e-05	Up
TRINITY_DN22155_c0_g2	458	NAC-like, activated by AP3/PI [Artemisia annua]	NAC029	NAC transcription factor 29 OS=Arabidopsis thaliana GN=NAC029 PE=2 SV=1	482	497	555	63	32	35	44.73	39.13	42.15	4.48	2.37	2.72	3.80961	3.61665	3.7239	3.71672	0.0966841	2.41856e-05	2.44851e-05	Up
TRINITY_DN13468_c0_g1	718	uncharacterized protein LOC112515715 [Cynara cardunculus var. scolymus]	-	-	221	275	215	22	16	21	9.35	9.98	7.46	0.74	0.55	0.76	3.7743	3.86838	3.44851	3.69707	0.220331	0.000409594	0.00044307	Up
TRINITY_DN9358_c0_g3	366	AAA+ ATPase domain-containing protein [Artemisia annua]	HSR4	Protein HYPER-SENSITIVITY-RELATED 4 OS=Arabidopsis thaliana GN=HSR4 PE=2 SV=1	35	21	28	3	2	2	5.02	2.52	3.26	0.33	0.23	0.24	4.23458	3.24031	3.61176	3.69555	0.5024	0.0108922	0.016137	Up
TRINITY_DN15444_c0_g1	1017	putative carboxylesterase 12 [Artemisia annua]	CXE12	Probable carboxylesterase 12 OS=Arabidopsis thaliana GN=CXE12 PE=1 SV=1	375	452	485	36	33	38	9.29	9.91	10.15	0.75	0.69	0.83	3.61795	3.71116	3.74568	3.69159	0.0660732	4.0695e-06	4.08259e-06	Up
TRINITY_DN14216_c0_g1	525	hypothetical protein CTI12_AA201220 [Artemisia annua]	-	-	150	160	146	15	12	11	12.99	12.84	11.24	1.22	0.89	0.77	3.75822	3.74147	3.54946	3.68305	0.115993	3.8477e-05	3.91715e-05	Up
TRINITY_DN9380_c0_g1	324	nitrate transporter 2.7 [Artemisia annua]	NRT2.7	High affinity nitrate transporter 2.7 OS=Arabidopsis thaliana GN=NRT2.7 PE=2 SV=1	30	37	19	1	3	3	5.54	5.65	2.82	0.14	0.44	0.46	3.99826	4.02663	3.02407	3.68299	0.570814	0.00971806	0.0141434	Up
TRINITY_DN24829_c1_g1	825	uncharacterized protein LOC111912506 [Lactuca sativa]	-	-	118	137	119	7	10	10	4.94	4.86	4.12	0.27	0.36	0.46	3.76515	3.74159	3.50328	3.67	0.144869	8.84774e-05	9.12028e-05	Up
TRINITY_DN9430_c0_g1	404	hypothetical protein CTI12_AA421250 [Artemisia annua]	-	-	170	134	194	15	15	13	20.02	13.32	18.67	1.36	1.42	1.28	3.88685	3.299	3.78613	3.65733	0.314379	0.0014496	0.00169458	Up
TRINITY_DN9674_c0_g1	1059	WRKY DNA-binding protein 65 [Artemisia annua]	WRKY65	Probable WRKY transcription factor 65 OS=Arabidopsis thaliana GN=WRKY65 PE=2 SV=1	187	186	221	15	13	21	4.38	3.86	4.38	0.3	0.26	0.44	3.71589	3.53356	3.71589	3.65512	0.105268	2.86469e-05	2.90532e-05	Up
TRINITY_DN10180_c0_g1	527	hypothetical protein CTI12_AA295710 [Artemisia annua]	-	-	1318	1701	1256	154	84	136	115.93	128	90.99	10.07	5.73	10.75	3.71143	3.85432	3.36196	3.64257	0.253302	0.000732783	0.000817061	Up
TRINITY_DN18384_c2_g2	1555	glycosyltransferase AER61, uncharacterized [Artemisia annua]	pomgnt2	Protein O-linked-mannose beta-1,4-N-acetylglucosaminyltransferase 2 OS=Tetraodon nigroviridis GN=pomgnt2 PE=2 SV=1	218	226	260	23	19	35	5.71	7.58	6.86	0.59	0.24	0.78	3.41139	3.8201	3.67611	3.63587	0.207304	0.000402455	0.000434968	Up
TRINITY_DN15399_c1_g4	222	-	-	-	18	15	13	1	2	1	7.29	5.01	4.21	0.3	0.65	0.35	4.07237	3.53126	3.28027	3.62797	0.404807	0.00548256	0.00734995	Up
TRINITY_DN20187_c0_g4	799	-	-	-	105	108	104	12	10	13	5.45	5.95	3.93	0.35	0.29	0.6	3.72088	3.84751	3.24915	3.60585	0.31533	0.00157689	0.00185506	Up
TRINITY_DN17392_c0_g2	658	UDP-Glycosyltransferase superfamily protein [Artemisia annua]	UGT76G1	UDP-glycosyltransferase 76G1 OS=Stevia rebaudiana GN=UGT76G1 PE=1 SV=1	100	119	101	10	10	9	4.89	4.97	4.04	0.38	0.39	0.37	3.68576	3.70917	3.41028	3.60174	0.166219	0.000139264	0.00014506	Up
TRINITY_DN25618_c0_g2	555	cytochrome P450 [Artemisia annua]	CYP84A1	Cytochrome P450 84A1 OS=Arabidopsis thaliana GN=CYP84A1 PE=1 SV=1	67	102	85	10	7	6	4.4	5.69	4.55	0.5	0.37	0.33	3.45943	3.83036	3.50779	3.59919	0.201648	0.000400389	0.000432658	Up
TRINITY_DN27781_c0_g1	2986	mannitol transporter [Artemisia annua]	PLT5	Polyol transporter 5 OS=Arabidopsis thaliana GN=PLT5 PE=1 SV=2	6221	6410	7397	862	899	856	131.94	127.53	171.73	11.08	12.66	11.62	3.48465	3.43561	3.86491	3.59506	0.234985	0.000719059	0.000800989	Up
TRINITY_DN11003_c1_g1	298	NAD(P)-binding domain-containing protein [Artemisia annua]	-	-	18	20	17	1	1	3	4.46	4.19	3.37	0.17	0.22	0.6	3.75651	3.66641	3.35221	3.59171	0.212248	0.000489236	0.00053356	Up
TRINITY_DN28641_c3_g2	234	receptor-like tyrosine-protein kinase kin-15 [Artemisia annua]	-	-	18.14	17.89	18.59	2	2	1	6.65	5.35	5.42	0.54	0.59	0.31	3.79225	3.47843	3.49719	3.58929	0.176018	0.000246027	0.000260605	Up
TRINITY_DN16478_c0_g1	1111	PMR5 N-terminal domain, PC-Esterase [Artemisia annua]	TBL41	Protein trichome birefringence-like 41 OS=Arabidopsis thaliana GN=TBL41 PE=2 SV=1	936	911	1057	76	82	96	20.49	17.76	19.67	1.42	1.54	1.87	3.66979	3.4635	3.61086	3.58138	0.106257	2.72499e-05	2.76213e-05	Up
TRINITY_DN11190_c0_g1	874	transcription factor WRKY4 [Artemisia annua]	WRKY40	Probable WRKY transcription factor 40 OS=Arabidopsis thaliana GN=WRKY40 PE=1 SV=1	923	977	946	103	69	83	28.59	26.44	24.45	2.63	1.78	2.25	3.68688	3.57409	3.4612	3.57406	0.112838	3.77049e-05	3.83729e-05	Up
TRINITY_DN23583_c0_g3	1583	cellulose synthase, nucleotide-diphospho-sugar transferase [Artemisia annua]	CSLG2	Cellulose synthase-like protein G2 OS=Arabidopsis thaliana GN=CSLG2 PE=2 SV=1	1769	1802	2237	161	180	148	27.6	26.83	34.17	3.1	2.5	1.86	3.47238	3.43156	3.78045	3.56146	0.190739	0.000328831	0.000352308	Up
TRINITY_DN8710_c0_g1	351	-	-	-	23	40	25	4	3	1	3.59	5.21	3.16	0.48	0.38	0.13	3.44345	3.98075	3.25939	3.56119	0.374817	0.0044532	0.00582275	Up
TRINITY_DN14675_c0_g1	1107	heat shock transcription factor B3 [Artemisia annua]	HSFB3	Heat stress transcription factor B-3 OS=Arabidopsis thaliana GN=HSFB3 PE=2 SV=1	209	259	277	16	26	17	6.39	7.86	7.87	0.49	0.88	0.5	3.35774	3.65645	3.65829	3.55749	0.172994	0.000185648	0.000195023	Up
TRINITY_DN20187_c0_g3	243	-	-	-	24	30	32	3	3	2	8.15	8.29	8.64	0.76	0.81	0.57	3.51415	3.53872	3.59838	3.55042	0.0433165	1.2359e-06	1.23767e-06	Up
TRINITY_DN19013_c0_g6	225	-	-	-	150	189	231.89	15	17	20	59.29	61.39	73.19	4.4	5.4	6.71	3.42941	3.47963	3.73327	3.54744	0.162883	0.000173931	0.000182358	Up
TRINITY_DN14762_c0_g2	2275	phosphoenolpyruvate carboxykinase [Artemisia annua]	PCKA	Phosphoenolpyruvate carboxykinase [ATP] OS=Arabidopsis thaliana GN=PCKA PE=1 SV=1	3163	3135	3671	252	271	298	43.14	46.05	43.04	2.98	4.08	4.45	3.4911	3.58528	3.48775	3.52138	0.0553638	3.11333e-06	3.12141e-06	Up
TRINITY_DN18125_c0_g4	1341	cysteine-rich receptor-like protein kinase 10 [Helianthus annuus]	At4g11900	G-type lectin S-receptor-like serine/threonine-protein kinase At4g11900 OS=Arabidopsis thaliana GN=At4g11900 PE=2 SV=1	386	394	437	32	39	40	6.57	6.04	6.39	0.47	0.58	0.61	3.56967	3.44833	3.5296	3.51587	0.0618266	3.6214e-06	3.63207e-06	Up
TRINITY_DN22155_c0_g1	604	NAC-like, activated by AP3/PI [Artemisia annua]	NAC029	NAC transcription factor 29 OS=Arabidopsis thaliana GN=NAC029 PE=2 SV=1	359	373	455	32	40	42	22.4	20.36	23.47	1.59	1.91	2.29	3.53683	3.39906	3.60415	3.51335	0.104537	2.73679e-05	2.7744e-05	Up
TRINITY_DN27709_c0_g2	505	-	-	-	34	41.15	47.11	7	3	1	4.14	4.06	4.51	0.76	0.29	0.07	3.47109	3.44294	3.59459	3.50288	0.0806649	9.636e-05	9.94968e-05	Up
TRINITY_DN18298_c1_g2	1105	glucose/ribitol dehydrogenase [Artemisia annua]	fabG	3-oxoacyl-[acyl-carrier-protein] reductase FabG OS=Thermotoga maritima (strain ATCC 43589 / MSB8 / DSM 3109 / JCM 10099) GN=fabG PE=3 SV=1	1050	975	1194	102	127	105	28.79	27.11	29.13	2.37	2.56	2.58	3.52365	3.4369	3.54058	3.50038	0.055619	2.08508e-06	2.08936e-06	Up
TRINITY_DN23730_c0_g2	940	DREBa [Chrysanthemum x morifolium]	DREB1C	Dehydration-responsive element-binding protein 1C OS=Arabidopsis thaliana GN=DREB1C PE=2 SV=2	1982	2372.99	2338.28	224	195.33	215	81.74	86.18	80.88	7.34	7.32	7.36	3.47719	3.5535	3.46193	3.49754	0.04906	1.33231e-06	1.33436e-06	Up
TRINITY_DN26712_c1_g1	536	-	-	-	74	96	57	13	4	7	5.76	6.24	3.49	0.7	0.24	0.41	3.67807	3.79355	2.95523	3.47562	0.454352	0.00536545	0.00717404	Up
TRINITY_DN11221_c0_g1	312	-	-	-	15	22	14	2	2	1	4.02	4.59	2.7	0.4	0.43	0.17	3.59216	3.78346	3.01792	3.46451	0.398411	0.00370999	0.00474679	Up
TRINITY_DN19610_c2_g2	473	2-oxoglutarate (2OG) and Fe(II)-dependent oxygenase superfamily protein [Artemisia annua]	-	-	58	87	67	7	8	6	5.07	6.46	4.79	0.47	0.56	0.44	3.37113	3.72068	3.28917	3.46033	0.229166	0.000667989	0.000740852	Up
TRINITY_DN18181_c1_g4	264	-	-	-	33	18	23	2	1	4	9.44	4.18	5.22	0.43	0.23	0.95	4.13669	2.9614	3.28195	3.46002	0.607538	0.0240187	0.0411495	Up
TRINITY_DN11080_c0_g1	358	hypothetical protein CTI12_AA125220 [Artemisia annua]	-	-	112	154	146	18	13	10	16.8	19.28	17.76	2.08	1.57	1.24	3.36552	3.56416	3.44569	3.45846	0.0999355	2.81581e-05	2.85512e-05	Up
TRINITY_DN10635_c0_g1	387	phosphate transporter 4,2 [Artemisia annua]	-	-	57	80	60	14	2	4	7.35	8.68	6.31	1.39	0.21	0.43	3.44123	3.68118	3.22112	3.44784	0.230099	0.000949314	0.00107674	Up
TRINITY_DN13383_c0_g4	1178	myb domain protein 62 [Artemisia annua]	MYB108	Transcription factor MYB108 OS=Arabidopsis thaliana GN=MYB108 PE=1 SV=1	1575	1563	1765.94	160.71	161	166	38.6	33.65	40.58	3.64	3.02	3.65	3.48952	3.29152	3.56169	3.44758	0.13988	7.90418e-05	8.13162e-05	Up
TRINITY_DN16842_c1_g1	2749	wall-associated receptor kinase 2-like [Lactuca sativa]	WAK2	Wall-associated receptor kinase 2 OS=Arabidopsis thaliana GN=WAK2 PE=1 SV=1	754	732	817	64	68	58	11.07	9.87	11.52	1.95	0.63	0.41	3.4734	3.30787	3.53089	3.43738	0.115789	0.000139998	0.000145862	Up
TRINITY_DN11266_c0_g1	569	hypothetical protein CTI12_AA500230 [Artemisia annua]	-	-	330	410	353	25	31	45	24.39	25.38	20.5	1.48	2.03	2.98	3.49496	3.55236	3.2443	3.43054	0.163826	0.000164695	0.000172393	Up
TRINITY_DN23583_c0_g2	255	-	-	-	11	12	15	1	2	1	4.49	4.04	4.66	0.23	0.66	0.35	3.44134	3.28898	3.49495	3.40842	0.106859	5.97951e-05	6.12373e-05	Up
TRINITY_DN6706_c0_g2	310	C2H2 and C2HC zinc fingers superfamily protein [Artemisia annua]	-	-	24	18	17	1	2	3	4.87	3	2.76	0.15	0.32	0.5	3.91283	3.21387	3.09357	3.40676	0.442378	0.00881723	0.0126361	Up
TRINITY_DN17530_c0_g1	231	-	-	-	12	11	17	1	1	2	4.51	3.38	5.09	0.28	0.3	0.63	3.48308	3.06698	3.65762	3.40256	0.303443	0.00159079	0.00187289	Up
TRINITY_DN16243_c0_g1	863	hypothetical protein CTI12_AA319790 [Artemisia annua]	-	-	458	502	572	45	51	61	16.09	14.91	15.28	1.35	1.34	1.69	3.46212	3.35224	3.3876	3.40066	0.0560927	2.84552e-06	2.85259e-06	Up
TRINITY_DN25837_c0_g1	313	Ankyrin repeat-containing protein [Artemisia annua]	-	-	19	24	34	6	1	1	3.78	3.93	5.42	0.91	0.16	0.16	3.20469	3.26083	3.7246	3.39671	0.285345	0.00239293	0.0029254	Up
TRINITY_DN24015_c1_g1	969	Nitrilase/cyanide hydratase and apolipoprotein N-acyltransferase family protein [Theobroma cacao]	NLP3	Omega-amidase, chloroplastic OS=Arabidopsis thaliana GN=NLP3 PE=1 SV=1	398	367	412	38	32	48	10.67	8.66	9.28	0.86	0.72	1.13	3.56216	3.26104	3.36079	3.39466	0.153391	0.000141284	0.00014726	Up
TRINITY_DN10820_c0_g1	1678	cytochrome P450 71AV8 [Lactuca sativa]	-	Germacrene A oxidase OS=Barnadesia spinosa PE=1 SV=1	510	489	572	57	61	37	6.55	5.71	6.37	0.65	0.69	0.43	3.47271	3.2747	3.43251	3.39331	0.104661	3.0486e-05	3.09421e-05	Up
TRINITY_DN9426_c0_g1	354	small auxin-up RNA [Artemisia annua]	-	-	29	29	29	2	3	4	4.45	3.71	3.61	0.24	0.37	0.51	3.57527	3.31288	3.27346	3.3872	0.164057	0.000211087	0.000222515	Up
TRINITY_DN16903_c1_g2	224	-	-	-	15	33	31	5	1	2	5.98	10.82	9.87	1.48	0.32	0.68	2.85477	3.71025	3.57767	3.3809	0.460438	0.00606428	0.00824507	Up
TRINITY_DN8444_c0_g1	306	hypothetical protein CTI12_AA023840 [Artemisia annua]	-	-	75	76	78	7	6	11	15.64	13.01	13.02	1.11	1	1.89	3.55213	3.28651	3.28762	3.37542	0.153037	0.000166001	0.000173798	Up
TRINITY_DN26926_c0_g2	689	cascarilladiene synthase [Artemisia annua]	-	Germacrene A synthase short form OS=Cichorium intybus PE=1 SV=1	114	123	100	12	9	11	6.01	5.42	4.26	0.53	0.41	0.56	3.58736	3.43829	3.09085	3.37217	0.254775	0.000786781	0.000880815	Up
TRINITY_DN12238_c0_g2	769	WRKY domain-containing protein [Artemisia annua]	-	-	226	256	189	31	20	19	12.29	12.02	8.76	1.41	0.87	0.88	3.54445	3.5124	3.05597	3.37094	0.273244	0.000968512	0.00110033	Up
TRINITY_DN21939_c1_g2	205	putative DNA-binding pseudobarrel domain-containing protein [Helianthus annuus]	-	-	26	20	21	2	4	1	12.06	7.83	7.9	0.7	1.52	0.41	3.78206	3.15891	3.17175	3.37091	0.356125	0.00430075	0.00560073	Up
TRINITY_DN17777_c1_g1	491	chlorophyll a/b binding protein [Artemisia annua]	CAB1B	Chlorophyll a-b binding protein 1B, chloroplastic OS=Solanum lycopersicum GN=CAB1B PE=3 SV=1	3178	3619	3893	365	423	325	320.8	313.7	326.5	31.12	34.47	27.85	3.36452	3.33224	3.38993	3.36223	0.028917	2.58188e-07	2.58279e-07	Up
TRINITY_DN24105_c1_g4	259	-	-	-	21	13	24	2	2	2	6.26	3.14	5.68	0.44	0.48	0.49	3.73543	2.74003	3.59516	3.35687	0.538785	0.00893501	0.0128347	Up
TRINITY_DN9680_c0_g1	413	hypothetical protein CTI12_AA319390 [Artemisia annua]	-	-	176	205	206	24	19	21	21.66	21.09	21.18	2.26	1.97	2.04	3.37346	3.33498	3.34113	3.34986	0.0206691	6.66002e-08	6.66074e-08	Up
TRINITY_DN10543_c0_g1	685	Zinc finger, C2H2 [Artemisia annua]	ZAT5	Zinc finger protein ZAT5 OS=Arabidopsis thaliana GN=ZAT5 PE=2 SV=1	111	163	153	14	14	17	5.08	6.38	5.73	0.51	0.52	0.66	3.17277	3.5015	3.34647	3.34025	0.164452	0.000166605	0.000174456	Up
TRINITY_DN18689_c0_g1	297	hypothetical protein LSAT_7X102441 [Lactuca sativa]	-	-	10	15	25	2	1	2	2.22	2.72	4.44	0.34	0.18	0.37	2.90364	3.19669	3.90364	3.33466	0.514078	0.0137725	0.0212738	Up
TRINITY_DN16355_c1_g4	1336	-	-	-	305	229	330	27	36	37	10.53	7.62	9.58	0.97	0.83	0.94	3.52722	3.06058	3.39081	3.3262	0.239937	0.000629538	0.000695588	Up
TRINITY_DN15048_c1_g9	247	-	-	-	16	9	13	1	1	2	5.26	2.4	3.39	0.24	0.26	0.55	3.90964	2.77761	3.27586	3.32103	0.567365	0.0168588	0.0270288	Up
TRINITY_DN16806_c0_g5	251	Homeodomain-like protein [Artemisia annua]	EFM	Myb family transcription factor EFM OS=Arabidopsis thaliana GN=EFM PE=1 SV=2	20	21	24	1	4	2	6.36	5.42	6.06	0.24	1.02	0.53	3.41403	3.1833	3.34432	3.31388	0.11834	0.000117677	0.000122057	Up
TRINITY_DN23711_c0_g1	306	WRKY3 [Chrysanthemum x morifolium]	WRKY51	WRKY transcription factor WRKY51 OS=Oryza sativa subsp. japonica GN=WRKY51 PE=1 SV=1	25	30	28	1	5	3	5.21	5.13	4.67	0.16	0.83	0.52	3.3717	3.34937	3.21384	3.31164	0.0854288	6.19809e-05	6.35196e-05	Up
TRINITY_DN8844_c0_g2	263	core-2/I-branching beta-1,6-N-acetylglucosaminyltransferase family protein [Artemisia annua]	-	-	18	19	18	2	1	3	5.19	4.45	4.12	0.43	0.23	0.72	3.49603	3.2741	3.16294	3.31102	0.169587	0.000285879	0.000304399	Up
TRINITY_DN13534_c1_g2	491	GAST1-like protein [Artemisia annua]	GASA1	Gibberellin-regulated protein 1 OS=Arabidopsis thaliana GN=GASA1 PE=2 SV=2	290	353	343	32	49	29	23.68	24.5	22.91	2	3.19	1.99	3.30658	3.35569	3.25888	3.30705	0.0484039	3.95416e-06	3.96666e-06	Up
TRINITY_DN20736_c0_g1	1267	basic proline-rich protein-like [Cynara cardunculus var. scolymus]	-	-	543	659	551	49	39	45	15.08	21.63	12.2	1.45	1.68	1.68	3.23349	3.75389	2.92773	3.30504	0.417698	0.00622617	0.00849319	Up
TRINITY_DN12678_c0_g1	1408	hypothetical protein CTI12_AA166310 [Artemisia annua]	PCO1	Plant cysteine oxidase 1 OS=Arabidopsis thaliana GN=PCO1 PE=1 SV=1	336	273	359	37	38	26	5.37	3.94	4.94	0.52	0.53	0.38	3.49387	3.04714	3.37346	3.30482	0.231137	0.000557033	0.000611652	Up
TRINITY_DN12238_c0_g1	936	WRKY domain-containing protein [Artemisia annua]	WRKY42	WRKY transcription factor 42 OS=Arabidopsis thaliana GN=WRKY42 PE=2 SV=1	277	374	333	33	26	40	10.44	12.16	11.29	1.17	0.92	1.34	3.1908	3.41083	3.30373	3.30179	0.110024	3.79398e-05	3.86161e-05	Up
TRINITY_DN23227_c0_g5	1061	Homeodomain-like protein [Artemisia annua]	MYR2	Myb-related protein 2 OS=Arabidopsis thaliana GN=MYR2 PE=1 SV=1	174	166	185	22	17	17	4.06	3.44	3.66	0.44	0.34	0.35	3.43012	3.19105	3.28048	3.30055	0.120792	5.42286e-05	5.54615e-05	Up
TRINITY_DN12534_c0_g2	295	-	-	-	78.6	144.29	64.86	16.37	6.2	8	17.7	26.57	11.67	2.79	1.12	1.48	3.30035	3.8864	2.69941	3.29539	0.593512	0.0180325	0.0292825	Up
TRINITY_DN17777_c1_g2	300	chlorophyll A-B binding protein [Artemisia annua]	CAB1B	Chlorophyll a-b binding protein 1B, chloroplastic OS=Solanum lycopersicum GN=CAB1B PE=3 SV=1	52	51	58	4	10	4	11.3	9.08	10.08	0.66	1.74	0.72	3.44167	3.12611	3.27684	3.28154	0.157832	0.000238495	0.000252381	Up
TRINITY_DN22052_c0_g2	444	hypothetical protein LSAT_3X3941 [Lactuca sativa]	-	-	43	43	37	4	7	3	4.23	3.59	2.98	0.3	0.55	0.25	3.52812	3.29144	3.02277	3.28078	0.252841	0.000970734	0.00110302	Up
TRINITY_DN7660_c0_g1	412	hypothetical protein CTI12_AA101760 [Artemisia annua]	-	-	173	167	237	18	30	17	19.61	16	21.97	1.57	2.73	1.61	3.31532	3.0218	3.47927	3.27213	0.23177	0.000634306	0.000701128	Up
TRINITY_DN24042_c0_g1	2304	Ankyrin repeat-containing protein [Artemisia annua]	-	-	1537	1699	1498	166	129	197	18.34	18.45	14.93	1.78	1.31	2.25	3.36504	3.37367	3.06827	3.26899	0.17389	0.000200473	0.000211062	Up
TRINITY_DN9952_c0_g2	342	hypothetical protein CTI12_AA570750 [Artemisia annua]	-	-	46	54	57	10	4	4	7.58	7.4	7.6	1.27	0.53	0.55	3.2745	3.23983	3.2783	3.26421	0.021201	1.15157e-05	1.15991e-05	Up
TRINITY_DN17724_c0_g1	1774	serine carboxypeptidase-like 42 [Artemisia annua]	SCPL42	Serine carboxypeptidase-like 42 OS=Arabidopsis thaliana GN=SCPL42 PE=2 SV=1	1206	1280	1368	125	122	168	14.48	14.01	14.27	1.33	1.29	1.84	3.28391	3.2363	3.26283	3.26101	0.0238543	5.59504e-07	5.59896e-07	Up
TRINITY_DN24128_c0_g1	204	F-box domain, FBD domain, Leucine-rich repeat domain, L domain-like protein [Artemisia annua]	-	-	10	5	14	1	1	1	4.73	1.99	5.34	0.36	0.39	0.41	3.61268	2.36361	3.78768	3.25465	0.776615	0.0243049	0.0417555	Up
TRINITY_DN21861_c0_g6	503	receptor-like protein kinase HERK 1 isoform X1 [Lactuca sativa]	At5g38990	Probable receptor-like protein kinase At5g38990 OS=Arabidopsis thaliana GN=At5g38990 PE=2 SV=1	93	100	119	12	9	15	7.27	6.64	7.61	0.72	0.56	0.99	3.26423	3.13345	3.33017	3.24262	0.100121	3.24424e-05	3.29557e-05	Up
TRINITY_DN13380_c0_g1	1153	Leucine-rich repeat-containing protein [Artemisia annua]	PGIP1	Polygalacturonase inhibitor 1 OS=Arabidopsis thaliana GN=PGIP1 PE=1 SV=1	1533	1579	1446	167	161	177	31.89	29.34	25.64	2.98	2.88	3.29	3.38622	3.26599	3.07152	3.24124	0.158807	0.000141022	0.00014697	Up
TRINITY_DN15341_c1_g4	511	-	-	-	2275	2752	2322	326.88	236	299	172.78	177.71	144.19	19.01	14.26	19.1	3.30709	3.34767	3.04612	3.23363	0.163648	0.000153247	0.00016007	Up
TRINITY_DN15814_c0_g1	1003	reverse transcriptase, RNA-dependent DNA polymerase [Artemisia annua]	-	-	426	449	519	59	70	45	13.68	12.4	13.63	1.46	1.65	1.13	3.27489	3.13317	3.26961	3.22589	0.0803452	1.19589e-05	1.20472e-05	Up
TRINITY_DN20629_c0_g1	319	-	-	-	18	20	32	4	3	1	3.44	3.15	4.91	0.59	0.46	0.16	3.09236	2.96531	3.60568	3.22112	0.339045	0.00358729	0.00457292	Up
TRINITY_DN10898_c0_g1	821	LURP1-like domain-containing protein [Artemisia annua]	At5g01750	Protein LURP-one-related 15 OS=Arabidopsis thaliana GN=At5g01750 PE=1 SV=1	283	304	287	26	34	40	12.58	13.07	9.94	1.07	1.12	1.6	3.31582	3.37095	2.97601	3.22093	0.213889	0.000425399	0.000460825	Up
TRINITY_DN12439_c3_g2	335	Leucine-rich repeat-containing protein [Artemisia annua]	-	-	33	46	45	8	2	5	6.86	7.07	7.21	1.28	0.28	0.71	3.18048	3.22398	3.25227	3.21891	0.036163	3.34959e-05	3.40407e-05	Up
TRINITY_DN4017_c0_g1	244	-	-	-	14	11	19	1	2	2	4.72	3.01	5.09	0.25	0.54	0.56	3.39079	2.74177	3.49967	3.21074	0.409777	0.00413806	0.00536289	Up
TRINITY_DN28812_c0_g1	271	-	-	-	18	16	10	2	1	2	4.87	3.52	2.15	0.41	0.22	0.45	3.75785	3.28951	2.57827	3.20854	0.593946	0.0161348	0.0256585	Up
TRINITY_DN11509_c0_g1	868	Zinc finger, LSD1-type [Cynara cardunculus var. scolymus]	LOL1	Protein LOL1 OS=Arabidopsis thaliana GN=LOL1 PE=2 SV=1	629.8	706	811	64	85	98	19.72	19.3	21.17	1.65	2.21	2.68	3.17726	3.1462	3.27962	3.20103	0.0698135	9.75417e-06	9.81686e-06	Up
TRINITY_DN14182_c0_g1	461	hypothetical protein CTI12_AA533640 [Artemisia annua]	-	-	147	152	131	17	17	15	17.08	15.79	12.22	1.52	1.79	1.55	3.39824	3.28495	2.91518	3.19946	0.252624	0.000772189	0.000863671	Up
TRINITY_DN9171_c0_g1	361	phytosulfokine 3 [Artemisia annua]	PSK	Phytosulfokines OS=Asparagus officinalis GN=PSK PE=1 SV=1	2285	3364	2677	459	266	318	445.17	547.18	407.68	64.15	38.03	49.15	3.14162	3.43928	3.0147	3.19853	0.217936	0.000601625	0.000663403	Up
TRINITY_DN22380_c1_g1	1348	gland-specific fatty acyl-CoA reductase 1 [Artemisia annua]	-	Alcohol-forming fatty acyl-CoA reductase OS=Simmondsia chinensis PE=1 SV=1	947	912	1208	118	137	117	17.14	15.4	18.45	1.74	2.02	1.79	3.21177	3.05733	3.31802	3.19571	0.131085	6.91534e-05	7.09897e-05	Up
TRINITY_DN11800_c0_g2	516	gigantea-like [Chrysanthemum seticuspe f. boreale]	GI	Protein GIGANTEA OS=Arabidopsis thaliana GN=GI PE=1 SV=2	441	468	475	46	49	72	32.91	29.7	28.98	2.63	2.91	4.52	3.29486	3.1468	3.11139	3.18435	0.0973284	3.53027e-05	3.59025e-05	Up
TRINITY_DN28426_c1_g6	414	-	-	-	48.46	49	56.4	12	5	2.01	5.44	4.65	5.18	1.04	0.45	0.19	3.28011	3.05373	3.20945	3.1811	0.115821	0.000188687	0.000198338	Up
TRINITY_DN17216_c0_g3	601	-	-	-	50	70	108	4	13	9	2.86	3.4	5.03	0.18	0.59	0.44	2.82597	3.07549	3.64051	3.18066	0.417331	0.00714642	0.00992656	Up
TRINITY_DN24479_c0_g4	269	hypothetical protein CTI12_AA100680 [Artemisia annua]	-	-	13	18	11	2	2	1	3.57	4.02	2.4	0.41	0.44	0.23	3.30986	3.48113	2.73697	3.17598	0.389725	0.00366372	0.00467983	Up
TRINITY_DN14046_c0_g1	782	hypothetical protein CTI12_AA553320 [Artemisia annua]	-	-	624	780	659	110	77	96	29.06	30.57	25.83	3.6	2.56	3.28	3.20714	3.28022	3.03715	3.17484	0.124712	5.98204e-05	6.12665e-05	Up
TRINITY_DN15140_c0_g4	251	-	-	-	16.51	30	14	3	2	2	5.58	8.44	3.84	0.71	0.57	0.6	3.15449	3.75147	2.61534	3.17377	0.568313	0.0165349	0.0264148	Up
TRINITY_DN18860_c0_g1	1043	ethylene response DNA binding factor 3 [Artemisia annua]	RAV1	AP2/ERF and B3 domain-containing transcription factor RAV1 OS=Arabidopsis thaliana GN=RAV1 PE=1 SV=1	209	181	229	25	31	29	6.08	4.87	5.54	0.54	0.65	0.63	3.3251	3.00495	3.19091	3.17365	0.160771	0.000154984	0.000161926	Up
TRINITY_DN19279_c0_g4	241	Fatty acid desaturase, type 1 [Artemisia annua]	FAD2	Delta(12)-fatty-acid desaturase FAD2 OS=Vernicia fordii GN=FAD2 PE=1 SV=1	20	13	17	2	3	1	6.91	3.65	4.67	0.51	0.83	0.29	3.66878	2.74799	3.10351	3.17343	0.464359	0.00968099	0.0140817	Up
TRINITY_DN3904_c0_g1	1011	-	-	-	107	93	111	19	20	18	6.82	4.83	5.6	0.65	0.65	0.6	3.42873	2.93099	3.14439	3.16804	0.249715	0.00090863	0.00102717	Up
TRINITY_DN10658_c0_g1	754	Calcium-binding EF-hand [Artemisia annua]	CML49	Probable calcium-binding protein CML49 OS=Arabidopsis thaliana GN=CML49 PE=2 SV=1	180	184	246	21	23	18	7.86	6.57	10.53	1.01	0.86	0.86	3.11059	2.85195	3.5325	3.16501	0.343519	0.00315312	0.00396015	Up
TRINITY_DN15038_c0_g2	677	jasmonate-zim-domain protein 8 [Artemisia annua]	TIFY5A	Protein TIFY 5A OS=Arabidopsis thaliana GN=TIFY5A PE=1 SV=1	170	180	157	15	16	19	10.6	8.92	8.62	0.76	1.18	1.19	3.34479	3.09584	3.04649	3.16237	0.159894	0.000191043	0.00020089	Up
TRINITY_DN22785_c0_g2	1240	bifunctional polymyxin resistance protein, ArnA [Artemisia annua]	CCR1	Cinnamoyl-CoA reductase 1 OS=Arabidopsis thaliana GN=CCR1 PE=1 SV=1	1206	1261	1269	157	120	130	30.55	27.72	26.57	3.45	2.7	3.34	3.27165	3.13141	3.07028	3.15778	0.103245	3.13517e-05	3.18329e-05	Up
TRINITY_DN13350_c0_g1	907	myb domain protein 15 [Artemisia annua]	MYB4	Myb-related protein Myb4 OS=Oryza sativa subsp. japonica GN=MYB4 PE=2 SV=2	960	997	933	111	105	126	28.87	26.26	23.69	2.79	2.69	3.33	3.29732	3.16062	3.01203	3.15665	0.142688	0.000101902	0.000105339	Up
TRINITY_DN18498_c0_g2	1594	UDP-glucuronosyl/UDP-glucosyltransferase [Artemisia annua]	UGT87A2	UDP-glycosyltransferase 87A2 OS=Arabidopsis thaliana GN=UGT87A2 PE=1 SV=1	916	964	1099	122	109	127	13.28	13.08	13.56	1.53	1.35	1.62	3.14622	3.12433	3.17632	3.14896	0.0261051	2.0334e-07	2.0339e-07	Up
TRINITY_DN26253_c2_g2	326	-	-	-	41	43	31	3	6	5	7.48	6.49	4.55	0.42	0.88	0.75	3.45238	3.24756	2.73521	3.14505	0.369412	0.00324319	0.00408767	Up
TRINITY_DN27392_c0_g1	3119	protein kinase domain-containing protein [Artemisia annua]	At3g47570	Probable LRR receptor-like serine/threonine-protein kinase At3g47570 OS=Arabidopsis thaliana GN=At3g47570 PE=2 SV=1	1482	1475	1851	137	147	123	18.07	22.16	17.11	2.66	1.52	2.27	3.07119	3.36555	2.99243	3.14306	0.196667	0.000430881	0.000466969	Up
TRINITY_DN20175_c0_g3	625	root allergen protein-like [Helianthus annuus]	-	Root allergen protein OS=Taraxacum officinale PE=1 SV=1	265	223	257	28	30.25	29	18.4	13.12	16.01	1.68	1.69	2.01	3.35899	2.87105	3.15826	3.12943	0.245243	0.000781606	0.000874705	Up
TRINITY_DN27225_c0_g1	2461	mechanosensitive ion channel MscS, LSM domain protein [Artemisia annua]	MSL9	Mechanosensitive ion channel protein 9 OS=Arabidopsis thaliana GN=MSL9 PE=1 SV=1	362	346	398	53	46	39	3.82	3.71	4.09	0.51	0.39	0.43	3.10711	3.06496	3.20564	3.1259	0.0721989	8.41601e-06	8.4646e-06	Up
TRINITY_DN21560_c0_g1	2746	hypothetical protein CTI12_AA360830 [Artemisia annua]	-	-	4231	4749	4186	491	330	533	59.36	67.02	65.36	9.15	5.57	7.34	3.01302	3.18812	3.15194	3.11769	0.0924368	2.42965e-05	2.45988e-05	Up
TRINITY_DN15884_c0_g1	1050	NADPH-dependent codeinone reductase 1-4 [Artemisia annua]	GALUR	D-galacturonate reductase OS=Fragaria ananassa GN=GALUR PE=1 SV=1	825	879	1026	100	140	123	24.5	24.62	26.04	2.37	3.39	2.92	3.08198	3.08903	3.16993	3.11364	0.048869	2.72127e-06	2.72781e-06	Up
TRINITY_DN19333_c0_g1	700	-	-	-	133.42	150.74	184.73	8	22	8	15.24	20.37	21.29	1.21	4.34	0.98	2.80767	3.22625	3.28998	3.10797	0.262011	0.0015077	0.001768	Up
TRINITY_DN15970_c2_g2	626	hypothetical protein CTI12_AA400720 [Artemisia annua]	-	-	421.71	497	653	55.79	70	60	64.04	60.97	73.39	7.46	7.75	7.75	3.06481	2.99394	3.26142	3.10673	0.13858	9.73057e-05	0.00010049	Up
TRINITY_DN13349_c1_g1	1829	Major facilitator superfamily [Artemisia annua]	-	-	2881	2705	3204	345	365	421	41.92	36.37	44.1	3.66	4.95	5.57	3.14874	2.94385	3.22188	3.10483	0.144124	0.000108472	0.000112303	Up
TRINITY_DN19508_c0_g2	1328	hypothetical protein CTI12_AA284210 [Artemisia annua]	DOX1	Alpha-dioxygenase 1 OS=Arabidopsis thaliana GN=DOX1 PE=1 SV=1	4263	4663	4579	569	480	553	100.13	106	95.87	12.58	10.35	12.2	3.09606	3.17825	3.03334	3.10255	0.0726741	7.87033e-06	7.91447e-06	Up
TRINITY_DN11601_c0_g4	334	FAD-binding Berberine family protein [Artemisia annua]	At1g30700	Berberine bridge enzyme-like 8 OS=Arabidopsis thaliana GN=At1g30700 PE=2 SV=1	22	41	26	4	5	2	3.81	5.89	3.63	0.53	0.7	0.29	2.91068	3.53916	2.84086	3.0969	0.384595	0.00585867	0.00792546	Up
TRINITY_DN17928_c0_g1	328	hypothetical protein CTI12_AA104440 [Artemisia annua]	-	-	29	22	21	2	4	3	5.22	3.28	3.04	0.28	0.58	0.45	3.57945	2.90909	2.79947	3.096	0.422248	0.00803093	0.0113467	Up
TRINITY_DN15434_c0_g2	541	DnaJ domain-containing protein [Artemisia annua]	dnaJ	Chaperone protein DnaJ OS=Carboxydothermus hydrogenoformans (strain ATCC BAA-161 / DSM 6008 / Z-2901) GN=dnaJ PE=3 SV=1	66	47	62	7	8	7	4.6	2.77	3.53	0.38	0.45	0.42	3.46467	2.73292	3.0827	3.09343	0.365992	0.00375323	0.00480691	Up
TRINITY_DN8658_c0_g2	212	-	-	-	18	15	14	2	3	1	7.92	5.5	4.96	0.66	1.07	0.38	3.49322	2.96715	2.81806	3.09281	0.354687	0.00434097	0.00565886	Up
TRINITY_DN23767_c0_g2	245	Leucine-rich repeat-containing protein [Artemisia annua]	-	-	14	32	36	7	1	2	4.68	8.69	9.55	1.74	0.27	0.56	2.4497	3.34255	3.47869	3.09032	0.558948	0.0123489	0.0186929	Up
TRINITY_DN19249_c0_g7	577	-	-	-	74	67	52	11	9	5	4.54	3.49	2.6	0.52	0.44	0.26	3.48077	3.10131	2.67659	3.08623	0.402302	0.00518144	0.00689792	Up
TRINITY_DN6035_c0_g1	405	uncharacterized protein LOC112000929 [Quercus suber]	-	-	35	36	37	3	6	5	4.1	3.56	3.54	0.27	0.56	0.49	3.22005	3.0163	3.00817	3.08151	0.120048	8.47426e-05	8.7285e-05	Up
TRINITY_DN25622_c0_g2	606	DnaJ domain-containing protein [Artemisia annua]	DNAJB6	DnaJ homolog subfamily B member 6 OS=Bos taurus GN=DNAJB6 PE=2 SV=1	247	352	252.56	19	30	35	21.88	26.06	19.67	1.76	2.53	3.65	3.04736	3.29959	2.89375	3.08023	0.204907	0.000522907	0.000572198	Up
TRINITY_DN16377_c0_g1	1316	sn-2 acyl-lipid omega-3 desaturase (ferredoxin), chloroplastic [Artemisia annua]	FAD7	sn-2 acyl-lipid omega-3 desaturase (ferredoxin), chloroplastic OS=Helianthus annuus GN=FAD7 PE=1 SV=1	230	232	251	20	25	16	9.42	9.78	7.09	1.66	0.64	0.78	3.19776	3.25187	2.78782	3.07915	0.253746	0.00101274	0.00115414	Up
TRINITY_DN18533_c0_g1	1105	bifunctional nuclease [Artemisia annua]	ENDO2	Endonuclease 2 OS=Arabidopsis thaliana GN=ENDO2 PE=1 SV=1	669	683	765	103	132	105	127.97	98.49	104.81	12.75	13.51	12.69	3.30107	2.92332	3.01304	3.07914	0.197363	0.000406693	0.000439803	Up
TRINITY_DN19989_c0_g2	856	Tetratricopeptide-like helical [Artemisia annua]	-	-	1076	1043	1513	120	197	139	34.49	29.18	40.35	3.16	5.24	3.9	3.07248	2.83128	3.29887	3.06755	0.233833	0.000739707	0.000825326	Up
TRINITY_DN7924_c0_g1	388	hypothetical protein CTI12_AA444590 [Artemisia annua]	-	-	63	76	93	9	8	13	8.04	8.15	9.67	0.88	0.82	1.38	2.96923	2.98883	3.23555	3.06454	0.148425	0.00016543	0.00017318	Up
TRINITY_DN28527_c0_g1	249	Leucine-rich repeat-containing protein [Artemisia annua]	-	-	120.29	127.57	107.94	13.05	11	21.67	40.78	35.66	29.27	3.31	2.99	6.26	3.28399	3.09043	2.80555	3.05999	0.240668	0.000880357	0.000992943	Up
TRINITY_DN13200_c1_g2	203	-	-	-	8	14	20	1	2	2	3.77	5.59	7.66	0.36	0.77	0.83	2.52867	3.09696	3.55145	3.05903	0.512444	0.0114289	0.017054	Up
TRINITY_DN21057_c0_g3	1276	protein SRG1 [Artemisia annua]	SRG1	Protein SRG1 OS=Arabidopsis thaliana GN=SRG1 PE=2 SV=1	488	460	559	62	81	56	14.03	12.14	13.87	1.53	1.98	1.31	3.12637	2.91763	3.10983	3.05127	0.116038	5.08131e-05	5.19155e-05	Up
TRINITY_DN25446_c0_g1	232	-	-	-	9	15	15	2	1	2	3.36	4.57	4.45	0.55	0.3	0.63	2.76783	3.21156	3.17317	3.05085	0.245858	0.000795207	0.000890839	Up
TRINITY_DN21571_c0_g2	458	-	ORF1	RNA replication polyprotein OS=Blueberry scorch virus GN=ORF1 PE=1 SV=1	1634.91	2416.59	2519.72	1191.71	1229.97	1069.47	638.3	763.73	767.22	85.22	92.31	84.01	2.87217	3.13099	3.13757	3.04691	0.151369	0.000116043	0.000120316	Up
TRINITY_DN7672_c0_g1	290	ulp1 protease family, C-terminal catalytic domain-containing protein [Artemisia annua]	-	-	15	27	20	3	2	3	3.5	5.15	3.73	0.53	0.37	0.58	2.82672	3.38394	2.91854	3.04307	0.298752	0.00220452	0.00267437	Up
TRINITY_DN20794_c1_g3	415	cytochrome P450 93A3 [Artemisia annua]	CYP93A1	3,9-dihydroxypterocarpan 6A-monooxygenase OS=Glycine max GN=CYP93A1 PE=1 SV=1	193	283	176	38	20	28	21.57	26.74	16.09	3.27	1.79	2.61	3.07669	3.38666	2.65383	3.03906	0.367864	0.00367344	0.00469436	Up
TRINITY_DN27467_c0_g1	215	cytochrome P450 [Artemisia annua]	-	Cytochrome P450 CYP82D47 OS=Panax ginseng PE=2 SV=1	10	13	8	1	2	1	4.3	4.64	2.76	0.32	0.7	0.37	3.21421	3.324	2.57455	3.03759	0.404746	0.00434129	0.00565948	Up
TRINITY_DN18674_c0_g2	1303	cytochrome P450 93A3-like [Helianthus annuus]	CYP93A1	3,9-dihydroxypterocarpan 6A-monooxygenase OS=Glycine max GN=CYP93A1 PE=1 SV=1	296	350	334	32	39	53	6.45	6.22	5.73	0.64	0.76	0.84	3.11076	3.05838	2.94	3.03638	0.0874816	1.65477e-05	1.67044e-05	Up
TRINITY_DN8906_c0_g1	324	UDP-glycosyltransferase 76H1 [Artemisia annua]	UGT76H1	UDP-glycosyltransferase 76H1 OS=Stevia rebaudiana GN=UGT76H1 PE=2 SV=1	24	13	17	2	3	2	4.43	1.99	2.53	0.28	0.44	0.31	3.68962	2.53509	2.88146	3.03539	0.592462	0.0235855	0.0402624	Up
TRINITY_DN18957_c0_g1	371	beta-hexosaminidase 2-like [Helianthus annuus]	HEXO2	Beta-hexosaminidase 2 OS=Arabidopsis thaliana GN=HEXO2 PE=1 SV=1	57	99	54	11	3	13	8.03	11.64	6.18	1.19	0.34	1.52	2.98155	3.51717	2.60376	3.03416	0.458973	0.00980386	0.0142845	Up
TRINITY_DN13201_c1_g4	1022	F-box domain, Phloem protein 2-like protein [Artemisia annua]	VBF	F-box protein VBF OS=Arabidopsis thaliana GN=VBF PE=1 SV=1	398.86	433.84	474.88	60.33	53	55	9.81	9.45	9.88	1.25	1.11	1.2	3.04734	2.9934	3.0576	3.03278	0.0344863	4.27424e-07	4.27643e-07	Up
TRINITY_DN27226_c0_g4	731	MORN motif-containing protein [Artemisia annua]	-	-	381	364	495	42	67	54	15.66	12.85	16.71	1.38	2.24	1.9	3.08931	2.80399	3.18293	3.02541	0.197387	0.000358917	0.000385956	Up
TRINITY_DN22449_c0_g3	323	hypothetical protein CTI12_AA048210 [Artemisia annua]	-	-	73	91	79	13	6	13	15.64	15.82	13.59	2.14	1.03	2.35	3.08746	3.10397	2.88477	3.0254	0.122071	8.94826e-05	9.22671e-05	Up
TRINITY_DN24388_c1_g2	1378	Fatty acid desaturase, type 1 [Artemisia annua]	FAD2	Delta(12)-fatty-acid desaturase FAD2 OS=Vernicia fordii GN=FAD2 PE=1 SV=1	3070	3525	3194	461	326	467	50.48	52.27	45.18	6.61	4.67	6.93	3.05594	3.10621	2.89592	3.01936	0.109819	4.26536e-05	4.34724e-05	Up
TRINITY_DN22657_c1_g1	1238	uncharacterized protein LOC111910249 [Lactuca sativa]	-	-	931	936	1056	113	117	146	17.6	15.87	17.09	1.84	1.91	2.48	3.08323	2.93396	3.04081	3.01934	0.076919	1.15601e-05	1.16442e-05	Up
TRINITY_DN15796_c0_g6	211	hypothetical protein CTI12_AA581750 [Artemisia annua]	-	-	13	13	12	1	2	2	5.76	4.81	4.28	0.33	0.72	0.77	3.24709	2.98706	2.81863	3.0176	0.215855	0.000671087	0.000744555	Up
TRINITY_DN25261_c0_g3	1382	TRICHOME BIREFRINGENCE-LIKE 39 [Artemisia annua]	TBL39	Protein trichome birefringence-like 39 OS=Arabidopsis thaliana GN=TBL39 PE=2 SV=1	259	296	301	35	40	28	4.55	4.93	4.53	0.58	0.67	0.48	2.98006	3.09578	2.9737	3.01651	0.0687198	8.43428e-06	8.4832e-06	Up
TRINITY_DN7328_c0_g1	404	heat stress transcription factor B-2a-like [Lactuca sativa]	HSFB1	Heat stress transcription factor B-1 OS=Arabidopsis thaliana GN=HSFB1 PE=2 SV=2	27	20	44	7	1	4	3.18	1.99	4.23	0.63	0.09	0.39	3.10343	2.42717	3.51506	3.01522	0.549283	0.0142442	0.0221398	Up
TRINITY_DN26857_c1_g1	263	-	-	-	41.63	43.66	22.34	4.12	7.85	2	12.01	10.22	5.12	0.89	1.81	0.48	3.5021	3.26926	2.27208	3.01448	0.653393	0.018549	0.0302896	Up
TRINITY_DN22100_c0_g1	1081	S-locus glycoprotein domain-containing protein [Artemisia annua]	PK1	Putative receptor protein kinase ZmPK1 OS=Zea mays GN=PK1 PE=2 SV=2	314	252	370	31	45	39	8.29	5.63	9.15	0.97	1.03	0.8	3.15091	2.59267	3.29331	3.0123	0.370315	0.00312587	0.00392195	Up
TRINITY_DN21284_c1_g8	610	putative bifunctional nuclease domain-containing protein [Helianthus annuus]	-	-	49.02	46	74	4	8	11	3.3	2.63	4.07	0.21	0.38	0.63	3.02055	2.69314	3.32311	3.01227	0.315065	0.00251052	0.00308205	Up
TRINITY_DN3328_c0_g1	436	-	-	-	47	51	52	13	6	2	4.78	4.4	4.33	1.02	0.49	0.17	3.09351	2.974	2.95087	3.00613	0.0765555	0.000157217	0.000164314	Up
TRINITY_DN23660_c1_g1	374	Heavy metal-associated domain, HMA [Artemisia annua]	HIPP02	Heavy metal-associated isoprenylated plant protein 2 OS=Arabidopsis thaliana GN=HIPP02 PE=3 SV=1	68	81	58	7	11	10	9.33	9.32	6.48	0.74	1.21	1.14	3.17923	3.17769	2.65335	3.00342	0.303173	0.00156406	0.00183897	Up
TRINITY_DN28564_c1_g1	253	mitogen-activated protein (MAP) kinase kinase kinase Ste11, Cryptococcus [Artemisia annua]	-	-	25.09	18.16	24.3	1.03	6	2	7.85	4.61	6.03	0.24	1.5	0.52	3.38133	2.61341	3.0008	2.99851	0.383968	0.00591252	0.00800794	Up
TRINITY_DN505_c0_g1	212	Helix-turn-helix motif-containing protein [Artemisia annua]	ATHB-52	Homeobox-leucine zipper protein ATHB-52 OS=Arabidopsis thaliana GN=ATHB-52 PE=2 SV=1	8	13	17	2	2	1	3.52	4.77	6.02	0.66	0.71	0.38	2.59318	3.0316	3.36737	2.99738	0.388226	0.0045545	0.00597098	Up
TRINITY_DN12469_c0_g1	1396	phosphate transporter 4,2 [Artemisia annua]	ANTR3	Probable anion transporter 3, chloroplastic OS=Arabidopsis thaliana GN=ANTR3 PE=2 SV=2	442	509	538	79	62	65	10.37	10.5	10.02	1.32	1.24	1.31	3.00697	3.02495	2.95744	2.99645	0.0349613	4.08226e-07	4.08424e-07	Up
TRINITY_DN20540_c0_g1	717	gland-specific fatty acyl-CoA reductase 1 [Artemisia annua]	FAR3	Fatty acyl-CoA reductase 3 OS=Arabidopsis thaliana GN=FAR3 PE=2 SV=1	481	600	399	68	42	76	23.33	24.85	15.7	2.66	1.77	3.42	3.15638	3.24744	2.58496	2.99626	0.359095	0.00288039	0.00358414	Up
TRINITY_DN27984_c0_g1	244	multidrug resistance-associated protein 3 [Artemisia annua]	-	-	18	9	18	3	2	1	6.07	2.47	4.82	0.75	0.54	0.28	3.53589	2.23871	3.20323	2.99261	0.673753	0.0209521	0.0349425	Up
TRINITY_DN22208_c0_g1	935	laccase 7 [Artemisia annua]	LAC7	Laccase-7 OS=Arabidopsis thaliana GN=LAC7 PE=2 SV=1	134	171	191	23	16	14	5.82	7.64	8.1	1.13	0.63	0.93	2.69838	3.09093	3.17528	2.98819	0.254509	0.000901959	0.00101917	Up
TRINITY_DN12394_c0_g3	589	-	-	-	50.05	48	92.75	4	12	9.09	2.96	2.41	4.47	0.18	0.57	0.45	2.88753	2.59096	3.4822	2.9869	0.453855	0.0100552	0.0147027	Up
TRINITY_DN20706_c0_g3	317	-	-	-	25	23	32	2	6	4	6.96	5.09	6.79	0.37	1.26	0.73	3.14526	2.69384	3.10959	2.9829	0.250964	0.00107754	0.0012341	Up
TRINITY_DN17088_c0_g1	1703	lectin-receptor kinase [Artemisia annua]	LECRKS5	Probable L-type lectin-domain containing receptor kinase S.5 OS=Arabidopsis thaliana GN=LECRKS5 PE=2 SV=1	759.37	869	803	126	78	113	9.75	10.12	8.93	1.43	0.88	1.33	3.00643	3.06016	2.87968	2.98209	0.092667	2.77099e-05	2.8093e-05	Up
TRINITY_DN16032_c1_g4	300	hypothetical protein CTI12_AA466150 [Artemisia annua]	-	-	26	23	23	4	3	3	5.65	4.09	4	0.66	0.52	0.54	3.3008	2.83465	2.80255	2.97934	0.278861	0.00172931	0.00205147	Up
TRINITY_DN20946_c0_g2	270	-	-	-	15	33	15	2	2	4	4.09	7.31	3.25	0.41	0.44	0.9	2.80971	3.64748	2.47805	2.97841	0.602692	0.026125	0.045568	Up
TRINITY_DN20625_c1_g5	203	-	-	-	18	23	18	3	2	3	8.47	9.19	6.89	1.08	0.77	1.25	3.03506	3.15276	2.7372	2.975	0.21419	0.000499654	0.000545564	Up
TRINITY_DN3606_c0_g1	293	hypothetical protein CTI12_AA241400 [Artemisia annua]	-	-	17	23	35	3	4	3	3.88	4.29	6.39	0.52	0.73	0.56	2.68503	2.82995	3.40479	2.97326	0.380678	0.00551261	0.00739665	Up
TRINITY_DN20405_c0_g2	346	Leucine-rich repeat-containing protein [Artemisia annua]	RLP30	Receptor like protein 30 OS=Arabidopsis thaliana GN=RLP30 PE=2 SV=1	41.07	60	54	5	6	10	7.67	9.11	8.02	0.71	0.9	1.54	2.86884	3.11706	2.93321	2.97304	0.128815	0.000135045	0.000140551	Up
TRINITY_DN27555_c2_g1	294	putative HCO3- transporter family [Helianthus annuus]	BOR4	Boron transporter 4 OS=Arabidopsis thaliana GN=BOR4 PE=2 SV=1	12	16	25	1	5	1	2.72	2.97	4.53	0.17	0.91	0.19	2.68374	2.8106	3.41965	2.97133	0.393401	0.00839947	0.011947	Up
TRINITY_DN9655_c0_g1	596	basic pathogenesis-related protein 1 [Artemisia annua]	-	Basic form of pathogenesis-related protein 1 OS=Nicotiana tabacum PE=3 SV=1	76	78	91	5	15	14	4.41	3.84	4.3	0.22	0.69	0.69	3.04767	2.848	3.01123	2.96896	0.106334	9.95846e-05	0.000102889	Up
TRINITY_DN15344_c1_g4	379	Leucine-rich repeat-containing protein [Artemisia annua]	-	-	30	47	40	3	6	7	4.01	5.27	4.35	0.31	0.64	0.78	2.79779	3.19199	2.91521	2.96833	0.202399	0.000587936	0.000647463	Up
TRINITY_DN9812_c0_g1	600	hypothetical protein CTI12_AA362370 [Artemisia annua]	-	-	471	456	602	60	84	69	26.99	22.22	28.11	2.66	3.83	3.35	3.04066	2.76009	3.09932	2.96669	0.181306	0.000255717	0.000271217	Up
TRINITY_DN22952_c0_g1	1605	amino acid permease 6-like [Cynara cardunculus var. scolymus]	AAP6	Amino acid permease 6 OS=Arabidopsis thaliana GN=AAP6 PE=1 SV=1	3865	3852	4267	501	568	576	77.21	69.46	77.44	7.78	10.06	10.84	3.01371	2.8611	3.018	2.96427	0.0893712	1.96198e-05	1.98261e-05	Up
TRINITY_DN27478_c0_g2	701	gigantea-like [Chrysanthemum seticuspe f. boreale]	GI	Protein GIGANTEA OS=Arabidopsis thaliana GN=GI PE=1 SV=2	228	230	285	22	54	27	10.04	8.67	10.28	0.77	1.92	1.02	3.02123	2.80958	3.05531	2.96204	0.133133	0.000160271	0.0001676	Up
TRINITY_DN5593_c0_g1	203	-	-	-	6	9	16	2	1	1	2.82	3.59	6.13	0.72	0.39	0.42	2.46713	2.81541	3.58732	2.95662	0.57329	0.0217765	0.0365836	Up
TRINITY_DN17692_c1_g3	812	cytochrome P450 93A3 [Artemisia annua]	CYP93A3	Cytochrome P450 93A3 OS=Glycine max GN=CYP93A3 PE=2 SV=1	198.19	217.94	243.4	21	39	21	8.31	8.46	8	0.71	1.48	1	2.96625	2.99206	2.91141	2.95657	0.0411909	1.05005e-05	1.05725e-05	Up
TRINITY_DN22989_c1_g4	1083	zinc finger, RING/FYVE/PHD-type, Zinc finger, RING-H2-type [Artemisia annua]	RHB1A	Probable E3 ubiquitin-protein ligase RHB1A OS=Arabidopsis thaliana GN=RHB1A PE=2 SV=1	461	497	495	87	57	59	11.29	10.91	10.28	1.81	1.19	1.19	3.01499	2.96559	2.87978	2.95345	0.0684151	1.25934e-05	1.26902e-05	Up
TRINITY_DN8673_c0_g1	261	-	-	-	19	17	29	4	1	4	5.57	4.04	6.75	0.88	0.23	0.97	3.00606	2.54273	3.28327	2.94402	0.374144	0.00434986	0.00567185	Up
TRINITY_DN28185_c1_g1	298	uncharacterized protein LOC111914590 [Lactuca sativa]	-	-	22	29	26	8	1	2	5.12	5.72	4.82	1.43	0.18	0.42	2.91963	3.0795	2.83252	2.94388	0.125265	0.000617284	0.000681277	Up
TRINITY_DN22633_c3_g1	1445	Major facilitator superfamily domain, general substrate transporter [Artemisia annua]	NPF8.1	Protein NRT1/ PTR FAMILY 8.1 OS=Arabidopsis thaliana GN=NPF8.1 PE=1 SV=1	322	318	375	44	42	35	5.04	4.64	5.09	0.78	0.61	0.53	2.97728	2.85798	2.99152	2.94226	0.0733351	1.1674e-05	1.17592e-05	Up
TRINITY_DN10818_c0_g1	506	phytohormone-binding protein [Artemisia annua]	MTR_3g055120	Phytohormone-binding protein OS=Medicago truncatula GN=MTR_3g055120 PE=1 SV=1	82	73	103	11	15	11	6.34	4.8	6.51	0.65	0.92	0.71	3.06041	2.65896	3.09859	2.93932	0.243546	0.000739216	0.000824679	Up
TRINITY_DN395_c0_g1	623	hypothetical protein CTI12_AA289200 [Artemisia annua]	-	-	81	110	114	12	16	15	4.35	5.03	4.99	0.5	0.69	0.68	2.80294	3.01248	3.00096	2.9388	0.117795	5.34636e-05	5.4667e-05	Up
TRINITY_DN14174_c0_g1	846	RNA ligase/cyclic nucleotide phosphodiesterase family protein [Artemisia annua]	At4g18930	Cyclic phosphodiesterase OS=Arabidopsis thaliana GN=At4g18930 PE=1 SV=1	413	434	351	61	54	66	15.02	13.87	10.5	1.7	1.5	1.88	3.14895	3.03403	2.63245	2.93848	0.271182	0.00109668	0.00125749	Up
TRINITY_DN16254_c2_g1	540	hypothetical protein CTI12_AA615070 [Artemisia annua]	-	-	121	133.77	166.85	23	21	15	10.14	10.2	12.38	1.63	1.57	1.05	2.83949	2.848	3.12744	2.93831	0.163848	0.00023602	0.00024967	Up
TRINITY_DN19333_c0_g2	343	putative reverse transcriptase domain, Zinc finger, CCHC-type, Aspartic peptidase domain protein [Helianthus annuus]	-	-	19	26	34	3	6	2	3.11	3.54	4.5	0.38	0.79	0.27	2.69581	2.88264	3.22882	2.93576	0.270446	0.0018235	0.0021739	Up
TRINITY_DN13949_c0_g3	646	hypothetical protein CTI12_AA189990 [Artemisia annua]	-	-	84.37	64.26	80.16	7	9	16	4.26	2.77	3.3	0.28	0.36	0.69	3.26439	2.64342	2.896	2.9346	0.312278	0.00271293	0.00335518	Up
TRINITY_DN8133_c0_g1	207	-	-	-	18	15	23	5	1	2	8.22	5.76	8.51	1.73	0.37	0.8	3.08805	2.57498	3.13807	2.9337	0.311666	0.00244282	0.00299182	Up
TRINITY_DN9269_c0_g1	320	hypothetical protein AXG93_773s1910 [Marchantia polymorpha subsp. ruderalis]	RpS10	40S ribosomal protein S10 OS=Spodoptera frugiperda GN=RpS10 PE=2 SV=1	28	29	27	4	3	5	5.31	4.54	4.12	0.58	0.46	0.78	3.12974	2.90372	2.76367	2.93237	0.184709	0.000358433	0.000385402	Up
TRINITY_DN25102_c1_g1	968	cytochrome P450 93A3 [Artemisia annua]	CYP93A3	Cytochrome P450 93A3 OS=Glycine max GN=CYP93A3 PE=2 SV=1	1240	1491.08	1170.64	193.6	142.81	203.57	77.22	105.54	46.16	13.94	3.4	11.06	3.02805	3.47879	2.28571	2.93085	0.602447	0.0185551	0.0303009	Up
TRINITY_DN4496_c0_g1	261	protein kinase superfamily protein [Artemisia annua]	At5g49770	Probable leucine-rich repeat receptor-like protein kinase At5g49770 OS=Arabidopsis thaliana GN=At5g49770 PE=2 SV=1	22	22	27	2	3	5	6.45	5.23	6.28	0.44	0.7	1.21	3.0416	2.73911	3.00307	2.92793	0.164649	0.000301883	0.0003223	Up
TRINITY_DN7480_c0_g1	284	-	-	-	18	16	15	2	2	3	4.4	3.19	2.92	0.37	0.39	0.6	3.27886	2.81491	2.68732	2.92703	0.311298	0.00270535	0.0033448	Up
TRINITY_DN12101_c0_g1	285	hypothetical protein CTI12_AA054830 [Artemisia annua]	-	-	98.51	136	157.85	23	21	15	25.38	29.87	32.43	4.25	4.16	3.06	2.73079	2.96579	3.08443	2.927	0.179981	0.000265706	0.000282231	Up
TRINITY_DN682_c0_g1	325	hypothetical protein CTI12_AA264320 [Artemisia annua]	-	-	25	22	30	4	4	3	4.59	3.34	4.43	0.56	0.59	0.46	3.0964	2.63775	3.04521	2.92645	0.251329	0.00081598	0.000915852	Up
TRINITY_DN25611_c0_g2	473	amino acid permease family protein [Artemisia annua]	At3g13620	Probable polyamine transporter At3g13620 OS=Arabidopsis thaliana GN=At3g13620 PE=2 SV=1	350	326	327	50	47	49	30.6	24.21	23.4	3.35	3.28	3.59	3.1671	2.82917	2.78008	2.92545	0.21071	0.000574232	0.000631603	Up
TRINITY_DN27422_c0_g4	293	serine/threonine-protein kinase, active site protein [Artemisia annua]	WAK5	Wall-associated receptor kinase 5 OS=Arabidopsis thaliana GN=WAK5 PE=2 SV=1	22	17	32	6	2	2	5.02	3.17	5.84	1.04	0.37	0.38	3.07269	2.40949	3.29097	2.92438	0.459076	0.00762684	0.0106992	Up
TRINITY_DN13765_c1_g1	479	-	-	-	2664.5	3209.49	3237.9	223.55	214.31	202.68	275.38	286.34	280.65	35.01	38.45	37.5	2.89635	2.95265	2.92369	2.92423	0.0281565	2.07739e-07	2.078e-07	Up
TRINITY_DN15393_c0_g5	1332	hypothetical protein CTI12_AA027060 [Artemisia annua]	-	-	889	1051	1038	137	115	156	15.27	16.26	15.31	2.05	1.72	2.42	2.88765	2.97828	2.89143	2.91912	0.0512689	3.75111e-06	3.76246e-06	Up
TRINITY_DN13813_c0_g2	251	-	-	-	16	26	10	2	3	2	5.09	6.71	2.52	0.47	0.76	0.53	3.11705	3.5157	2.10281	2.91185	0.728453	0.0267043	0.0467785	Up
TRINITY_DN22371_c0_g3	312	-	-	-	28	28	35.36	3	7.22	2	6.33	6.07	6.25	0.67	1.48	0.33	2.93683	2.87632	2.91848	2.91054	0.0310255	0.000103335	0.000106874	Up
TRINITY_DN17618_c0_g1	1329	Methyltransferase type 11 [Artemisia annua]	-	-	979	1120	1167	184	161	172	30.34	30.51	28.61	4.38	3.45	4.17	2.92315	2.93121	2.83845	2.8976	0.0513878	2.69416e-06	2.70056e-06	Up
TRINITY_DN17836_c0_g4	263	-	-	-	15	25	23	3	2	4	4.33	5.85	5.27	0.65	0.46	0.95	2.65669	3.09075	2.94012	2.89585	0.220395	0.000659957	0.000731311	Up
TRINITY_DN22042_c1_g2	358	-	-	-	73.95	90.03	94.5	13.9	16	12.82	19.14	18.86	20.02	2.41	2.61	2.82	2.87263	2.85137	2.93748	2.88716	0.0448572	1.41614e-06	1.41839e-06	Up
TRINITY_DN14172_c2_g1	794	hypothetical protein Ccrd_002251 [Cynara cardunculus var. scolymus]	GT-4	Trihelix transcription factor GT-4 OS=Arabidopsis thaliana GN=GT-4 PE=2 SV=1	241.01	219	254.18	33	39.02	34	9.57	7.36	8.53	0.98	1.31	1.14	3.06527	2.68646	2.8993	2.88368	0.189889	0.000340317	0.000365161	Up
TRINITY_DN11518_c0_g3	422	PREDICTED: 60S ribosomal protein L23-like [Musa acuminata subsp. malaccensis]	RPL23A	60S ribosomal protein L23 OS=Arabidopsis thaliana GN=RPL23A PE=2 SV=3	25	37	25	5	4	6	4.42	5.55	3.95	0.42	0.35	1.1	2.82597	3.15441	2.66378	2.88139	0.249968	0.00164466	0.00194272	Up
TRINITY_DN9466_c1_g1	214	Achaete-scute transcription factor-related protein [Artemisia annua]	-	-	20	19	17	1	3	4	8.66	6.84	5.91	0.32	1.05	1.5	3.17828	2.83791	2.62707	2.88109	0.27813	0.00214485	0.00259493	Up
TRINITY_DN14427_c0_g2	309	luminal-binding protein 5 [Quercus suber]	BIP4	Luminal-binding protein 4 OS=Nicotiana tabacum GN=BIP4 PE=2 SV=1	17	29	32	2	2	7	3.47	4.87	5.24	0.31	0.33	1.18	2.51596	3.00495	3.11059	2.87717	0.317242	0.00302478	0.00378207	Up
TRINITY_DN25259_c2_g2	222	Zinc finger, Mcm10/DnaG-type [Artemisia annua]	-	-	11	16	15	1	2	3	4.46	5.34	4.86	0.3	0.65	1.04	2.74924	3.00903	2.87315	2.87714	0.129944	0.000220633	0.000232896	Up
TRINITY_DN16999_c1_g1	505	protein TIFY 5A [Lactuca sativa]	TIFY5A	Protein TIFY 5A OS=Arabidopsis thaliana GN=TIFY5A PE=1 SV=1	103	112	102	10	20	19	13.09	11.84	11.01	1.03	2.42	1.43	3.00847	2.86368	2.75882	2.87699	0.125357	0.00014521	0.000151458	Up
TRINITY_DN20545_c1_g2	508	DnaJ domain-containing protein [Artemisia annua]	-	-	126	116	245.44	14	30	19	10.98	8.35	17.61	0.97	2.23	1.6	2.77873	2.3837	3.46025	2.87423	0.54459	0.0182213	0.0296423	Up
TRINITY_DN19915_c0_g5	219	-	-	-	10	17	9	1	3	1	4.45	6.26	3.24	0.36	1.12	0.36	2.85906	3.35142	2.40125	2.87058	0.475189	0.0115143	0.017207	Up
TRINITY_DN17762_c0_g1	387	Zinc finger, FYVE/PHD-type [Artemisia annua]	-	-	65	69	58	15	6	15	17.09	15.09	11.85	2.23	0.99	2.74	3.10473	2.92517	2.57647	2.86879	0.268608	0.00140982	0.00164471	Up
TRINITY_DN18642_c0_g1	363	hypothetical protein CTI12_AA241880 [Artemisia annua]	-	-	120	179	168.02	21	21	26	19.56	24.93	22.74	2.7	2.71	3.75	2.67945	3.02943	2.89678	2.86855	0.176687	0.000266075	0.000282648	Up
TRINITY_DN20907_c0_g7	212	Dil domain-containing protein [Cynara cardunculus var. scolymus]	XI-F	Myosin-12 OS=Arabidopsis thaliana GN=XI-F PE=2 SV=1	7	11	10	1	1	2	3.08	4.03	3.54	0.33	0.36	0.76	2.67184	3.05969	2.87266	2.86806	0.193966	0.00056664	0.000622772	Up
TRINITY_DN26413_c0_g5	233	protein kinase-like domain-containing protein [Artemisia annua]	-	-	42	45	45	5	9.73	5	15.53	13.58	13.24	1.37	2.88	1.55	3.0059	2.81232	2.77574	2.86465	0.12368	0.000142671	0.000148735	Up
TRINITY_DN24409_c0_g1	858	-	-	-	506.55	446.44	647.86	21	41	45	25.77	18.28	24.98	2.15	3.5	3.73	3.043	2.54757	2.99808	2.86288	0.27399	0.0012084	0.00139447	Up
TRINITY_DN16548_c0_g2	2287	ferric reduction oxidase 8, mitochondrial [Cynara cardunculus var. scolymus]	FRO8	Ferric reduction oxidase 8, mitochondrial OS=Arabidopsis thaliana GN=FRO8 PE=1 SV=1	507	528	551	117	85	112	7.38	6.56	6.3	0.94	0.67	1.17	2.9935	2.82357	2.76523	2.86077	0.118593	8.20089e-05	8.44272e-05	Up
TRINITY_DN14265_c0_g1	1280	Heat shock factor (HSF)-type, DNA-binding [Artemisia annua]	HSF24	Heat shock factor protein HSF24 OS=Solanum peruvianum GN=HSF24 PE=2 SV=1	1620	1596	1927	207	260	250	31.36	28.29	32.09	3.74	4.43	4.46	2.89703	2.7484	2.93023	2.85856	0.0968304	2.43641e-05	2.46698e-05	Up
TRINITY_DN16280_c0_g3	302	-	-	-	38	32	40	7	6	3	8.51	5.83	6.93	1.27	1.07	0.56	3.13807	2.59241	2.84176	2.85741	0.273168	0.00161042	0.00189805	Up
TRINITY_DN27876_c1_g1	1177	Isopenicillin N synthase [Artemisia annua]	At5g05600	Probable 2-oxoglutarate-dependent dioxygenase At5g05600 OS=Arabidopsis thaliana GN=At5g05600 PE=2 SV=1	1779	1811	2029	268	282	271	37.46	34.14	36.33	4.84	4.98	5.07	2.91597	2.78208	2.87178	2.85661	0.0682208	5.86664e-06	5.89332e-06	Up
TRINITY_DN14526_c0_g2	379	-	1a-1b	Replicase polyprotein 1ab OS=Grapevine leafroll-associated virus 3 (isolate United States/NY1) GN=1a-1b PE=3 SV=3	733.69	888.28	1232.91	132.24	165.53	132.45	102.67	104.23	141.49	14.03	18.61	14.94	2.69455	2.71631	3.15724	2.85603	0.261078	0.00141913	0.00165614	Up
TRINITY_DN13396_c0_g5	669	-	-	-	101	122	166	26	20	12	4.81	4.96	6.46	0.97	0.77	0.49	2.69396	2.73826	3.11945	2.85056	0.233923	0.00102048	0.00116354	Up
TRINITY_DN27332_c0_g2	621	aluminum induced protein [Artemisia annua]	TSJT1	Stem-specific protein TSJT1 OS=Nicotiana tabacum GN=TSJT1 PE=2 SV=1	4815.38	5535	5013.35	914	753.91	906	363.24	353.52	302.85	48.38	41.85	50.75	2.9504	2.91126	2.68808	2.84991	0.141513	0.000101431	0.000104838	Up
TRINITY_DN11447_c1_g1	2022	-	-	-	472	479	495	55	80	71	4.89	4.55	4.48	0.51	0.73	0.69	2.9262	2.82223	2.79986	2.84943	0.0674171	9.90457e-06	9.96877e-06	Up
TRINITY_DN11800_c0_g1	256	gigantea-like [Chrysanthemum seticuspe f. boreale]	GI	Protein GIGANTEA OS=Arabidopsis thaliana GN=GI PE=1 SV=2	27	31	33	7	4	3	8.25	7.68	8	1.59	0.97	0.76	2.89817	2.79489	2.85378	2.84895	0.0518132	2.12061e-05	2.14442e-05	Up
TRINITY_DN27109_c2_g1	475	putative inactive purple acid phosphatase 9 [Artemisia annua]	-	-	73	78	79	10	6	19	6.83	6.33	6.16	0.74	0.45	1.49	2.93462	2.82493	2.78566	2.8484	0.0772009	0.000114605	0.000118778	Up
TRINITY_DN19548_c1_g2	2019	Amino acid/polyamine transporter I [Artemisia annua]	CAT5	Cationic amino acid transporter 5 OS=Arabidopsis thaliana GN=CAT5 PE=1 SV=1	595	619	696	77	100	96	6.12	5.83	6.25	0.71	0.91	0.91	2.85936	2.78932	2.88968	2.84612	0.0514729	3.16242e-06	3.1708e-06	Up
TRINITY_DN28690_c2_g1	404	leucine-rich repeat protein [Artemisia annua]	RLP30	Receptor like protein 30 OS=Arabidopsis thaliana GN=RLP30 PE=2 SV=1	61.1	82.65	53.27	11.65	5.25	11.23	13.4	14.95	8.47	1.91	1.02	2.05	3.01298	3.17089	2.35118	2.84502	0.434903	0.00584574	0.00790566	Up
TRINITY_DN13809_c0_g1	1418	HXXXD-type acyl-transferase family protein [Artemisia annua]	HCT4	Hydroxycinnamoyltransferase 4 OS=Oryza sativa subsp. japonica GN=HCT4 PE=1 SV=1	103	147	115	27	22	22	2.01	4.28	2.97	0.61	0.3	0.32	2.2935	3.38391	2.85677	2.84473	0.545307	0.0158349	0.0251042	Up
TRINITY_DN12556_c0_g2	274	-	-	-	23	23	14	4	2	3	6.07	4.94	2.94	0.79	0.42	0.65	3.29136	2.99417	2.24548	2.84367	0.538939	0.0119349	0.0179519	Up
TRINITY_DN13355_c0_g7	1473	O-acyltransferase, WSD1, C-terminal [Artemisia annua]	WSD1	O-acyltransferase WSD1 OS=Arabidopsis thaliana GN=WSD1 PE=2 SV=1	407.54	357.17	487	63	61	46.69	8.02	6.77	8.42	1.16	1.09	0.97	2.9015	2.65706	2.97172	2.84343	0.165176	0.000183321	0.000192529	Up
TRINITY_DN11866_c0_g5	414	glycoside hydrolase family 31, Galactose mutarotase-like domain protein [Artemisia annua]	-	-	80	98	72	9	19	10	8.98	9.3	6.61	0.78	1.71	0.94	2.97347	3.02398	2.5314	2.84295	0.270989	0.00133216	0.00154696	Up
TRINITY_DN23593_c0_g2	1657	cytochrome P450 [Artemisia annua]	CYP82C4	Cytochrome P450 82C4 OS=Arabidopsis thaliana GN=CYP82C4 PE=2 SV=1	1046	1030.82	1101	154	161.79	171.62	15.12	13.89	13.79	1.94	1.94	2.09	2.92562	2.80321	2.79278	2.84054	0.0738676	9.0031e-06	9.05851e-06	Up
TRINITY_DN15557_c0_g1	756	-	-	-	45.37	67.4	72.05	14.82	14	12.05	5.9	6.85	6.24	1.61	0.44	0.6	2.73969	2.95507	2.82052	2.83843	0.108806	0.000290666	0.000309718	Up
TRINITY_DN28112_c0_g6	267	uncharacterized protein LOC110883789 [Helianthus annuus]	-	-	11	16	20	3	2	2	3.07	3.63	4.44	0.63	0.45	0.46	2.58027	2.822	3.11259	2.83829	0.266534	0.00134848	0.00156742	Up
TRINITY_DN11623_c0_g2	241	BRCT domain-containing protein [Artemisia annua]	-	-	10	8	17	1	2	2	3.46	2.25	4.67	0.26	0.55	0.58	2.90065	2.2798	3.3333	2.83792	0.529543	0.0132156	0.0202409	Up
TRINITY_DN14059_c1_g4	850	-	-	-	285	348	363	50	48	50	9.21	9.8	9.77	1.33	1.29	1.41	2.77738	2.86696	2.86254	2.83563	0.050491	1.86876e-06	1.8724e-06	Up
TRINITY_DN5038_c0_g1	263	-	-	-	14	25	23	1	2	6	4.04	5.85	5.27	0.22	0.46	1.43	2.52207	3.05616	2.90552	2.82792	0.275368	0.0025823	0.00317932	Up
TRINITY_DN21389_c0_g1	1691	HXXXD-type acyl-transferase family protein [Artemisia annua]	ACT	Vinorine synthase OS=Rauvolfia serpentina GN=ACT PE=1 SV=2	1316	1471	1602	250	198	238	19.59	19.9	20.47	3.02	2.43	3	2.79806	2.82071	2.86145	2.82674	0.0321242	7.42389e-07	7.4297e-07	Up
TRINITY_DN17520_c0_g2	1150	AAA+ ATPase domain-containing protein [Artemisia annua]	At2g46620	AAA-ATPase At2g46620 OS=Arabidopsis thaliana GN=At2g46620 PE=2 SV=1	617	695	790	109	119	86	15.51	15.99	17.54	2.37	2.68	1.87	2.74932	2.79329	2.92677	2.82312	0.0924108	2.8256e-05	2.86521e-05	Up
TRINITY_DN14144_c0_g1	644	hypothetical protein CTI12_AA029590 [Artemisia annua]	-	-	204	174	165	23	26	34	10.36	7.53	6.83	0.91	1.06	1.47	3.17551	2.7152	2.57444	2.82172	0.314371	0.00289698	0.00360708	Up
TRINITY_DN27511_c1_g2	1582	alpha/Beta hydrolase fold protein [Artemisia annua]	YOR059C	Putative lipase YOR059C OS=Saccharomyces cerevisiae (strain ATCC 204508 / S288c) GN=YOR059C PE=1 SV=1	510	472	574	70	80	84	7.55	6.34	7.34	0.9	1	1.1	2.91648	2.66448	2.87578	2.81891	0.13528	8.73167e-05	8.99813e-05	Up
TRINITY_DN12925_c0_g2	261	-	-	-	21	14	18	2	2	4	6.16	3.33	4.19	0.44	0.47	0.97	3.29716	2.40975	2.74118	2.81603	0.448414	0.0100316	0.0146635	Up
TRINITY_DN20485_c0_g4	405	CONSTANS-like 5 [Artemisia annua]	-	-	101	100	107.03	11	18	19	11.84	9.89	10.25	0.99	1.69	1.86	2.96787	2.70824	2.75982	2.81198	0.137447	0.000153059	0.000159856	Up
TRINITY_DN10946_c0_g1	1644	flotillin-like protein 4 [Artemisia annua]	FLOT4	Flotillin-like protein 4 OS=Medicago truncatula GN=FLOT4 PE=2 SV=1	1281	1368	1441	196	195	214	16.88	16.38	16.45	2.28	2.26	2.57	2.83236	2.78898	2.79513	2.80549	0.0234716	1.75106e-07	1.75144e-07	Up
TRINITY_DN17973_c0_g1	339	UDP-glucuronosyl/UDP-glucosyltransferase [Artemisia annua]	ZOX1	Zeatin O-xylosyltransferase OS=Phaseolus vulgaris GN=ZOX1 PE=2 SV=1	72	74	100	6	16	16	12.09	10.44	13.56	0.77	2.16	2.22	2.81613	2.60444	2.98168	2.80075	0.189088	0.000534501	0.00058568	Up
TRINITY_DN20126_c0_g2	887	chlorophyll a-b binding protein [Artemisia annua]	LHCB3	Chlorophyll a-b binding protein 3, chloroplastic OS=Arabidopsis thaliana GN=LHCB3 PE=1 SV=1	850	910	955	124	123	152	26.09	24.39	24.72	3.1	3.38	4.31	2.85876	2.76156	2.78095	2.80042	0.0514471	4.59606e-06	4.61234e-06	Up
TRINITY_DN21240_c0_g5	235	ribosomal protein L1, partial [Auxenochlorella protothecoides]	RPL10AA	60S ribosomal protein L10a-1 OS=Arabidopsis thaliana GN=RPL10AA PE=1 SV=1	12	7	15	1	1	3	4.36	2.07	4.34	0.27	0.29	0.91	3.15347	2.07878	3.14684	2.79303	0.618571	0.0170828	0.0274437	Up
TRINITY_DN17204_c0_g1	826	Zinc finger, RING/FYVE/PHD-type [Artemisia annua]	ATL60	RING-H2 finger protein ATL60 OS=Arabidopsis thaliana GN=ATL60 PE=2 SV=1	181	211	265	24	42	40	9.06	9.31	10.97	0.91	1.61	1.7	2.68723	2.7265	2.96321	2.79231	0.149298	0.000208498	0.000219673	Up
TRINITY_DN13282_c0_g1	661	lipoxygenase [Artemisia annua]	LOX2.1	Linoleate 13S-lipoxygenase 2-1, chloroplastic OS=Solanum tuberosum GN=LOX2.1 PE=1 SV=1	363	329	513	77	80	53	20.1	15.76	23.34	2.93	3.12	2.39	2.83684	2.48592	3.05245	2.79174	0.285949	0.00155526	0.00182781	Up
TRINITY_DN15796_c0_g12	256	-	-	-	31	39	19	11	1	2	9.47	9.66	4.6	2.5	0.24	0.51	3.12789	3.15655	2.08616	2.7902	0.609885	0.0193214	0.0317646	Up
TRINITY_DN15572_c0_g1	1058	zerumbone synthase-like isoform X1 [Helianthus annuus]	-	Secoisolariciresinol dehydrogenase (Fragment) OS=Forsythia intermedia PE=1 SV=1	451	486	458	90	87	63	19.17	17.22	14.97	3.68	2.26	1.45	2.96017	2.8054	2.60339	2.78965	0.178909	0.000441681	0.000478995	Up
TRINITY_DN10001_c0_g1	632	NAC domain-containing protein [Artemisia annua]	NAC104	NAC domain-containing protein 104 OS=Arabidopsis thaliana GN=NAC104 PE=2 SV=1	102	120	143	19	19	19	5.35	5.36	6.11	0.78	0.8	0.85	2.72355	2.72624	2.91518	2.78832	0.10987	4.52635e-05	4.61756e-05	Up
TRINITY_DN22475_c0_g1	426	beta galactosidase 1 [Artemisia annua]	-	Beta-galactosidase OS=Solanum lycopersicum PE=1 SV=1	49	37	52	8	4	9	7.14	4.52	6.1	0.65	0.34	1.54	3.08175	2.42215	2.85463	2.78618	0.335087	0.00381888	0.00490199	Up
TRINITY_DN11330_c1_g6	405	premnaspirodiene oxygenase [Artemisia annua]	CYP71D6	Cytochrome P450 71D6 OS=Solanum chacoense GN=CYP71D6 PE=2 SV=1	331	492.94	384.9	75	50	65.78	38.8	48.77	36.86	6.77	4.71	6.43	2.70025	3.03019	2.62625	2.78557	0.215058	0.000689887	0.000766629	Up
TRINITY_DN10401_c0_g1	321	hypothetical protein CTI12_AA029620 [Artemisia annua]	-	-	35	53	29	9	3	6	6.69	8.35	4.48	1.33	0.46	0.96	2.86754	3.18731	2.28903	2.78129	0.455307	0.00824687	0.0116981	Up
TRINITY_DN21343_c1_g5	307	-	-	-	11	26	21	2	1	6	3.15	6.55	4.63	0.32	0.31	1.37	2.24031	3.29646	2.79597	2.77758	0.528312	0.0170691	0.0274169	Up
TRINITY_DN12546_c0_g5	242	Aquaporin-like protein [Artemisia annua]	TIP2-2	Probable aquaporin TIP2-2 OS=Arabidopsis thaliana GN=TIP2-2 PE=1 SV=2	12	14	12	1	4	1	4.11	3.9	3.27	0.25	1.1	0.29	2.91041	2.83474	2.58056	2.77523	0.172788	0.0010152	0.0011571	Up
TRINITY_DN25952_c0_g1	1604	wall-associated receptor kinase-like 20, partial [Lactuca sativa]	WAKL20	Wall-associated receptor kinase-like 20 OS=Arabidopsis thaliana GN=WAKL20 PE=2 SV=1	597	747	761	112	108	117	29.39	38.17	23.18	4.56	3.37	5.07	2.76178	3.13889	2.41933	2.77333	0.359918	0.00407881	0.00527707	Up
TRINITY_DN11748_c0_g1	739	tyrosine/nicotianamine aminotransferase, Pyridoxal phosphate-dependent transferase [Artemisia annua]	TAT	Tyrosine aminotransferase OS=Arabidopsis thaliana GN=TAT PE=2 SV=1	132	121	115	19	27	22	7.4	5.69	5.5	0.72	1.09	0.89	3.03953	2.66043	2.61143	2.77046	0.2343	0.000990052	0.00112635	Up
TRINITY_DN17911_c2_g3	903	hypothetical protein CTI12_AA252130 [Artemisia annua]	-	-	332	351	407	63	60	32	10.41	9.47	10.73	2.01	1.64	0.83	2.80136	2.66483	2.84504	2.77041	0.0940092	7.12101e-05	7.31354e-05	Up
TRINITY_DN27148_c2_g1	484	Leucine-rich repeat-containing protein [Artemisia annua]	RLP30	Receptor like protein 30 OS=Arabidopsis thaliana GN=RLP30 PE=2 SV=1	66.86	42.08	107.37	6	18.52	8	8.65	4.4	11.4	0.54	1.91	0.88	2.96214	1.98694	3.3604	2.76983	0.706636	0.027558	0.048595	Up
TRINITY_DN6689_c0_g1	321	hypothetical protein LSAT_2X101141 [Lactuca sativa]	-	-	29	20	27	3	6	3	5.47	3.11	4.09	0.43	0.91	0.47	3.18051	2.36589	2.76107	2.76916	0.407373	0.00669922	0.00922973	Up
TRINITY_DN27777_c0_g1	916	Chlorophyll A-B binding protein [Artemisia annua]	CAB6A	Chlorophyll a-b binding protein 6A, chloroplastic OS=Solanum lycopersicum GN=CAB6A PE=2 SV=1	125	139	152	22	40	36	8.17	7.5	7.39	0.61	1.6	1.18	2.85401	2.73057	2.70925	2.76461	0.0781549	6.37885e-05	6.54028e-05	Up
TRINITY_DN11419_c0_g2	322	hypothetical protein CTI12_AA071780 [Artemisia annua]	-	-	24	18	21	1	4	5	4.49	2.78	3.16	0.14	0.6	0.77	3.15713	2.4655	2.65034	2.75766	0.358086	0.00572519	0.00772097	Up
TRINITY_DN18674_c0_g1	685	cytochrome P450 93A3 [Artemisia annua]	CYP93A3	Cytochrome P450 93A3 OS=Glycine max GN=CYP93A3 PE=2 SV=1	308	321.82	474.25	63.4	74.19	37.16	15.58	13.55	19.01	2.48	3	1.58	2.72692	2.52552	3.01398	2.75547	0.245481	0.00114174	0.00131248	Up
TRINITY_DN15764_c0_g4	502	tetratricopeptide-like helical domain-containing protein [Artemisia annua]	-	-	26	26	32	6	3	5	2.84	2.29	5.02	0.61	0.19	0.62	2.58496	2.27442	3.40676	2.75538	0.58509	0.0262566	0.0458299	Up
TRINITY_DN26803_c0_g2	1565	serine carboxypeptidase-like 13 [Lactuca sativa]	SCPL18	Serine carboxypeptidase-like 18 OS=Arabidopsis thaliana GN=SCPL18 PE=2 SV=2	234	274	277	57	53	51	7.1	7.16	7.69	0.99	1.08	1.18	2.71234	2.72448	2.82751	2.75478	0.0632775	5.74841e-06	5.77408e-06	Up
TRINITY_DN15364_c0_g2	897	NAC domain-containing protein 90-like isoform X1 [Lactuca sativa]	NAC090	NAC domain-containing protein 90 OS=Arabidopsis thaliana GN=NAC090 PE=2 SV=1	76	109	82	17	15	20	4.64	5.9	3.95	0.93	0.67	0.52	2.71502	3.06161	2.48275	2.75313	0.291306	0.00211306	0.00255281	Up
TRINITY_DN15050_c5_g2	790	-	-	-	235	238	228	25	36	50	8.67	7.64	6.96	0.75	1.11	1.58	2.91859	2.73613	2.60164	2.75212	0.159076	0.000278936	0.000296794	Up
TRINITY_DN23813_c0_g2	496	hypothetical protein CTI12_AA121820 [Artemisia annua]	-	-	92	101	125	11	24	17	15.56	12.07	13.99	0.94	2.62	2.59	2.92415	2.55773	2.7707	2.75086	0.184012	0.000507723	0.000554798	Up
TRINITY_DN16255_c3_g2	201	-	-	-	9	5	13	1	2	1	4.3	2.04	5.06	0.37	0.79	0.42	3.02937	1.95361	3.26418	2.74905	0.698808	0.0233479	0.039758	Up
TRINITY_DN25611_c0_g1	779	amino acid permease family protein [Artemisia annua]	At3g13620	Probable polyamine transporter At3g13620 OS=Arabidopsis thaliana GN=At3g13620 PE=2 SV=1	355	378	493	43	73	77	13.16	12.11	15.09	1.29	2.22	2.47	2.7229	2.60294	2.92034	2.74873	0.160265	0.00026377	0.000280103	Up
TRINITY_DN22448_c0_g2	1003	ethylene-responsive transcription factor WRI1-like [Cynara cardunculus var. scolymus]	WRI1	Ethylene-responsive transcription factor WRI1 OS=Arabidopsis thaliana GN=WRI1 PE=2 SV=1	102	88	96	15	30	25	5.97	3.39	4.17	0.48	0.74	0.74	3.19184	2.37539	2.67416	2.74713	0.413086	0.00740502	0.0103407	Up
TRINITY_DN11766_c0_g2	1583	Galactose oxidase, beta-propeller [Artemisia annua]	At3g27150	F-box/kelch-repeat protein At3g27150 OS=Arabidopsis thaliana GN=At3g27150 PE=2 SV=1	755	789	877	141	124	126	11.6	14.03	13.62	2.36	1.67	1.8	2.57752	2.85191	2.80912	2.74618	0.147626	0.000139834	0.000145687	Up
TRINITY_DN17520_c0_g3	327	AAA+ ATPase domain-containing protein [Artemisia annua]	-	-	187	200	164	39	22	26	38.73	34.66	27.93	6.51	3.84	4.62	2.95634	2.79616	2.4847	2.74573	0.239827	0.000894718	0.00101037	Up
TRINITY_DN22839_c0_g7	820	glyceraldehyde-3-phosphate dehydrogenase, cytosolic [Lactuca sativa]	GAPC	Glyceraldehyde-3-phosphate dehydrogenase, cytosolic OS=Dianthus caryophyllus GN=GAPC PE=3 SV=1	113	105	146	17	23	18	3.86	3.12	4.14	0.47	0.65	0.53	2.8111	2.50404	2.91213	2.74242	0.212533	0.000516314	0.000564618	Up
TRINITY_DN12287_c3_g3	698	chaperone protein dnaJ 11, chloroplastic-like [Cynara cardunculus var. scolymus]	ATJ11	Chaperone protein dnaJ 11, chloroplastic OS=Arabidopsis thaliana GN=ATJ11 PE=1 SV=2	3005	4217	3536	772	403	560	133.26	160.09	128.4	27.1	14.43	21.23	2.67129	2.93593	2.61769	2.74164	0.170383	0.000339619	0.000364391	Up
TRINITY_DN21467_c0_g2	203	C2 calcium-dependent membrane targeting [Artemisia annua]	-	-	289	390	391	58	66	47	136.05	155.77	149.69	20.81	25.53	19.57	2.63053	2.82581	2.76837	2.74157	0.100361	3.34255e-05	3.39673e-05	Up
TRINITY_DN25121_c3_g1	338	UDP-glucuronosyl/UDP-glucosyltransferase [Artemisia annua]	UGT85A23	7-deoxyloganetin glucosyltransferase OS=Catharanthus roseus GN=UGT85A23 PE=1 SV=1	176	213	184	44	17	33	29.73	29.87	25.1	5.71	2.31	4.61	2.82003	2.82681	2.5758	2.74088	0.143004	0.000207235	0.0002183	Up
TRINITY_DN22043_c2_g2	1041	hypothetical protein CTI12_AA591140 [Artemisia annua]	-	-	199	206	248	32	47	31	6.13	5.89	6.94	0.85	1.1	0.88	2.70005	2.64243	2.8791	2.74052	0.123417	8.0374e-05	8.27142e-05	Up
TRINITY_DN26062_c0_g1	2712	Oligopeptide transporter OPT superfamily [Artemisia annua]	OPT5	Oligopeptide transporter 5 OS=Arabidopsis thaliana GN=OPT5 PE=2 SV=1	3665	3702	4074	570	555	612	31.43	31.91	31.96	4.78	4.52	4.96	2.72513	2.747	2.74926	2.74046	0.0133245	2.26617e-08	2.26636e-08	Up
TRINITY_DN26712_c1_g2	828	thioredoxin superfamily protein [Artemisia annua]	-	-	1290	1381	1591	254	275	266	74.75	69.21	80.85	9.6	12.99	11.08	2.73557	2.62448	2.84875	2.73627	0.112135	5.36636e-05	5.48746e-05	Up
TRINITY_DN20515_c0_g4	629	nitrate transporter 2.5, partial [Chrysanthemum x morifolium]	NRT2.5	High affinity nitrate transporter 2.5 OS=Arabidopsis thaliana GN=NRT2.5 PE=2 SV=1	1899	2076	1775	394	195	354	100.35	93.39	76.48	16.21	8.23	15.87	2.90079	2.79709	2.50891	2.7356	0.203052	0.000530686	0.000581242	Up
TRINITY_DN20246_c1_g4	1101	Peptidase S8/S53 domain-containing protein [Artemisia annua]	SBT5.6	Subtilisin-like protease SBT5.6 OS=Arabidopsis thaliana GN=SBT5.6 PE=2 SV=1	318.34	328	347	65	51	64	11.44	9.43	10.17	1.64	1.2	1.84	2.87447	2.59571	2.7047	2.72496	0.140479	0.000140857	0.000146794	Up
TRINITY_DN23230_c0_g2	463	-	-	-	66	85	55	15	5	14	6	6.56	4.09	1.04	0.36	1.07	2.86541	2.99415	2.31255	2.72404	0.362123	0.00379335	0.00486484	Up
TRINITY_DN27644_c0_g3	459	Leucine-rich repeat-containing protein [Artemisia annua]	-	-	121.03	159.86	261.29	25.29	37.24	26.18	29.01	30.84	50.32	4.52	6.2	5.44	2.42909	2.51734	3.22367	2.72336	0.435517	0.0101528	0.014867	Up
TRINITY_DN12908_c0_g1	763	small auxin-up RNA [Artemisia annua]	-	-	181	234	253	44	29	37	8.58	9.61	9.94	1.61	1.15	1.5	2.59509	2.75865	2.80735	2.72036	0.111192	5.1322e-05	5.24484e-05	Up
TRINITY_DN21280_c0_g3	381	UDP-glucuronosyl/UDP-glucosyltransferase [Artemisia annua]	AS	Hydroquinone glucosyltransferase OS=Rauvolfia serpentina GN=AS PE=1 SV=1	769	1023	1023	184	146	145	130.28	142.25	140.59	24.24	18.71	19.81	2.63866	2.76547	2.74854	2.71756	0.0688496	9.10935e-06	9.16591e-06	Up
TRINITY_DN28653_c0_g2	368	wall-associated receptor kinase 2-like [Cynara cardunculus var. scolymus]	-	-	43	34	41	6	10	6	9.1	6.57	6.5	0.96	1.36	1.01	3.03531	2.56533	2.54988	2.71684	0.275908	0.00190679	0.00228193	Up
TRINITY_DN20972_c1_g1	255	pentatricopeptide repeat protein [Artemisia annua]	-	-	10	18	15	3	2	2	3.08	4.5	3.66	0.69	0.49	0.51	2.45087	2.99786	2.69978	2.71617	0.273865	0.00158257	0.00186233	Up
TRINITY_DN17315_c1_g5	207	zinc finger, PHD-type [Artemisia annua]	-	-	18	14	18	2	2	4	8.24	5.4	6.68	0.69	0.75	1.61	3.0188	2.40911	2.716	2.71464	0.304845	0.00274303	0.0033958	Up
TRINITY_DN13752_c0_g1	889	Major facilitator superfamily domain, general substrate transporter [Artemisia annua]	NPF8.1	Protein NRT1/ PTR FAMILY 8.1 OS=Arabidopsis thaliana GN=NPF8.1 PE=1 SV=1	226	304	235	49	36	45	8.3	9.85	7.05	1.39	1.07	1.35	2.70828	2.9553	2.47279	2.71212	0.241273	0.000945563	0.00107209	Up
TRINITY_DN9591_c0_g1	732	Ankyrin repeat-containing protein [Artemisia annua]	-	-	119	99	102	21	21	11	4.88	3.49	3.44	0.69	0.7	0.39	3.03997	2.55631	2.53549	2.71059	0.285437	0.00228117	0.00277615	Up
TRINITY_DN22472_c0_g7	237	-	-	-	11	16.16	22.39	2	5	1	3.93	4.7	6.36	0.53	1.43	0.3	2.38317	2.6413	3.07767	2.70071	0.35104	0.00595083	0.00806806	Up
TRINITY_DN23815_c0_g3	753	hypothetical protein CTI12_AA058540 [Artemisia annua]	-	-	446	486	537	86	87	82	20	20.91	21.17	3.32	3	3.23	2.65139	2.71558	2.73341	2.70013	0.0431395	1.15794e-06	1.15941e-06	Up
TRINITY_DN11594_c0_g1	666	hypothetical protein CTI12_AA340710 [Artemisia annua]	-	-	120	117	149	9	25	26	6.56	5.44	6.66	0.4	1.13	1.33	2.78264	2.51255	2.80447	2.69989	0.162603	0.000400034	0.000432212	Up
TRINITY_DN18480_c1_g3	656	calmodulin [Artemisia annua]	CAM-1	Calmodulin-1/11/16 OS=Daucus carota GN=CAM-1 PE=2 SV=2	967	1059	1145	171	198	177	65.71	61.01	67.13	9.07	11.16	9.7	2.71948	2.61242	2.75033	2.69408	0.0723815	9.65439e-06	9.71513e-06	Up
TRINITY_DN23877_c1_g4	609	putative ubiquitin-conjugating enzyme E2 18 [Artemisia annua]	UBC16	Probable ubiquitin-conjugating enzyme E2 16 OS=Arabidopsis thaliana GN=UBC16 PE=2 SV=1	1398	1569	1467	274	225	244	82.78	78.12	71.87	12.51	10.94	12.47	2.78946	2.70587	2.58556	2.69363	0.102496	3.35128e-05	3.40598e-05	Up
TRINITY_DN17822_c1_g4	568	hypothetical protein CTI12_AA002350 [Artemisia annua]	-	-	5564	7289	5829.99	1291	1022	1200	494.77	555.78	410.73	80.78	63.69	80.24	2.72366	2.89141	2.45509	2.69005	0.220094	0.000628055	0.000693847	Up
TRINITY_DN12785_c0_g3	444	hypothetical protein CTI12_AA207750 [Artemisia annua]	-	-	363	380	436	77	64	61	35.69	31.68	35.09	5.81	5.03	5.02	2.75509	2.58314	2.73063	2.68962	0.0930205	2.26018e-05	2.28705e-05	Up
TRINITY_DN1410_c0_g1	882	glucose/ribitol dehydrogenase [Artemisia annua]	-	Secoisolariciresinol dehydrogenase (Fragment) OS=Forsythia intermedia PE=1 SV=1	151	145	205	20	32	30	4.61	3.87	5.23	0.5	0.81	0.8	2.71249	2.46005	2.89453	2.68902	0.218187	0.000678978	0.000753649	Up
TRINITY_DN11123_c1_g2	213	-	-	-	12	9	9	2	1	2	5.24	3.27	3.16	0.65	0.35	0.76	3.15895	2.47868	2.42931	2.68898	0.407756	0.00858531	0.012255	Up
TRINITY_DN18801_c1_g7	294	-	-	-	21	22	12	3	3	3	4.76	4.08	2.17	0.52	0.54	0.56	3.13993	2.91754	2.00666	2.68804	0.600478	0.0156442	0.0247405	Up
TRINITY_DN13661_c0_g1	1743	Chloramphenicol acetyltransferase-like domain-containing protein [Artemisia annua]	-	-	508	537	581	85	78	97	6.24	6	6.19	0.93	0.84	1.09	2.71049	2.65391	2.69889	2.68776	0.0298868	9.42321e-07	9.43287e-07	Up
TRINITY_DN10692_c0_g1	348	hypothetical protein CTI12_AA146020 [Artemisia annua]	-	-	25	32	61	6	8	5	5.28	5.13	9.66	1.14	1.03	0.81	2.41019	2.36861	3.28167	2.68682	0.515574	0.0186762	0.0305457	Up
TRINITY_DN14384_c0_g1	655	homeodomain-like protein [Artemisia annua]	MYB4	Myb-related protein Myb4 OS=Oryza sativa subsp. japonica GN=MYB4 PE=2 SV=2	400	445	441	81	63	80	40.65	40.55	37.14	6.13	4.13	8.11	2.73087	2.72731	2.60058	2.68625	0.0742136	3.366e-05	3.42122e-05	Up
TRINITY_DN19241_c0_g2	1495	HD-ZIP IV family of homeobox-leucine zipper protein [Artemisia annua]	GL2	Homeobox-leucine zipper protein GLABRA 2 OS=Arabidopsis thaliana GN=GL2 PE=2 SV=3	275	281	330	60	57	56	5.3	4.84	5.31	0.84	0.74	0.82	2.72792	2.59694	2.73064	2.68517	0.0764216	1.03539e-05	1.04239e-05	Up
TRINITY_DN23638_c0_g5	424	hypothetical protein CTI12_AA281780 [Artemisia annua]	-	-	77	87	75	15	12	14	8.26	7.9	6.58	1.24	1.03	1.25	2.81553	2.75124	2.48747	2.68475	0.173841	0.000241365	0.000255484	Up
TRINITY_DN3943_c0_g1	235	-	-	-	19	16	24	4	4	2	6.91	4.74	6.94	1.08	1.16	0.61	2.86269	2.31889	2.86894	2.6835	0.315782	0.00217893	0.00264055	Up
TRINITY_DN15085_c0_g1	293	-	-	-	22	18	16	4.91	4	0.74	6.98	4.05	4.17	1.07	0.98	0.24	3.19284	2.40754	2.44966	2.68335	0.441738	0.0123036	0.0186106	Up
TRINITY_DN20151_c0_g1	1399	NAC domain-containing protein [Artemisia annua]	NAC086	NAC domain-containing protein 86 OS=Arabidopsis thaliana GN=NAC086 PE=2 SV=1	198	204	223	29	43	41	4.27	3.52	3.96	0.41	0.82	0.6	2.80735	2.52869	2.69862	2.67822	0.140446	0.000182193	0.000191296	Up
TRINITY_DN19989_c0_g1	942	Tetratricopeptide-like helical [Artemisia annua]	-	-	760	839	917	97	121	123	32.46	34.2	31.5	4.53	5.41	5.4	2.66633	2.74166	2.62302	2.677	0.0600382	5.16752e-06	5.18892e-06	Up
TRINITY_DN27658_c1_g4	423	phytanoyl-CoA dioxygenase (PhyH) family protein [Artemisia annua]	PAHX	Phytanoyl-CoA dioxygenase OS=Arabidopsis thaliana GN=PAHX PE=2 SV=2	34	34	53	2	3	4	4.4	3.82	6.38	0.17	0.86	1.2	2.56542	2.36149	3.10148	2.67613	0.382212	0.00773173	0.0108628	Up
TRINITY_DN24054_c0_g5	495	Major facilitator superfamily domain, general substrate transporter [Artemisia annua]	-	-	42	88	55	15	9	7	3.38	6.02	3.62	0.92	0.58	0.47	2.36379	3.19653	2.46276	2.67436	0.454913	0.0124993	0.0189661	Up
TRINITY_DN18481_c0_g1	1724	tetratricopeptide repeat protein 27 homolog [Cynara cardunculus var. scolymus]	TTC27	Tetratricopeptide repeat protein 27 OS=Homo sapiens GN=TTC27 PE=1 SV=1	99	117	148	33	34	39	3.85	5.72	4.4	0.75	0.57	0.84	2.41879	2.98995	2.61143	2.67339	0.290575	0.002165	0.00262196	Up
TRINITY_DN28042_c0_g1	420	-	-	-	30	34	39	8	10	3	5.14	4.65	6.06	0.67	1.53	0.27	2.64222	2.49768	2.87977	2.67322	0.192921	0.00130921	0.00151869	Up
TRINITY_DN18883_c0_g1	611	DNA-binding pseudobarrel domain-containing protein [Artemisia annua]	-	-	81	83	96	16	13	13	4.81	4.23	4.81	0.8	0.66	0.71	2.7333	2.54793	2.7333	2.67151	0.107029	3.91568e-05	3.98712e-05	Up
TRINITY_DN20978_c0_g6	257	-	-	-	14	19.21	14	3	1	4	4.24	4.72	3.37	0.68	0.24	1	2.72792	2.88264	2.3966	2.66906	0.248308	0.0015528	0.0018247	Up
TRINITY_DN24434_c1_g2	1906	PMR5 N-terminal domain, PC-Esterase [Artemisia annua]	TBL10	Protein trichome birefringence-like 10 OS=Arabidopsis thaliana GN=TBL10 PE=2 SV=1	664	661	752	142	160	143	9.86	10.14	11.06	1.48	1.75	1.65	2.59967	2.64007	2.76536	2.66837	0.0863947	1.93514e-05	1.95521e-05	Up
TRINITY_DN24326_c1_g13	397	-	-	-	26	43	22	3	6	6	3.17	4.42	2.19	0.28	0.59	0.61	2.68385	3.16341	2.1503	2.66585	0.506797	0.0133728	0.0205427	Up
TRINITY_DN10769_c0_g1	1285	cytochrome b561/ferric reductase transmembrane with DOMON related domain-containing protein [Artemisia annua]	At3g07570	Cytochrome b561 and DOMON domain-containing protein At3g07570 OS=Arabidopsis thaliana GN=At3g07570 PE=2 SV=1	173	158	169	18	30	18	4.44	4.59	3.77	0.75	0.84	0.42	2.72833	2.77626	2.49233	2.66564	0.151991	0.000219471	0.000231642	Up
TRINITY_DN13810_c0_g1	2039	P-loop containing nucleoside triphosphate hydrolases superfamily protein [Artemisia annua]	BPG2	GTP-binding protein BRASSINAZOLE INSENSITIVE PALE GREEN 2, chloroplastic OS=Arabidopsis thaliana GN=BPG2 PE=1 SV=1	137	136	153	46	37	45	5.1	5.18	4.95	1.64	0.34	0.42	2.67243	2.69488	2.62936	2.66555	0.0332978	0.000553581	0.000607574	Up
TRINITY_DN13113_c0_g1	794	CCT domain-containing protein [Artemisia annua]	CIA2	Protein CHLOROPLAST IMPORT APPARATUS 2 OS=Arabidopsis thaliana GN=CIA2 PE=2 SV=1	369	397	452	70	65	76	17.31	15.16	16.82	2.37	2.53	2.86	2.74244	2.5511	2.70101	2.66485	0.100663	3.17221e-05	3.22152e-05	Up
TRINITY_DN11866_c0_g6	733	glycoside hydrolase family 31, Galactose mutarotase-like domain protein [Artemisia annua]	-	-	92	118	96	20	15	17	3.76	4.15	3.23	0.65	0.5	0.6	2.68834	2.83072	2.46914	2.66273	0.182144	0.000317399	0.000339569	Up
TRINITY_DN21887_c0_g1	1098	peroxidase N1 [Artemisia annua]	poxN1	Peroxidase N1 OS=Nicotiana tabacum GN=poxN1 PE=1 SV=1	2252	2312.04	2224	412	330	427	66.01	71.28	55.56	11.26	8.16	10.88	2.70833	2.81914	2.45969	2.66239	0.184077	0.000329076	0.0003526	Up
TRINITY_DN28296_c2_g2	253	-	-	-	7	18	12	3	1	2	2.19	4.57	2.98	0.7	0.25	0.52	2.16008	3.22134	2.60446	2.66196	0.532963	0.0179652	0.0291503	Up
TRINITY_DN11832_c2_g2	568	LOW QUALITY PROTEIN: hypothetical protein TorRG33x02_176920 [Trema orientale]	-	-	71	69	122	14.18	17	13	4.47	3.7	6.27	0.69	0.85	0.69	2.58819	2.31544	3.07638	2.66001	0.38552	0.00595855	0.0080803	Up
TRINITY_DN4904_c0_g1	385	hypothetical protein CTI12_AA350590 [Artemisia annua]	-	-	39	46	65	16	6	4	5.05	5.01	6.86	1.6	0.62	0.43	2.51525	2.50378	2.95718	2.65874	0.258521	0.00257834	0.00317392	Up
TRINITY_DN23491_c1_g3	432	PDR2 [Artemisia annua]	ABCG44	ABC transporter G family member 44 OS=Oryza sativa subsp. japonica GN=ABCG44 PE=2 SV=2	155.2	191.52	211.17	28	45	24	16.07	16.8	17.9	2.23	3.73	2.08	2.58407	2.64816	2.73965	2.65729	0.0781961	4.49481e-05	4.585e-05	Up
TRINITY_DN27823_c1_g2	244	transmembrane protein TauE-like protein [Artemisia annua]	-	-	12	16	14	1	1	5	4.04	4.38	3.75	0.25	0.27	1.41	2.65072	2.76729	2.54325	2.65375	0.112051	0.00129743	0.00150437	Up
TRINITY_DN14776_c3_g1	823	-	-	-	185	224	228	41	35	37	7.13	8.2	7.29	1.29	0.98	1.32	2.57488	2.7766	2.6069	2.65279	0.10841	5.4803e-05	5.60598e-05	Up
TRINITY_DN20967_c1_g2	527	protein kinase superfamily protein [Artemisia annua]	-	-	387	418	586	76	91	74	27.82	25.55	34.42	4.19	5.2	4.48	2.58912	2.46632	2.89624	2.65056	0.22145	0.000774242	0.000866098	Up
TRINITY_DN17692_c1_g2	599	cytochrome P450 93A3 [Artemisia annua]	CYP93A2	Cytochrome P450 93A2 OS=Glycine max GN=CYP93A2 PE=2 SV=1	66	83	104	9	15	10	4.24	4.89	5.59	0.55	0.9	0.88	2.4487	2.65447	2.84748	2.65021	0.199426	0.000525909	0.000575755	Up
TRINITY_DN25104_c0_g2	1089	hypothetical protein CTI12_AA472410 [Artemisia annua]	EMB8	Embryogenesis-associated protein EMB8 OS=Picea glauca GN=EMB8 PE=2 SV=1	302	310	324	37	60	60	6.8	6.21	6.19	0.71	1.15	1.2	2.73697	2.60602	2.60137	2.64812	0.0769777	2.91469e-05	2.95659e-05	Up
TRINITY_DN18530_c0_g1	1648	General substrate transporter [Artemisia annua]	HEX6	Hexose carrier protein HEX6 OS=Ricinus communis GN=HEX6 PE=2 SV=1	927	906	1018	168	148	167	15.87	13.77	15.49	2.17	2.21	2.81	2.7272	2.52243	2.69224	2.64729	0.109537	4.87412e-05	4.97685e-05	Up
TRINITY_DN19690_c1_g3	906	basic helix-loop-helix (bHLH) DNA-binding superfamily protein [Artemisia annua]	BHLH77	Transcription factor bHLH77 OS=Arabidopsis thaliana GN=BHLH77 PE=1 SV=1	277	295	321	74	55	72	12.23	10.11	11.13	2.05	1.4	1.88	2.78318	2.50854	2.64721	2.64631	0.137323	0.000127914	0.00013294	Up
TRINITY_DN28409_c0_g1	943	G-type lectin S-receptor-like serine/threonine-protein kinase At4g27290 [Helianthus annuus]	At4g27290	G-type lectin S-receptor-like serine/threonine-protein kinase At4g27290 OS=Arabidopsis thaliana GN=At4g27290 PE=3 SV=4	660	629	763	127	131	121	23.07	18.68	22.75	2.95	3.9	3.41	2.75395	2.44943	2.7338	2.64572	0.170298	0.00023118	0.000244376	Up
TRINITY_DN16007_c0_g3	1910	glyoxylate carboligase [Artemisia annua]	PDC4	Pyruvate decarboxylase 4 OS=Arabidopsis thaliana GN=PDC4 PE=2 SV=1	240	227	285	19	14	12	3.84	3.11	4.95	0.74	0.64	0.49	2.62303	2.31884	2.98935	2.64374	0.335736	0.00345563	0.0043861	Up
TRINITY_DN12101_c0_g2	427	hypothetical protein CTI12_AA054830 [Artemisia annua]	-	-	76.49	75	77.15	10	10	20	8.1	6.72	6.68	0.81	0.85	1.77	2.82468	2.55522	2.5466	2.64216	0.158118	0.000430492	0.000466492	Up
TRINITY_DN20039_c0_g1	819	-	-	-	54	70	83	15	14	5	3.72	4.93	4.61	0.89	0.92	0.3	2.40302	2.80931	2.71249	2.64161	0.212214	0.000855653	0.00096309	Up
TRINITY_DN12166_c0_g1	756	VQ-like protein [Artemisia annua]	VQ4	VQ motif-containing protein 4 OS=Arabidopsis thaliana GN=VQ4 PE=1 SV=1	542	560	547	107	78	100	21.09	18.77	17.53	3.34	2.48	3.35	2.78653	2.6184	2.51979	2.64157	0.134868	0.000119764	0.000124285	Up
TRINITY_DN12970_c0_g3	350	hypothetical protein CTI12_AA281780 [Artemisia annua]	-	-	25	28	32	8	4	3	3.93	3.66	4.07	0.97	0.51	0.39	2.65645	2.55377	2.70695	2.63906	0.0780601	0.000107505	0.000111277	Up
TRINITY_DN14831_c0_g1	1025	DNA-binding domain-containing protein [Artemisia annua]	ERF113	Ethylene-responsive transcription factor ERF113 OS=Arabidopsis thaliana GN=ERF113 PE=2 SV=1	202	202	199	28	33	41	4.96	4.4	4.13	0.58	0.69	0.89	2.78427	2.61143	2.52007	2.63859	0.134177	0.000132061	0.000137377	Up
TRINITY_DN21532_c0_g4	262	-	-	-	14	11	13	1	5	1	4.59	2.93	3.32	0.22	1.25	0.24	3.00946	2.36187	2.54215	2.63783	0.33423	0.00735865	0.0102636	Up
TRINITY_DN10917_c2_g1	378	Leucine-rich repeat-containing protein [Artemisia annua]	-	-	35	48.51	46.34	6.07	4.64	8	7.92	8.94	8.66	1.27	0.83	2	2.53484	2.70961	2.66371	2.63605	0.0906093	9.81359e-05	0.000101364	Up
TRINITY_DN27942_c0_g5	212	-	-	-	11	11	12	3	1	2	4.84	4.03	4.25	0.99	0.36	0.76	2.78273	2.5185	2.59518	2.63214	0.135935	0.00026966	0.000286636	Up
TRINITY_DN21225_c1_g6	230	-	-	-	13	14	18	4	2	2	4.93	4.34	5.44	1.12	0.61	0.64	2.64166	2.45777	2.78368	2.62771	0.163404	0.000328292	0.000351699	Up
TRINITY_DN18767_c0_g1	318	caffeoyl-CoA O-methyltransferase 2 [Artemisia annua]	CCOAOMT	Caffeoyl-CoA O-methyltransferase OS=Zinnia violacea GN=CCOAOMT PE=2 SV=1	501.59	936.05	619.53	163.97	61.8	147.7	152.07	225.26	158.43	33.98	16.39	34.98	2.41824	2.98509	2.47734	2.62689	0.311615	0.0034204	0.00433664	Up
TRINITY_DN12844_c0_g4	321	Proteinase inhibitor I13 [Artemisia annua]	-	Glu S.griseus protease inhibitor OS=Momordica charantia PE=1 SV=1	39	37.21	43.21	8	6	7	7.58	5.98	6.72	1.16	0.96	1.15	2.79787	2.45582	2.62413	2.62594	0.171033	0.000263767	0.000280091	Up
TRINITY_DN20967_c1_g1	1322	protein kinase superfamily protein [Artemisia annua]	RIPK	Serine/threonine-protein kinase RIPK OS=Arabidopsis thaliana GN=RIPK PE=1 SV=1	2009	2183	2126	436	320	373	71.82	74.46	58.5	13.89	7.82	11.32	2.70557	2.75765	2.40962	2.62428	0.187715	0.000399471	0.000431567	Up
TRINITY_DN22690_c0_g1	792	uncharacterized protein LOC111889380 [Lactuca sativa]	-	-	304	391	400	64	54	74	11.48	12.92	12.56	1.92	1.67	2.4	2.52346	2.69394	2.65317	2.62352	0.0890247	2.82857e-05	2.8683e-05	Up
TRINITY_DN12702_c0_g2	293	ABC-2 and Plant PDR ABC-type transporter family protein [Artemisia annua]	ABCG29	ABC transporter G family member 29 OS=Arabidopsis thaliana GN=ABCG29 PE=2 SV=2	15	18	26	2	1	7	3.43	3.36	4.75	0.35	0.18	1.32	2.47565	2.4459	2.94536	2.6223	0.280175	0.00493271	0.00652886	Up
TRINITY_DN28764_c2_g3	389	-	-	-	167	231.71	183.75	37	23	43	21.2	24.73	19.02	3.62	2.34	4.54	2.59864	2.82084	2.44209	2.62052	0.190318	0.000523137	0.000572484	Up
TRINITY_DN20579_c0_g3	1669	eukaryotic aspartyl protease family protein [Artemisia annua]	PCS1	Aspartic proteinase PCS1 OS=Arabidopsis thaliana GN=PCS1 PE=2 SV=1	1345	1493	1394	237	224	257	20.98	21.26	18.99	3.3	2.95	3.71	2.65976	2.67889	2.51598	2.61821	0.0890449	2.1691e-05	2.19399e-05	Up
TRINITY_DN22863_c1_g2	338	-	-	-	43	44	31	11	4	6	7.26	6.17	4.23	1.43	0.54	0.84	2.95436	2.71966	2.17505	2.61636	0.399794	0.00585399	0.00791883	Up
TRINITY_DN25671_c0_g1	2067	peroxidase superfamily protein [Artemisia annua]	DOX1	Alpha-dioxygenase 1 OS=Arabidopsis thaliana GN=DOX1 PE=1 SV=1	5509	5551	6570	979	1024	968	58.64	54.24	61.07	9.42	9.55	9.46	2.62943	2.51691	2.68801	2.61145	0.0869593	1.71176e-05	1.7282e-05	Up
TRINITY_DN22672_c1_g1	1997	hypothetical protein CTI12_AA053040 [Artemisia annua]	-	-	206.39	181.22	235.43	16	24	24	6.18	5.06	4.53	0.96	0.47	1.13	2.85643	2.56796	2.40833	2.6109	0.227114	0.00110606	0.00126899	Up
TRINITY_DN27707_c0_g5	274	-	-	-	16	11	13	1	3	3	4.22	2.36	2.73	0.2	0.63	0.65	3.09661	2.25815	2.46827	2.60768	0.436266	0.0112853	0.016814	Up
TRINITY_DN24987_c0_g2	517	disease resistance-responsive (dirigent-like protein) family protein [Artemisia annua]	DIR19	Dirigent protein 19 OS=Arabidopsis thaliana GN=DIR19 PE=2 SV=1	43	61	53	10	11	7	3.33	4.04	3.34	0.61	0.68	0.46	2.51313	2.79196	2.51746	2.60752	0.15975	0.00025502	0.000270455	Up
TRINITY_DN10505_c0_g1	676	hypothetical protein CTI12_AA559630 [Artemisia annua]	-	-	165	153	187	34	26	30	7.72	6.11	7.15	1.25	0.98	1.2	2.75535	2.41793	2.6447	2.60599	0.172012	0.000257129	0.000272801	Up
TRINITY_DN16057_c2_g1	330	-	-	-	24	29	25	3	4	7	4.43	4.43	3.77	0.41	0.61	1.05	2.68264	2.68264	2.4499	2.60506	0.134374	0.00026455	0.000280964	Up
TRINITY_DN21125_c0_g2	201	-	-	-	9	12	13	3	1	2	4.3	4.89	5.06	1.1	0.39	0.85	2.46279	2.64829	2.69759	2.60289	0.123809	0.000215011	0.000226754	Up
TRINITY_DN11353_c0_g1	319	hypothetical protein CTI12_AA395920 [Artemisia annua]	-	-	93	118	123	26	15	19	17.82	18.67	18.94	3.82	2.3	3.01	2.54977	2.617	2.63771	2.60149	0.0459737	9.86256e-06	9.92622e-06	Up
TRINITY_DN24281_c0_g9	464	-	-	-	222	234.55	293.89	49	43	44	20.11	18.03	21.79	3.4	3.11	3.34	2.61468	2.45717	2.73043	2.60076	0.137164	0.000106436	0.000110146	Up
TRINITY_DN13174_c0_g1	661	DREPP family [Artemisia annua]	PCAP1	Plasma membrane-associated cation-binding protein 1 OS=Arabidopsis thaliana GN=PCAP1 PE=1 SV=1	272	291	305	41	49	65	13.21	12.06	12.1	1.56	1.91	2.69	2.68559	2.55419	2.55897	2.59958	0.0745234	3.24231e-05	3.29334e-05	Up
TRINITY_DN21119_c0_g3	1323	zinc finger, RING/FYVE/PHD-type, Armadillo-type fold protein [Artemisia annua]	PUB23	E3 ubiquitin-protein ligase PUB23 OS=Arabidopsis thaliana GN=PUB23 PE=1 SV=1	217	253	237	49	37	41	5.79	5.84	4.64	1.29	0.68	0.7	2.70169	2.71409	2.38225	2.59934	0.188111	0.00050083	0.000546864	Up
TRINITY_DN23227_c0_g4	1735	uncharacterized protein LOC111897161 [Lactuca sativa]	CPK17	Calcium-dependent protein kinase 17 OS=Arabidopsis thaliana GN=CPK17 PE=2 SV=1	591	577	768	104	139	119	9.11	8.02	10.21	1.28	1.72	1.49	2.6057	2.42185	2.77016	2.59924	0.174244	0.000294059	0.000313532	Up
TRINITY_DN13931_c0_g2	290	PREDICTED: receptor-like protein 2 [Solanum tuberosum]	-	-	42	53.96	87.29	12.97	7.48	11.24	9.8	10.29	16.27	2.29	1.4	2.16	2.32931	2.3997	3.06067	2.59656	0.40347	0.00835824	0.0118733	Up
TRINITY_DN20418_c1_g1	341	hypothetical protein CTI12_AA208820 [Artemisia annua]	-	-	25	40	36	9	1	8	4.15	5.51	4.83	1.15	0.13	1.1	2.38711	2.79605	2.60602	2.5964	0.20464	0.00142178	0.00165959	Up
TRINITY_DN16692_c0_g2	958	isoflavone reductase [Artemisia annua]	-	Isoflavone reductase-like protein OS=Olea europaea PE=1 SV=1	10352	10070	12328	1829	2018	1876	279.61	239.6	280.02	41.32	45.91	44.65	2.66915	2.44636	2.67127	2.59559	0.129241	7.88534e-05	8.11156e-05	Up
TRINITY_DN25430_c0_g3	336	hypothetical protein CTI12_AA485130 [Artemisia annua]	-	-	32	34	32	10	4	4	5.47	4.83	4.42	1.31	0.55	0.57	2.75555	2.57603	2.44805	2.59321	0.154465	0.000487049	0.000531066	Up
TRINITY_DN18774_c0_g2	1260	UDP-glucuronosyl/UDP-glucosyltransferase [Artemisia annua]	UGT85C1	UDP-glycosyltransferase 85C1 OS=Stevia rebaudiana GN=UGT85C1 PE=2 SV=1	715	693	897	104	133	120	13.65	12.11	14.9	2.05	2.26	2.42	2.60519	2.43248	2.7316	2.58975	0.150153	0.000155528	0.000162513	Up
TRINITY_DN9342_c0_g1	490	-	-	-	90	72	99	18	26	8	9.53	6.23	8.23	1.36	1.86	0.71	2.86291	2.24967	2.65133	2.58797	0.311493	0.00275798	0.00341613	Up
TRINITY_DN19135_c0_g1	1502	cytochrome P450 [Artemisia annua]	CYP83B1	Cytochrome P450 83B1 OS=Arabidopsis thaliana GN=CYP83B1 PE=1 SV=1	350	381	403	70	60	66	5.16	5.08	5.13	0.91	0.77	0.88	2.59619	2.57365	2.58778	2.58587	0.0113915	1.00058e-07	1.00074e-07	Up
TRINITY_DN13010_c0_g2	262	-	-	-	11	15	19	2	4	2	3.2	3.54	4.39	0.43	0.93	0.48	2.38333	2.52901	2.83948	2.58394	0.232983	0.0013353	0.00155104	Up
TRINITY_DN22828_c0_g2	225	-	-	-	11	19	10	2	4	1	4.35	6.17	3.16	0.59	1.27	0.34	2.56847	3.07273	2.10738	2.58286	0.482834	0.014063	0.0218125	Up
TRINITY_DN10147_c0_g2	368	-	-	-	12	14	26	6	4	3	2.85	2.14	4.14	0.66	0.46	0.35	2.54011	2.12676	3.07878	2.58188	0.477383	0.0125429	0.019044	Up
TRINITY_DN28223_c1_g1	565	-	-	-	54.63	75.76	89.43	8.5	15	5.21	7.37	8.54	9.32	1.01	2.52	0.67	2.39624	2.60881	2.7349	2.57998	0.171163	0.000947238	0.00107422	Up
TRINITY_DN20405_c0_g3	208	Leucine-rich repeat-containing protein [Artemisia annua]	-	-	17	12	22	3	4	2	7.71	4.57	8.07	1.03	1.48	0.79	2.80923	2.05469	2.87507	2.57966	0.455828	0.00733111	0.0102206	Up
TRINITY_DN15794_c0_g2	507	transducin/WD40 repeat-like superfamily protein [Artemisia annua]	-	-	304	396	288	77	42	62	24.43	27.07	18.8	4.73	2.72	4.18	2.65577	2.80381	2.27784	2.57914	0.271225	0.00146681	0.00171648	Up
TRINITY_DN11895_c0_g1	682	hypothetical protein CTI12_AA028920 [Artemisia annua]	-	-	172	154	171	29	38	28	9.77	7.25	8.08	1.39	1.68	1.1	2.81327	2.3829	2.53927	2.57848	0.217851	0.000782476	0.000875784	Up
TRINITY_DN7715_c0_g1	371	hypothetical protein AQUCO_01300270v1 [Aquilegia coerulea]	RPL8	60S ribosomal protein L8 OS=Solanum lycopersicum GN=RPL8 PE=2 SV=1	25	45	22	5	5	6	3.49	5.26	2.5	0.54	0.56	0.7	2.54019	3.13203	2.05889	2.57704	0.537515	0.0176243	0.0284801	Up
TRINITY_DN26499_c0_g1	320	NSP (nuclear shuttle protein)-interacting GTPase [Artemisia annua]	-	-	63.78	61	49.73	11	13	8	12.1	9.56	7.58	1.6	1.98	1.25	2.90987	2.56995	2.23514	2.57165	0.337372	0.00356555	0.00454303	Up
TRINITY_DN24017_c0_g1	875	plastid delta12-fatty acid acetylenase [Artemisia annua]	DES8.11	Delta(12) fatty acid desaturase DES8.11 OS=Calendula officinalis GN=DES8.11 PE=2 SV=1	4231.77	4935.92	4291.98	972.86	611.95	789	160.11	167	138.76	30.56	20.41	27.29	2.61768	2.67846	2.41121	2.56912	0.14009	0.000137517	0.000143193	Up
TRINITY_DN13423_c1_g4	1067	peroxidase 1 [Artemisia annua]	PER51	Peroxidase 51 OS=Arabidopsis thaliana GN=PER51 PE=2 SV=1	5226	5035	5748	888	926	1035	120.99	103.56	112.83	17.45	18.27	21.3	2.67031	2.44589	2.56957	2.56192	0.112406	5.50438e-05	5.63123e-05	Up
TRINITY_DN21981_c0_g1	1126	purine permease [Artemisia annua]	PUP10	Probable purine permease 10 OS=Arabidopsis thaliana GN=PUP10 PE=2 SV=2	1532	1706	1914	324	352	336	58.5	59.67	54.83	10.22	8.53	10.63	2.57856	2.60713	2.48509	2.55693	0.0638317	7.30833e-06	7.34713e-06	Up
TRINITY_DN12486_c0_g1	451	Leucine-rich repeat-containing protein [Artemisia annua]	-	-	61.53	56.22	80.04	8.88	10	15	12.27	8.93	11.25	1.52	1.58	2.37	2.75049	2.29208	2.62527	2.55595	0.236935	0.000932017	0.00105573	Up
TRINITY_DN19454_c0_g2	2003	hypothetical protein CTI12_AA159280 [Artemisia annua]	At3g27390	Uncharacterized membrane protein At3g27390 OS=Arabidopsis thaliana GN=At3g27390 PE=1 SV=2	441	422	508	75	105	66	5.06	4.63	5.06	0.7	1.07	0.74	2.59641	2.46829	2.59641	2.5537	0.0739731	2.51118e-05	2.54345e-05	Up
TRINITY_DN22906_c0_g1	672	sugar carrier protein C [Artemisia annua]	STP1	Sugar transport protein 1 OS=Arabidopsis thaliana GN=STP1 PE=1 SV=2	1530	1648	1818	330	370	314	133.74	130.78	129.46	24.31	21.48	21.37	2.57872	2.54643	2.53179	2.55231	0.0240094	2.71653e-07	2.71756e-07	Up
TRINITY_DN20322_c0_g3	496	Alpha/beta hydrolase fold-1 [Artemisia annua]	-	-	68	72	49	12	10	13	5.45	4.91	3.21	0.74	0.64	0.88	2.8549	2.70436	2.09121	2.55016	0.404521	0.0051353	0.00682768	Up
TRINITY_DN18885_c0_g4	572	G-type lectin S-receptor-like serine/threonine-protein kinase At1g61480 [Cynara cardunculus var. scolymus]	SD17	Receptor-like serine/threonine-protein kinase SD1-7 OS=Arabidopsis thaliana GN=SD17 PE=1 SV=1	70.17	57.65	67.15	12	17.42	11	4.37	4.11	3.41	0.58	0.86	0.58	2.69824	2.60975	2.34038	2.54946	0.186393	0.000400369	0.000432625	Up
TRINITY_DN26146_c1_g3	209	F-box domain, cyclin-like protein [Artemisia annua]	-	-	13	14	23.76	4	1	4	5.85	5.28	8.64	1.36	0.37	1.57	2.41093	2.26303	2.97353	2.54917	0.374875	0.00758953	0.0106384	Up
TRINITY_DN16459_c2_g4	228	hypothetical protein PHAVU_011G069500g, partial [Phaseolus vulgaris]	-	Histone H4 variant TH011 OS=Triticum aestivum PE=3 SV=2	10	13	10	1	3	2	3.85	4.1	3.07	0.29	0.93	0.65	2.62678	2.71755	2.30016	2.54816	0.219518	0.00107833	0.00123519	Up
TRINITY_DN25952_c0_g2	266	-	-	-	16	19	19	3	2	5	4.5	4.34	4.25	0.63	0.45	1.16	2.59139	2.53916	2.50893	2.54649	0.0417172	8.80506e-05	9.07528e-05	Up
TRINITY_DN28710_c0_g1	357	Leucine-rich repeat-containing protein [Artemisia annua]	-	-	47.99	64.92	44.83	14	6.14	12	14.07	15.17	10.76	2.59	1.33	2.86	2.63823	2.74683	2.25128	2.54545	0.260475	0.00140747	0.00164176	Up
TRINITY_DN21149_c1_g2	601	UDP-D-glucose/UDP-D-galactose 4-epimerase 3 [Artemisia annua]	UGE3	Bifunctional UDP-glucose 4-epimerase and UDP-xylose 4-epimerase 3 OS=Arabidopsis thaliana GN=UGE3 PE=1 SV=1	734	758.88	1017.9	122	162	172	53.14	45.15	59.83	8.03	9.24	9.64	2.56662	2.33155	2.73769	2.54528	0.20391	0.000512495	0.000560145	Up
TRINITY_DN27709_c0_g1	2445	oligopeptide transporter, OPT superfamily [Artemisia annua]	OPT4	Oligopeptide transporter 4 OS=Arabidopsis thaliana GN=OPT4 PE=1 SV=1	5504.99	5664.84	6151.9	1139	998	1176	117.27	118.17	101.56	22.11	14.91	20.6	2.61015	2.62118	2.40265	2.54466	0.123109	8.92778e-05	9.20534e-05	Up
TRINITY_DN27633_c1_g1	1014	receptor-like serine/threonine-protein kinase SD1-8 [Cynara cardunculus var. scolymus]	SD18	Receptor-like serine/threonine-protein kinase SD1-8 OS=Arabidopsis thaliana GN=SD18 PE=1 SV=1	141	177	195	43	29	24	4.14	5.27	5.06	1.11	0.81	0.55	2.33008	2.67825	2.61959	2.54264	0.186404	0.000474288	0.000516287	Up
TRINITY_DN11144_c0_g1	1410	WRKY domain-containing protein [Artemisia annua]	WRKY6	WRKY transcription factor 6 OS=Arabidopsis thaliana GN=WRKY6 PE=1 SV=1	660	665	716	124	107	133	10.54	9.59	9.84	1.73	1.49	1.92	2.621	2.48472	2.52185	2.54252	0.0704488	1.17496e-05	1.18357e-05	Up
TRINITY_DN19007_c1_g3	380	-	-	-	19	32	22	5	3	5	3.14	4.08	2.38	0.74	0.32	0.55	2.54867	2.92647	2.14886	2.54133	0.388856	0.00625888	0.00854314	Up
TRINITY_DN23087_c0_g2	332	hypothetical protein CTI12_AA603890 [Artemisia annua]	-	-	52.5	66	75.74	19.1	7	12	13.42	15.88	15.07	4.04	1.07	2.51	2.40148	2.64431	2.56878	2.53819	0.124269	0.000399838	0.000431988	Up
TRINITY_DN16787_c0_g1	1769	putative flavonoid 3'-hydroxylase cytochrome P450 [Artemisia annua]	CYP75A2	Flavonoid 3',5'-hydroxylase OS=Solanum melongena GN=CYP75A2 PE=2 SV=1	687	654	705	133	110	117	8.44	7.35	7.57	1.48	1.2	1.34	2.65501	2.45551	2.49806	2.53619	0.105074	4.68938e-05	4.78558e-05	Up
TRINITY_DN17913_c0_g1	2168	Polyphenol oxidase, central domain-containing protein [Artemisia annua]	-	Polyphenol oxidase, chloroplastic OS=Malus domestica PE=2 SV=1	4376	4802	4999	576	566	716	130.57	199.05	102.92	28.58	14	29.23	2.44753	3.05584	2.10423	2.53587	0.481915	0.014306	0.0222619	Up
TRINITY_DN17852_c0_g9	212	-	-	-	15	10	13	2	3	2	6.6	3.67	4.6	0.66	1.07	0.76	2.99128	2.1446	2.47045	2.53544	0.427068	0.0091309	0.0131583	Up
TRINITY_DN28237_c0_g5	268	-	-	-	18	17	14	1	3	5	4.98	3.82	3.08	0.21	0.66	1.14	2.89391	2.51134	2.2007	2.53532	0.347229	0.00587631	0.00795164	Up
TRINITY_DN15121_c0_g1	1029	Galactose-binding domain-like protein [Artemisia annua]	-	Beta-galactosidase OS=Solanum lycopersicum PE=1 SV=1	1091	1041	1338	194	220	215	26.58	22.47	27.57	3.99	4.55	4.64	2.59695	2.35461	2.64971	2.53376	0.157372	0.000177803	0.000186544	Up
TRINITY_DN11749_c0_g1	2338	1-deoxy-D-xylulose 5-phosphate synthase 2 [Artemisia annua]	Os07g0190000	Probable 1-deoxy-D-xylulose-5-phosphate synthase 2, chloroplastic OS=Oryza sativa subsp. japonica GN=Os07g0190000 PE=2 SV=1	725	693	869	114	170	140	7.09	5.52	6.95	0.92	1.32	1.12	2.66229	2.30117	2.63351	2.53232	0.200702	0.000466764	0.00050771	Up
TRINITY_DN11970_c3_g1	233	Zinc finger, RING/FYVE/PHD-type [Artemisia annua]	ATL13	RING-H2 finger protein ATL13 OS=Arabidopsis thaliana GN=ATL13 PE=2 SV=2	11	9	12	2	2	2	4.07	2.72	3.53	0.55	0.59	0.62	2.79442	2.21299	2.58906	2.53215	0.294858	0.00190792	0.00228364	Up
TRINITY_DN18589_c2_g8	228	-	-	-	12	7.92	11.93	3	2	1	4.63	2.5	3.67	0.86	0.62	0.33	2.93998	2.0509	2.60475	2.53188	0.448999	0.00915953	0.0132067	Up
TRINITY_DN11354_c0_g1	444	-	ORF1	RNA replication polyprotein OS=Blueberry scorch virus GN=ORF1 PE=1 SV=1	10462.9	12745.8	14395.7	1798.34	956.63	1291.97	1945.33	1946.61	2126.44	443.18	235.65	361.31	2.4882	2.48915	2.61662	2.53132	0.0738739	4.09981e-05	4.17667e-05	Up
TRINITY_DN26261_c1_g1	930	O-methyltransferase, family 3 [Artemisia annua]	CCOAOMT	Caffeoyl-CoA O-methyltransferase OS=Zinnia violacea GN=CCOAOMT PE=2 SV=1	1456.88	1637.96	1859.36	353.03	361.2	294.3	103.32	95.76	102.04	17.92	18.51	15.71	2.57162	2.462	2.55363	2.52908	0.0587918	4.80673e-06	4.82493e-06	Up
TRINITY_DN23593_c0_g3	1682	cytochrome P450 [Artemisia annua]	CYP82G1	Cytochrome P450 82G1 OS=Arabidopsis thaliana GN=CYP82G1 PE=1 SV=1	387	337.18	421	58	77.21	66.38	5.51	4.38	5.17	0.73	1	0.87	2.6685	2.33738	2.57662	2.5275	0.170937	0.000268892	0.000285795	Up
TRINITY_DN28764_c1_g1	290	leucine-rich repeat protein kinase family protein [Artemisia annua]	-	-	9.1	7.25	9.94	4	1	1	4.22	2.84	3.74	1.06	0.38	0.41	2.77468	2.20333	2.60048	2.52616	0.292836	0.00294504	0.00367272	Up
TRINITY_DN20131_c0_g3	1192	peroxisomal (S)-2-hydroxy-acid oxidase GLO1 [Artemisia annua]	GLO1	Peroxisomal (S)-2-hydroxy-acid oxidase GLO1 OS=Arabidopsis thaliana GN=GLO1 PE=1 SV=1	492	449	538	93	94	82	9.79	7.99	9.14	1.59	1.61	1.46	2.65594	2.36283	2.55683	2.5252	0.149094	0.000149173	0.000155705	Up
TRINITY_DN13931_c0_g1	664	Leucine-rich repeat-containing protein [Artemisia annua]	-	-	44.3	53.58	90.44	6	15.45	10.16	5.42	5.31	9.9	0.63	1.7	1.1	2.24505	2.21547	3.11418	2.5249	0.510549	0.0205678	0.0341925	Up
TRINITY_DN9250_c0_g1	402	uncharacterized protein LOC111894477 [Lactuca sativa]	-	-	150	131	178	25	31	28	18.93	13.97	18.41	2.56	3.23	3.05	2.68352	2.24518	2.64333	2.52401	0.242311	0.000872122	0.000982938	Up
TRINITY_DN15209_c0_g1	595	homeodomain-like protein [Artemisia annua]	MYB32	Transcription factor MYB32 OS=Arabidopsis thaliana GN=MYB32 PE=2 SV=1	94	105	105	13	22	23	9.68	9.01	9.86	1.1	1.66	2.2	2.54963	2.44615	2.57621	2.524	0.0687148	4.33603e-05	4.42036e-05	Up
TRINITY_DN25589_c0_g6	295	-	-	-	20	24	30	5	8	1	4.5	4.42	5.4	0.85	1.44	0.19	2.44455	2.41867	2.70758	2.5236	0.159858	0.00117948	0.00135848	Up
TRINITY_DN12175_c1_g1	1382	U-box domain-containing protein kinase family protein [Artemisia annua]	PUB33	U-box domain-containing protein 33 OS=Arabidopsis thaliana GN=PUB33 PE=2 SV=2	447	491	514	80	79	106	9.72	8.69	8.87	1.42	1.38	1.94	2.62103	2.45943	2.48901	2.52316	0.086042	3.29908e-05	3.3521e-05	Up
TRINITY_DN9095_c0_g2	226	-	-	-	13	16	10	1	1	5	5.09	5.15	3.13	0.29	0.32	1.66	2.74994	2.76684	2.04843	2.52174	0.409981	0.00996148	0.0145461	Up
TRINITY_DN13580_c3_g1	1438	Drug/metabolite transporter [Artemisia annua]	At2g37460	WAT1-related protein At2g37460 OS=Arabidopsis thaliana GN=At2g37460 PE=2 SV=1	839	822	843	155	142	130	14.28	12.37	12.82	2.42	2.33	2.12	2.64058	2.43343	2.48498	2.51966	0.107843	4.8871e-05	4.99051e-05	Up
TRINITY_DN18471_c1_g1	965	beta tubulin [Chrysanthemum x morifolium]	TUBB3	Tubulin beta-3 chain OS=Triticum aestivum GN=TUBB3 PE=2 SV=1	529	522	564	116	97	112	30.99	26.97	26.98	5.49	4.04	5.27	2.65117	2.45072	2.45126	2.51771	0.115574	7.79887e-05	8.02083e-05	Up
TRINITY_DN20672_c1_g1	840	hypothetical protein CTI12_AA566240 [Artemisia annua]	-	-	3742	4393	4970	916	889	763	294.63	292.55	322.74	53.74	55.59	49.5	2.47638	2.46616	2.60785	2.5168	0.0790191	1.45216e-05	1.46447e-05	Up
TRINITY_DN20945_c0_g3	214	-	-	-	13	21	13	5	3	1	5.65	7.6	4.54	1.62	1.05	0.37	2.47914	2.90689	2.16358	2.51654	0.373062	0.00699659	0.00968907	Up
TRINITY_DN23684_c1_g1	1187	receptor-like serine/threonine-protein kinase SD1-8 [Lactuca sativa]	SD18	Receptor-like serine/threonine-protein kinase SD1-8 OS=Arabidopsis thaliana GN=SD18 PE=1 SV=1	239	204	278	39	31	33	6.34	7.02	6.97	1.69	0.78	1.08	2.42163	2.56861	2.5583	2.51618	0.0820489	8.54327e-05	8.80056e-05	Up
TRINITY_DN18619_c1_g1	231	CCT domain, CheY-like superfamily [Artemisia annua]	APRR5	Two-component response regulator-like APRR5 OS=Arabidopsis thaliana GN=APRR5 PE=1 SV=2	100	154	115	23	18	28	37.6	47.32	34.43	6.4	5.43	8.86	2.44676	2.77848	2.3197	2.51498	0.236877	0.0012044	0.00138955	Up
TRINITY_DN26364_c0_g3	1127	delta(12) fatty acid desaturase DES8.11-like [Cynara cardunculus var. scolymus]	FAD2	Delta(12)-fatty-acid desaturase OS=Arabidopsis thaliana GN=FAD2 PE=1 SV=1	349	424	375	73	47	90	7.49	8.11	6.85	1.34	0.86	1.72	2.51907	2.63381	2.39021	2.51437	0.121867	0.000150361	0.000156972	Up
TRINITY_DN7878_c0_g1	721	Rossmann-like alpha/beta/alpha sandwich fold [Artemisia annua]	-	-	1444	1494	1797	295	307	292	60.69	53.89	61.98	9.87	10.46	10.52	2.56115	2.38971	2.59149	2.51412	0.108804	4.25759e-05	4.33921e-05	Up
TRINITY_DN12767_c0_g4	1691	7-ethoxycoumarin O-deethylase-like [Lactuca sativa]	CYP76B1	7-ethoxycoumarin O-deethylase OS=Helianthus tuberosus GN=CYP76B1 PE=1 SV=1	521	571	550	95	87	115	6.63	6.61	6.07	1.07	0.98	1.33	2.55695	2.55259	2.42964	2.51306	0.0722785	1.4892e-05	1.50207e-05	Up
TRINITY_DN10295_c0_g1	999	RING-H2 finger protein ATL54-like [Lactuca sativa]	ATL54	RING-H2 finger protein ATL54 OS=Arabidopsis thaliana GN=ATL54 PE=2 SV=2	419	483	386	88	69	83	11.36	11.18	8.53	1.89	1.48	2.03	2.65789	2.63485	2.24455	2.51243	0.232279	0.00077384	0.000865596	Up
TRINITY_DN9620_c0_g1	679	uncharacterized protein LOC111875991 [Lactuca sativa]	-	-	189	202	238	42	51	27	8.78	8.01	9.03	1.54	1.91	1.07	2.54286	2.41044	2.58337	2.51222	0.0904415	5.43733e-05	5.56111e-05	Up
TRINITY_DN25787_c1_g1	2714	lipoxygenase [Artemisia annua]	LOX2.1	Linoleate 13S-lipoxygenase 2-1, chloroplastic OS=Solanum tuberosum GN=LOX2.1 PE=1 SV=1	1157	1241	1234	398	347	430	35.34	37.9	27.58	6.53	5.24	5.85	2.58905	2.68995	2.23137	2.50346	0.240972	0.000890441	0.00100511	Up
TRINITY_DN12946_c1_g1	409	-	-	-	112	154	102	22	15	30	17.21	21.8	12.17	2.75	1.69	4.34	2.55592	2.897	2.056	2.50297	0.422992	0.00805628	0.0113877	Up
TRINITY_DN21573_c0_g2	525	alpha/Beta hydrolase fold protein [Artemisia annua]	LYPLA1	Acyl-protein thioesterase 1 OS=Homo sapiens GN=LYPLA1 PE=1 SV=1	60	40	41	6	14	9	5.18	2.82	2.83	0.36	0.88	0.59	3.08607	2.20881	2.21392	2.50294	0.505017	0.0198896	0.0328678	Up
TRINITY_DN27803_c0_g3	1397	UDP-D-glucose/UDP-D-galactose 4-epimerase 3 [Artemisia annua]	UGE1	Bifunctional UDP-glucose 4-epimerase and UDP-xylose 4-epimerase 1 OS=Pisum sativum GN=UGE1 PE=1 SV=2	865	944	928	160	152	188	14.15	14.09	13.21	2.27	2.26	2.8	2.53388	2.52775	2.43471	2.49878	0.0555716	5.48942e-06	5.51348e-06	Up
TRINITY_DN20037_c1_g9	549	myosin-M heavy chain [Artemisia annua]	VQ4	VQ motif-containing protein 4 OS=Arabidopsis thaliana GN=VQ4 PE=1 SV=1	503	549	475	129	74	95	35.93	33.37	27.74	7.09	4.24	5.74	2.65869	2.55205	2.28547	2.49874	0.192238	0.00047695	0.000519337	Up
TRINITY_DN23744_c1_g1	1696	cytochrome P450 [Artemisia annua]	CYP76B6	Geraniol 8-hydroxylase OS=Catharanthus roseus GN=CYP76B6 PE=1 SV=1	2108	2060	2543	480	503	465	35.1	31.66	35.6	5.99	6.01	6.1	2.54044	2.39163	2.56085	2.49764	0.0923714	2.24226e-05	2.26879e-05	Up
TRINITY_DN24130_c0_g2	610	Extracellular ligand-binding receptor [Artemisia annua]	-	-	83	101	111	16	23	21	4.92	5.09	5.46	0.69	1.06	0.99	2.42944	2.47845	2.57969	2.49586	0.0766194	2.67508e-05	2.71109e-05	Up
TRINITY_DN10781_c0_g1	1354	PLC-like phosphodiesterase, TIM beta/alpha-barrel domain-containing protein [Artemisia annua]	GDPD1	Glycerophosphodiester phosphodiesterase GDPD1, chloroplastic OS=Arabidopsis thaliana GN=GDPD1 PE=1 SV=1	942	1111	1323	207	228	186	15.97	16.96	19.27	3.04	3.35	2.84	2.37592	2.4627	2.64692	2.49518	0.138386	0.000132098	0.000137419	Up
TRINITY_DN20292_c0_g3	428	uncharacterized protein LOC111917959 [Lactuca sativa]	At4g27290	G-type lectin S-receptor-like serine/threonine-protein kinase At4g27290 OS=Arabidopsis thaliana GN=At4g27290 PE=3 SV=4	217	243	221	51	43	53	30.7	26.92	25.71	4.46	4.7	5.58	2.64346	2.4539	2.38756	2.49497	0.132806	0.000120132	0.000124674	Up
TRINITY_DN26566_c0_g3	538	-	-	-	72	100	93	18	21	13	5.58	6.64	6.03	1.07	1.29	0.87	2.37369	2.62461	2.48559	2.49463	0.125703	0.000110347	0.000114301	Up
TRINITY_DN26080_c0_g2	523	cytochrome P450 [Artemisia annua]	CYP76B6	Geraniol 8-hydroxylase OS=Catharanthus roseus GN=CYP76B6 PE=1 SV=1	161	249	184	43	19	37	30.61	44.62	27.37	7.69	2.28	7.83	2.36709	2.91078	2.20568	2.49451	0.369416	0.00724206	0.010079	Up
TRINITY_DN15703_c1_g1	252	hypothetical protein CTI12_AA116720 [Artemisia annua]	-	-	8	24	20	2	4	3	2.52	6.14	5.01	0.47	1.01	0.79	1.73569	3.02051	2.72708	2.49443	0.673263	0.0245357	0.0422401	Up
TRINITY_DN24573_c0_g1	208	hypothetical protein LSAT_5X32681 [Lactuca sativa]	CRK25	Cysteine-rich receptor-like protein kinase 25 OS=Arabidopsis thaliana GN=CRK25 PE=3 SV=1	36	28	29	8	6	4	16.33	10.66	10.64	2.74	2.22	1.59	2.90292	2.2876	2.28489	2.49181	0.356038	0.00573279	0.00773318	Up
TRINITY_DN21382_c0_g1	835	nodulin MtN21 /EamA-like transporter family protein [Artemisia annua]	At3g28050	WAT1-related protein At3g28050 OS=Arabidopsis thaliana GN=At3g28050 PE=2 SV=1	1495.62	1846	2228.65	407	426.09	350	298.58	307.04	365.85	57.66	62.34	52.08	2.38	2.42031	2.67314	2.49115	0.158889	0.000237551	0.000251354	Up
TRINITY_DN13574_c1_g4	564	leucine-rich repeat domain, L domain-like protein [Artemisia annua]	-	-	176	191	204	42	32	38	11.23	10.36	10.61	2.06	1.62	2.05	2.55571	2.43938	2.47378	2.48962	0.0597635	7.59356e-06	7.63492e-06	Up
TRINITY_DN10362_c0_g1	656	hypothetical protein CTI12_AA272960 [Artemisia annua]	-	-	231	260	328	68	58	33	11.36	10.91	13.17	2.62	2.29	1.38	2.43779	2.37948	2.65109	2.48945	0.142982	0.000243499	0.000257832	Up
TRINITY_DN18306_c1_g2	206	Leucine-rich repeat-containing protein [Artemisia annua]	RLP30	Receptor like protein 30 OS=Arabidopsis thaliana GN=RLP30 PE=2 SV=1	164.06	213.19	157.95	38.9	24	38.86	75.52	82.7	58.93	13.55	9.04	15.71	2.56448	2.69551	2.20662	2.48887	0.253061	0.00122898	0.00142002	Up
TRINITY_DN24213_c0_g2	2372	ABC-2 and Plant PDR ABC-type transporter family protein [Artemisia annua]	ABCG35	ABC transporter G family member 35 OS=Arabidopsis thaliana GN=ABCG35 PE=2 SV=1	777	834	893	160	145	126	7.41	8.45	8.02	1.23	1.8	1.22	2.38697	2.57645	2.5011	2.48818	0.095398	5.23931e-05	5.35607e-05	Up
TRINITY_DN15723_c0_g2	266	-	-	-	17	13	12	1	5	2	4.79	2.97	2.68	0.21	1.12	0.47	2.99699	2.30743	2.1592	2.48787	0.447095	0.0156594	0.0247689	Up
TRINITY_DN11570_c0_g1	1704	major facilitator superfamily protein [Artemisia annua]	STP13	Sugar transport protein 13 OS=Arabidopsis thaliana GN=STP13 PE=1 SV=2	4886	4757	5414	891	947	937	61.62	54.58	59.23	9.95	10.52	10.77	2.56497	2.38994	2.5079	2.4876	0.0892607	2.08277e-05	2.10558e-05	Up
TRINITY_DN10833_c0_g1	305	hypothetical protein CTI12_AA201230 [Artemisia annua]	-	-	116	93	128	20	21	23	25.81	16.76	22.84	3.33	3.85	4.3	2.75377	2.13086	2.5774	2.48734	0.321071	0.00256431	0.00315477	Up
TRINITY_DN19425_c0_g1	202	LAG1-like protein [Artemisia annua]	LAG2	LAG1 longevity assurance homolog 2 OS=Arabidopsis thaliana GN=LAG2 PE=1 SV=1	14	12	7	1	3	2	6.64	4.84	2.7	0.36	1.17	0.84	3.07126	2.61508	1.77303	2.48646	0.6586	0.0276457	0.0487869	Up
TRINITY_DN12850_c0_g1	1225	glucose/ribitol dehydrogenase [Artemisia annua]	TIC32	Short-chain dehydrogenase TIC 32, chloroplastic OS=Arabidopsis thaliana GN=TIC32 PE=2 SV=1	1578	1576	1883	334	275	331	34.81	30.81	35.5	6.25	5.24	6.52	2.53567	2.35956	2.56398	2.4864	0.110756	5.23313e-05	5.34961e-05	Up
TRINITY_DN24318_c0_g3	533	UDP-glucuronosyl/UDP-glucosyltransferase [Artemisia annua]	UGT85A24	7-deoxyloganetin glucosyltransferase OS=Gardenia jasminoides GN=UGT85A24 PE=1 SV=1	32	36	60	6	16	3	2.93	2.6	4.35	0.48	1.06	0.18	2.35345	2.18107	2.92357	2.48603	0.3886	0.0102947	0.0151058	Up
TRINITY_DN13730_c1_g3	228	-	-	-	13	16	12	3	4	1	5.01	5.05	3.69	0.86	1.24	0.33	2.62882	2.64029	2.18763	2.48558	0.258097	0.00190014	0.00227331	Up
TRINITY_DN28610_c1_g2	352	leucine-rich repeat protein kinase family protein [Artemisia annua]	-	-	17	32	24	9	2	3	2.64	4.14	3.02	1.08	0.25	0.39	2.20309	2.85218	2.3971	2.48413	0.333182	0.00652704	0.00895363	Up
TRINITY_DN11085_c0_g1	397	hypothetical protein CTI12_AA504900 [Artemisia annua]	-	-	32	37	38	10	4	7	4.26	4.12	4.04	1.04	0.45	0.73	2.52526	2.47705	2.44876	2.48369	0.0386789	4.84594e-05	4.94739e-05	Up
TRINITY_DN21576_c0_g1	2105	amino acid transporter 1 [Artemisia annua]	CAT1	Cationic amino acid transporter 1 OS=Arabidopsis thaliana GN=CAT1 PE=1 SV=1	2962	3066	3228	563	494	578	35.48	34.07	32.91	6.3	5.41	6.6	2.53934	2.48083	2.43086	2.48368	0.0542958	4.45362e-06	4.46903e-06	Up
TRINITY_DN19038_c0_g2	1348	protein STRICTOSIDINE SYNTHASE-LIKE 5-like [Lactuca sativa]	SSL6	Protein STRICTOSIDINE SYNTHASE-LIKE 6 OS=Arabidopsis thaliana GN=SSL6 PE=2 SV=1	394	360	494	72	101	59	6.66	5.49	7.18	1.06	1.48	0.9	2.53808	2.25936	2.64654	2.48132	0.19973	0.000558553	0.000613466	Up
TRINITY_DN9056_c0_g1	849	ER lumen protein-retaining receptor A [Artemisia annua]	ERD2A	ER lumen protein-retaining receptor A OS=Arabidopsis thaliana GN=ERD2A PE=2 SV=1	191	206	208	47	30	39	6.19	5.81	5.61	1.25	0.81	1.1	2.55498	2.46358	2.41304	2.4772	0.071943	2.28895e-05	2.31654e-05	Up
TRINITY_DN15140_c0_g1	339	-	-	-	26.51	54.04	61.18	7.46	11	8	4.45	7.74	8.3	0.96	1.48	1.11	1.91095	2.70948	2.81025	2.47689	0.492706	0.0095648	0.0138904	Up
TRINITY_DN14716_c0_g2	381	-	-	-	42	60	63	11	7	14	5.55	6.66	6.79	1.12	0.74	1.54	2.29192	2.55495	2.58284	2.47657	0.160521	0.00033813	0.000362721	Up
TRINITY_DN1531_c0_g1	282	-	-	-	21	11	21	3	5	2	5.21	2.22	4.15	0.56	0.99	0.41	2.99539	1.76467	2.66722	2.47576	0.637309	0.0228881	0.0388361	Up
TRINITY_DN15360_c2_g1	310	-	-	-	27	27	14	7	2	4	5.48	4.5	2.28	1.08	0.32	0.67	2.98951	2.70526	1.72437	2.47304	0.663768	0.024999	0.043204	Up
TRINITY_DN16418_c0_g1	2086	transporter arsB [Artemisia annua]	arsB	Putative transporter arsB OS=Dictyostelium discoideum GN=arsB PE=2 SV=1	800	765	931	133	156	173	7.92	6.94	8.05	1.18	1.37	1.57	2.52782	2.33725	2.55131	2.47213	0.117392	6.98843e-05	7.1754e-05	Up
TRINITY_DN13513_c0_g1	973	vesicle-associated protein 1-1-like isoform X1 [Brassica napus]	PVA14	Vesicle-associated protein 1-4 OS=Arabidopsis thaliana GN=PVA14 PE=2 SV=1	142	185	187	29	27	38	20.85	26.08	24.43	3.22	3.32	6.28	2.28661	2.60951	2.51522	2.47045	0.166039	0.000448719	0.000487068	Up
TRINITY_DN10073_c0_g1	822	putative DC1, Zinc finger, RING/FYVE/PHD-type [Helianthus annuus]	-	-	577	731	567	145	90	125	20.86	22.89	17.04	4.3	2.68	3.92	2.52137	2.65535	2.22956	2.46876	0.217717	0.00073602	0.000820891	Up
TRINITY_DN19730_c0_g1	1613	hypothetical protein CTI12_AA249000 [Artemisia annua]	-	-	403	343	502	82	105	83	11.23	8.88	12.21	1.63	2.17	1.99	2.54069	2.20196	2.66139	2.46801	0.238182	0.000905145	0.00102298	Up
TRINITY_DN25102_c0_g1	299	cytochrome P450 93A3 [Artemisia annua]	CYP93A3	Cytochrome P450 93A3 OS=Glycine max GN=CYP93A3 PE=2 SV=1	96	201	125	51	8	22	22.21	38.2	23.04	8.88	1.57	4.16	2.18922	2.97158	2.24215	2.46765	0.437219	0.0150652	0.0236466	Up
TRINITY_DN22906_c0_g2	715	General substrate transporter [Artemisia annua]	STC	Sugar carrier protein C OS=Ricinus communis GN=STC PE=2 SV=1	3069	2775	4253	520	888	544	130.78	101.42	148.64	17.62	30.65	19.86	2.52574	2.15894	2.71042	2.46504	0.280707	0.00190316	0.00227714	Up
TRINITY_DN11464_c0_g1	783	-	ORF1	RNA replication polyprotein OS=Blueberry scorch virus GN=ORF1 PE=1 SV=1	58115.2	69699.6	50234.4	13427.2	8481	12457	2136.94	2215.72	1526.01	399.14	255.71	395.82	2.6092	2.66143	2.12342	2.46468	0.296695	0.00195594	0.00234658	Up
TRINITY_DN15209_c0_g2	772	homeodomain-like protein [Artemisia annua]	MYB12	Transcription factor MYB12 OS=Arabidopsis thaliana GN=MYB12 PE=2 SV=1	185	163	183	43	39	23	7.15	5.42	5.82	1.33	1.22	0.76	2.69607	2.29642	2.39915	2.46388	0.20754	0.000802562	0.000899621	Up
TRINITY_DN16692_c0_g1	345	-	-	-	10	24	31	8	1	3	2.11	4.08	4.95	1.18	0.18	0.54	1.73621	2.68753	2.96639	2.46338	0.644999	0.0257585	0.0447836	Up
TRINITY_DN11566_c0_g1	1527	cytochrome P450 [Artemisia annua]	-	Cytochrome P450 CYP72A219 OS=Panax ginseng PE=2 SV=1	347	382	425	70	70	66	5.06	5.06	5.38	0.96	0.93	0.92	2.43353	2.43353	2.522	2.46302	0.0510775	2.47742e-06	2.48311e-06	Up
TRINITY_DN14596_c0_g1	1006	NAD(P)-binding domain-containing protein [Artemisia annua]	PLR_Lu2	Bifunctional pinoresinol-lariciresinol reductase 2 OS=Linum usitatissimum GN=PLR_Lu2 PE=1 SV=1	117	99	133	15	22	18	4.18	4.05	4.09	0.4	0.91	0.93	2.48497	2.43939	2.45356	2.45931	0.0233265	4.60147e-05	4.69508e-05	Up
TRINITY_DN10806_c0_g2	525	UDP-Glycosyltransferase superfamily protein [Artemisia annua]	HGT8	Anthocyanidin 3-O-glucoside 5-O-glucosyltransferase OS=Verbena hybrida GN=HGT8 PE=2 SV=1	37	48	41	6	9	7	2.84	4.3	3.14	0.59	0.52	0.73	2.21115	2.80959	2.35602	2.45892	0.312211	0.00332217	0.00419905	Up
TRINITY_DN21140_c0_g2	545	laccase 7 [Artemisia annua]	LAC24	Laccase-24 OS=Oryza sativa subsp. japonica GN=LAC24 PE=2 SV=1	94	116	149	12	15	16	8.12	7.89	10.25	1.53	1.75	1.47	2.35851	2.31706	2.69459	2.45672	0.207038	0.000689946	0.000766717	Up
TRINITY_DN19288_c3_g6	261	-	-	-	15	23	23	4	7	1	4.4	5.47	5.35	0.88	1.64	0.24	2.2578	2.57184	2.53983	2.45649	0.172814	0.0014067	0.0016408	Up
TRINITY_DN9653_c0_g1	786	A20/AN1-like zinc finger family protein [Artemisia annua]	SAP4	Zinc finger A20 and AN1 domain-containing stress-associated protein 4 OS=Arabidopsis thaliana GN=SAP4 PE=1 SV=1	993	909	959	229	161	172	36.29	28.73	28.96	6.77	4.83	5.43	2.67646	2.33944	2.35095	2.45561	0.191341	0.000547654	0.000600749	Up
TRINITY_DN18787_c0_g1	1265	C1-like protein [Artemisia annua]	-	-	1742	1954	1701	401	265	361	32.01	32.25	26.78	6.38	4.21	5.96	2.53665	2.54743	2.27929	2.45446	0.151797	0.000199713	0.000210221	Up
TRINITY_DN15149_c1_g2	848	aluminum induced protein [Artemisia annua]	TSJT1	Stem-specific protein TSJT1 OS=Nicotiana tabacum GN=TSJT1 PE=2 SV=1	5037	5883	5873	1146	1070	1065	164.67	167.28	159.67	30.58	28.93	30.2	2.4612	2.48389	2.41672	2.45393	0.0341702	5.0918e-07	5.09468e-07	Up
TRINITY_DN20724_c1_g4	243	ABC2-like protein [Artemisia annua]	-	-	7	14.85	10	1	3	2	2.38	4.1	2.7	0.25	0.81	0.57	2.13105	2.91571	2.31305	2.45327	0.410695	0.010377	0.0152459	Up
TRINITY_DN21038_c0_g1	206	receptor-like protein kinase-related family protein [Artemisia annua]	-	-	40	71	57	19	6	8	18.41	27.54	21.27	6.62	2.26	3.23	2.18925	2.77029	2.39758	2.45238	0.294369	0.00361503	0.00461208	Up
TRINITY_DN20629_c2_g1	616	cytochrome P450 94A1 [Artemisia annua]	CYP94A2	Cytochrome P450 94A2 OS=Vicia sativa GN=CYP94A2 PE=2 SV=1	497	618	411	128	63	117	33.23	35.22	22.5	6.47	3.34	6.5	2.61169	2.6956	2.04913	2.45214	0.35153	0.00368168	0.00470682	Up
TRINITY_DN18163_c0_g1	1041	No apical meristem (NAM) protein [Artemisia annua]	JUB1	Transcription factor JUNGBRUNNEN 1 OS=Arabidopsis thaliana GN=JUB1 PE=1 SV=1	215	232	247	30	46	57	5.15	4.93	5.01	0.61	0.94	1.21	2.48487	2.42188	2.4451	2.45062	0.0318522	2.43129e-05	2.46161e-05	Up
TRINITY_DN25818_c1_g3	339	Concanavalin A-like lectin/glucanase, subgroup [Artemisia annua]	CRK30	Putative cysteine-rich receptor-like protein kinase 30 OS=Arabidopsis thaliana GN=CRK30 PE=3 SV=1	28	36	26	8	6	4	4.7	5.02	3.53	1.03	0.81	0.56	2.55459	2.64962	2.1416	2.4486	0.270085	0.00156889	0.00184524	Up
TRINITY_DN319_c0_g1	269	-	-	-	17	20	19	3	1	7	4.67	4.46	4.15	0.62	0.22	1.59	2.52743	2.46105	2.35712	2.44853	0.0858429	0.00113188	0.00130039	Up
TRINITY_DN11188_c0_g1	809	uncharacterized protein LOC110878393 [Helianthus annuus]	-	-	431	491	481	97	73	105	15.05	14.87	13.91	2.75	2.1	3.18	2.49125	2.4739	2.37761	2.44759	0.061218	1.4658e-05	1.4783e-05	Up
TRINITY_DN6324_c0_g2	271	Ribosomal protein L1 [Artemisia annua]	-	-	10	25	19	3	2	5	2.7	5.49	4.08	0.61	0.43	1.12	1.90689	2.93074	2.5025	2.44671	0.514198	0.0154388	0.0243494	Up
TRINITY_DN10358_c0_g1	783	calcium-dependent lipid-binding (CaLB domain) family protein [Artemisia annua]	-	-	2371	2523	2320	524	412	487	87.18	80.21	70.48	15.58	12.42	15.47	2.58894	2.46872	2.28216	2.44661	0.154583	0.00019694	0.000207231	Up
TRINITY_DN11182_c0_g1	1176	plant intracellular ras group-related LRR 6 [Artemisia annua]	PIRL6	Plant intracellular Ras-group-related LRR protein 6 OS=Arabidopsis thaliana GN=PIRL6 PE=2 SV=1	225	236	258	39	51	47	5.5	5.3	5.08	1.05	1.02	0.85	2.49843	2.44499	2.38382	2.44241	0.0573449	5.9135e-06	5.94071e-06	Up
TRINITY_DN21840_c0_g1	599	Leucine-rich repeat-containing protein [Artemisia annua]	-	-	65	85	83	15	24	10	6.71	7.34	6.88	1.12	1.83	0.91	2.38267	2.51214	2.41877	2.43786	0.0668118	7.12814e-05	7.32127e-05	Up
TRINITY_DN20945_c0_g1	359	-	-	-	275	300	343	68	63	50	55.8	53.79	59.58	11.07	10.87	9.28	2.42276	2.36983	2.51732	2.43664	0.0747181	1.36161e-05	1.37263e-05	Up
TRINITY_DN17432_c0_g4	407	recBCD enzyme subunit RecB, P-loop containing nucleoside triphosphate hydrolase [Artemisia annua]	-	-	20	24	29	1	9	5	4.16	4.62	4.99	0.24	1.65	0.65	2.29672	2.44803	2.55917	2.43464	0.131739	0.00148963	0.00174499	Up
TRINITY_DN879_c0_g1	204	nucleic acid-binding, OB-fold-like protein [Artemisia annua]	STN1	CST complex subunit STN1 OS=Arabidopsis thaliana GN=STN1 PE=1 SV=1	15	17	10	2	2	4	7.01	6.72	3.8	0.71	0.77	1.65	2.74821	2.68726	1.8648	2.43342	0.493386	0.0109103	0.0161683	Up
TRINITY_DN16374_c3_g1	841	basic helix-loop-helix (bHLH) DNA-binding superfamily protein [Artemisia annua]	BHLH62	Transcription factor bHLH62 OS=Arabidopsis thaliana GN=BHLH62 PE=2 SV=1	220	248	229	43	52	59	9.25	8.61	9.6	1.22	1.61	2.25	2.44959	2.34615	2.50317	2.43297	0.079819	5.75525e-05	5.89113e-05	Up
TRINITY_DN16930_c0_g2	374	-	-	-	190	248	288	53	45	49	63.25	68.12	76.82	11.65	12.53	14.25	2.3038	2.41081	2.58421	2.43294	0.141512	0.00015099	0.000157637	Up
TRINITY_DN24220_c0_g1	464	ferulate-5-hydroxylase [Chrysanthemum x morifolium]	CYP84A1	Cytochrome P450 84A1 OS=Arabidopsis thaliana GN=CYP84A1 PE=1 SV=1	527	610	483	128	78	132	50.39	48.97	37.67	9.11	5.82	10.31	2.58239	2.54115	2.16267	2.42873	0.231342	0.000926311	0.00104879	Up
TRINITY_DN12774_c0_g5	305	-	-	-	18	25	27	4	5	5	3.78	4.31	4.54	0.64	0.84	0.86	2.27684	2.46614	2.54115	2.42804	0.13621	0.000129733	0.000134898	Up
TRINITY_DN25858_c0_g2	2188	Retrovirus-related Pol polyprotein from transposon TNT 1-94 [Vitis vinifera]	-	Retrovirus-related Pol polyprotein from transposon TNT 1-94 OS=Nicotiana tabacum PE=2 SV=1	1605.83	1763	1837.84	392	332	377	18.19	19.57	19.34	3.91	3.39	3.31	2.36268	2.46818	2.45113	2.42733	0.0566316	4.89613e-06	4.91547e-06	Up
TRINITY_DN23430_c0_g2	213	SPX domain, Zinc finger, RING/FYVE/PHD-type [Artemisia annua]	-	-	18	16	12	2	3	4	7.86	5.81	4.21	0.65	1.06	1.51	2.87243	2.43644	1.97172	2.42686	0.450431	0.0107953	0.0159705	Up
TRINITY_DN28653_c1_g3	1461	wall-associated receptor kinase 2-like [Cynara cardunculus var. scolymus]	WAK2	Wall-associated receptor kinase 2 OS=Arabidopsis thaliana GN=WAK2 PE=1 SV=1	280.23	233.85	265	69.65	45.52	35	5.09	3.68	4.04	1.13	0.61	0.62	2.69384	2.22588	2.36053	2.42675	0.240905	0.00158386	0.00186397	Up
TRINITY_DN25785_c1_g4	442	-	-	-	49	54	75	13	8	15	4.86	4.54	6.09	0.99	0.63	1.24	2.3499	2.25164	2.67539	2.42564	0.221796	0.00112748	0.00129513	Up
TRINITY_DN21995_c0_g1	290	receptor like protein 48 [Artemisia annua]	-	-	10.16	27.01	22	5	2	3	2.89	6.75	6.12	1.46	0.41	0.88	1.6566	2.88042	2.73906	2.42536	0.669507	0.0245468	0.0422651	Up
TRINITY_DN1050_c0_g1	534	Zinc finger, RING/FYVE/PHD-type [Artemisia annua]	-	-	54	75	85	16	6	17	5.67	6.39	6.72	1.52	0.54	1.43	2.28508	2.45755	2.5302	2.42428	0.125898	0.000318348	0.000340643	Up
TRINITY_DN11160_c0_g1	562	hypothetical protein CTI12_AA515880 [Artemisia annua]	-	-	128	143	151	25	30	29	8.74	8.78	8.81	1.35	1.81	1.75	2.41687	2.42346	2.42838	2.4229	0.00577445	1.04015e-06	1.04133e-06	Up
TRINITY_DN12641_c0_g1	2333	hypothetical protein CTI12_AA253190 [Artemisia annua]	-	-	517	513	551	92	94	119	4.53	4.1	4.2	0.72	0.73	0.95	2.50144	2.35755	2.39232	2.4171	0.0750774	2.05551e-05	2.07751e-05	Up
TRINITY_DN28764_c2_g2	417	Leucine-rich repeat-containing protein [Artemisia annua]	-	-	204.91	232.29	272.91	36.75	55.69	46.53	25.5	22.78	28.04	3.25	6.12	4.88	2.4245	2.26177	2.56149	2.41592	0.150043	0.000280884	0.000298944	Up
TRINITY_DN28571_c0_g3	403	Leucine-rich repeat-containing protein [Artemisia annua]	RLP30	Receptor like protein 30 OS=Arabidopsis thaliana GN=RLP30 PE=2 SV=1	44.44	54.65	77.98	12	12	12	11.81	12.44	16.11	2.15	2.77	2.58	2.24001	2.31499	2.68796	2.41432	0.239925	0.00126613	0.00146579	Up
TRINITY_DN23307_c1_g1	1681	beta galactosidase 1 [Artemisia annua]	BGAL1	Beta-galactosidase 1 OS=Arabidopsis thaliana GN=BGAL1 PE=2 SV=1	371	376.36	477	78	81	70	5.36	5.4	6.35	1.03	1.19	0.98	2.32912	2.33985	2.57365	2.41421	0.138183	0.00014832	0.000154789	Up
TRINITY_DN24127_c4_g3	346	endochitinase [Artemisia annua]	-	Endochitinase OS=Solanum tuberosum PE=2 SV=1	68	97	112	20	23	13	10.94	12.99	14.58	2.48	2.97	1.73	2.19252	2.44031	2.6069	2.41324	0.208511	0.000720164	0.000802267	Up
TRINITY_DN14644_c1_g1	617	DNA/RNA helicase, DEAD/DEAH box type, N-terminal [Artemisia annua]	-	-	148.76	111.4	206	5	45.37	17	8.92	5.18	9.62	0.21	2.83	1.26	2.63767	1.85358	2.74666	2.41264	0.487217	0.0147159	0.0230136	Up
TRINITY_DN11389_c0_g1	772	maternal effect embryo arrest 59 [Artemisia annua]	-	-	176	196	190	34	30	45	6.62	6.66	5.9	1.22	0.92	1.46	2.4638	2.47249	2.29768	2.41132	0.098512	5.8877e-05	6.02804e-05	Up
TRINITY_DN23213_c0_g5	1853	(E)-beta-ocimene synthase protein [Artemisia annua]	-	(E)-beta-ocimene synthase, chloroplastic OS=Matricaria chamomilla var. recutita PE=1 SV=1	678	609	796	152	156	154	9	7.57	9.05	1.54	1.61	1.65	2.49185	2.24222	2.49985	2.41131	0.146487	0.000140014	0.000145882	Up
TRINITY_DN16240_c1_g3	562	receptor like protein 52 [Artemisia annua]	-	-	137.76	134	197.77	24	43	27	11.42	9.67	13.25	1.56	3.04	1.81	2.41813	2.17815	2.63256	2.40961	0.227322	0.00118444	0.00136491	Up
TRINITY_DN21383_c0_g3	213	putative DNA-directed DNA polymerase, family B [Helianthus annuus]	REV3	DNA polymerase zeta catalytic subunit OS=Arabidopsis thaliana GN=REV3 PE=2 SV=1	7	13	10	3	1	2	3.06	4.72	3.51	0.98	0.35	0.76	2.13499	2.76025	2.33293	2.40939	0.319563	0.00440022	0.00574458	Up
TRINITY_DN13936_c2_g4	226	-	-	-	10	8	19	2	2	3	3.92	2.57	5.94	0.58	0.63	1	2.41177	1.80268	3.01138	2.40861	0.604353	0.0261128	0.0455403	Up
TRINITY_DN20515_c0_g1	627	nitrate transporter 2.5, partial [Chrysanthemum x morifolium]	NRT2.5	High affinity nitrate transporter 2.5 OS=Arabidopsis thaliana GN=NRT2.5 PE=2 SV=1	2541	2576	3107	494	594	589	139.01	119.74	139.04	21.16	26.2	27.38	2.4802	2.26492	2.48051	2.40854	0.124384	8.79213e-05	9.0617e-05	Up
TRINITY_DN15188_c0_g3	378	F-box/kelch-repeat protein At2g43270-like [Helianthus annuus]	-	-	26	23	25	6	4	5	6.63	5.23	3.21	0.84	0.63	1.25	2.87036	2.52817	1.82393	2.40749	0.533554	0.01511	0.023738	Up
TRINITY_DN20405_c0_g1	367	Leucine-rich repeat-containing protein [Artemisia annua]	RLP30	Receptor like protein 30 OS=Arabidopsis thaliana GN=RLP30 PE=2 SV=1	102.47	107	135.52	24	30.15	13	22.3	20.66	22.79	4.5	5.49	2.41	2.43167	2.32146	2.46302	2.40538	0.07435	8.97329e-05	9.25354e-05	Up
TRINITY_DN14337_c4_g1	290	GloEL protein:chaperonin, 60kDa [Artemisia annua]	-	-	21	20	27	2	5	7	5.43	4.25	5.22	0.35	0.93	1.52	2.54049	2.187	2.48359	2.40369	0.189805	0.00124545	0.00144045	Up
TRINITY_DN9698_c0_g3	266	vascular endothelial growth factor receptor 2 (VEGFR2) [Artemisia annua]	PERK7	Proline-rich receptor-like protein kinase PERK7 OS=Arabidopsis thaliana GN=PERK7 PE=2 SV=1	24	15	26	3	5	5	6.76	3.43	5.81	0.63	1.12	1.16	2.80097	1.82215	2.58248	2.40187	0.513796	0.0122349	0.0184887	Up
TRINITY_DN10103_c0_g1	1515	putative cytochrome P450 [Helianthus annuus]	CYP81E8	Cytochrome P450 81E8 OS=Medicago truncatula GN=CYP81E8 PE=2 SV=1	583	561	567	129	87	120	8.5	7.41	7.14	1.65	1.11	1.59	2.55141	2.35342	2.29987	2.40157	0.132501	0.000156717	0.000163768	Up
TRINITY_DN12829_c0_g1	470	leucine-rich repeat protein [Artemisia annua]	-	-	97.67	133.45	136.57	26	29	38	12.51	15.5	14.32	2.15	2.47	3.37	2.23178	2.54096	2.42673	2.39982	0.156339	0.000264386	0.000280765	Up
TRINITY_DN23854_c0_g3	2480	F-box domain, cyclin-like protein [Artemisia annua]	TIR1	Protein TRANSPORT INHIBITOR RESPONSE 1 OS=Arabidopsis thaliana GN=TIR1 PE=1 SV=2	698	731	752	262	223	294	18.38	14.88	12.44	4.34	1.9	2.31	2.6891	2.38434	2.12595	2.3998	0.281893	0.00275984	0.00341878	Up
TRINITY_DN27080_c0_g7	207	-	-	-	5	12	9	2	1	2	2.28	4.61	3.33	0.69	0.37	0.8	1.87869	2.89443	2.42518	2.39943	0.508356	0.0153164	0.0241204	Up
TRINITY_DN22140_c1_g1	2162	-	ORF1	RNA replication polyprotein OS=Blueberry scorch virus GN=ORF1 PE=1 SV=1	204735	196273	242083	38511.1	42586.4	43964.7	1945.12	1708.69	2009.06	328.12	360.14	383.39	2.44499	2.25802	2.49165	2.39822	0.123638	7.89826e-05	8.1253e-05	Up
TRINITY_DN17707_c1_g1	937	hypothetical protein CTI12_AA115720 [Artemisia annua]	-	-	1256	1630	1316	304	186	273	104.34	146.4	92.35	23.03	11.82	29.07	2.29192	2.78054	2.11581	2.39609	0.344392	0.00559397	0.00752214	Up
TRINITY_DN13226_c0_g4	231	-	-	-	20	13	21	4	4	3	7.52	3.99	6.29	1.11	1.21	0.95	2.7864	1.87206	2.52873	2.39573	0.471458	0.00952346	0.0138201	Up
TRINITY_DN9870_c0_g1	758	cysteine/Histidine-rich C1 domain family protein [Artemisia annua]	-	-	321	346	311	83	49	69	12.44	11.55	9.93	2.58	1.55	2.3	2.53706	2.42996	2.21194	2.39299	0.165685	0.000325867	0.00034894	Up
TRINITY_DN20312_c0_g2	914	hypothetical protein CTI12_AA617470 [Artemisia annua]	-	Pirin-like protein OS=Solanum lycopersicum PE=2 SV=1	179	206	185	46	43	37	6.49	5.97	6.56	1.16	1.22	1.24	2.42719	2.3067	2.44267	2.39219	0.0744348	1.06183e-05	1.0692e-05	Up
TRINITY_DN20002_c0_g1	2726	inosine-uridine preferring nucleoside hydrolase family protein [Artemisia annua]	-	-	1684	1650	1788	473	430	459	22.07	22.29	18.9	4.42	3.02	4.58	2.46161	2.47592	2.23791	2.39182	0.133476	0.000142457	0.000148507	Up
TRINITY_DN13251_c0_g2	220	hypothetical protein CTI12_AA509640 [Artemisia annua]	-	-	43	48	50	8	11	10	17.72	16.33	16.49	2.45	3.66	3.52	2.46473	2.34688	2.36095	2.39085	0.0643677	1.96817e-05	1.98891e-05	Up
TRINITY_DN16022_c0_g1	893	U-box domain-containing protein kinase family protein [Artemisia annua]	PUB33	U-box domain-containing protein 33 OS=Arabidopsis thaliana GN=PUB33 PE=2 SV=2	160	191	232	39	44	32	5.87	5.5	7.37	1.21	1.52	0.84	2.3024	2.20847	2.6307	2.38052	0.221693	0.00111738	0.00128293	Up
TRINITY_DN12057_c0_g1	1502	amino acid transporter, transmembrane domain-containing protein [Artemisia annua]	GAT1	GABA transporter 1 OS=Arabidopsis thaliana GN=GAT1 PE=1 SV=1	311	254	338	51	70	50	5.24	3.68	4.76	0.73	1.04	0.83	2.59602	2.08616	2.45741	2.37986	0.263629	0.00142001	0.00165721	Up
TRINITY_DN13076_c2_g3	511	-	-	-	75	61	74	14	23	8	5.7	3.94	4.6	0.81	1.39	0.51	2.65763	2.12487	2.3483	2.37693	0.267535	0.00259912	0.00320162	Up
TRINITY_DN26845_c1_g1	233	-	-	-	14	27	24	4	3	6	5.67	9.02	7.78	1.2	0.98	2.07	2.00085	2.67063	2.45727	2.37625	0.342161	0.0041814	0.00542739	Up
TRINITY_DN17745_c0_g1	1139	Elongation factor G, III-V domain-containing protein [Artemisia annua]	JUB1	Transcription factor JUNGBRUNNEN 1 OS=Arabidopsis thaliana GN=JUB1 PE=1 SV=1	508	594	567	106	111	101	12.07	12.41	11.34	2.15	2.52	2.23	2.39172	2.4318	2.30171	2.37508	0.066619	8.68671e-06	8.73969e-06	Up
TRINITY_DN27783_c2_g3	260	-	-	-	51	38	39	12	3	11	15.47	9.29	9.21	2.76	0.71	2.88	2.86961	2.13388	2.12141	2.37497	0.428417	0.0136476	0.0210415	Up
TRINITY_DN26372_c1_g1	521	homocysteine methyltransferase 2 [Artemisia annua]	SMTA	Selenocysteine methyltransferase OS=Astragalus bisulcatus GN=SMTA PE=1 SV=1	4217	4642	4062	922	740.94	1094	330.45	308.85	262.26	55.32	46.42	71.73	2.51471	2.41718	2.18127	2.37106	0.171436	0.000347328	0.000372954	Up
TRINITY_DN14338_c0_g1	240	-	-	-	16	24	22	4	7	2	5.58	6.8	6.09	1.03	1.95	0.58	2.23335	2.51862	2.35953	2.3705	0.142951	0.000754364	0.000842618	Up
TRINITY_DN28516_c0_g2	315	vascular endothelial growth factor receptor 2 (VEGFR2) [Artemisia annua]	WAKL2	Wall-associated receptor kinase-like 2 OS=Arabidopsis thaliana GN=WAKL2 PE=2 SV=1	45	33	34	9	8	6	10.57	6.05	6.06	1.53	1.45	1.25	2.90621	2.10124	2.10362	2.37036	0.464062	0.0150968	0.0237112	Up
TRINITY_DN25084_c0_g1	1407	S-locus glycoprotein domain-containing protein [Artemisia annua]	PK1	Putative receptor protein kinase ZmPK1 OS=Zea mays GN=PK1 PE=2 SV=2	391	457	396	71	64	80	7.41	8.26	6.97	1.28	1.08	2.01	2.3468	2.50347	2.25849	2.36959	0.124071	0.000208895	0.000220098	Up
TRINITY_DN22443_c0_g9	271	-	-	-	41	69	57	16	13	6	11.08	15.16	12.25	3.24	2.81	1.34	2.16927	2.62159	2.3141	2.36832	0.230979	0.00151402	0.00177615	Up
TRINITY_DN12894_c0_g1	807	RING/U-box superfamily protein [Artemisia annua]	ATL73	RING-H2 finger protein ATL73 OS=Arabidopsis thaliana GN=ATL73 PE=2 SV=1	595	766	580	165	140	134	52.53	61.15	46.11	11.34	8.9	10.51	2.35752	2.57673	2.16946	2.3679	0.203835	0.000621999	0.000686829	Up
TRINITY_DN22574_c0_g6	211	zinc finger, BED-type [Artemisia annua]	HAT	Zinc finger BED domain-containing protein DAYSLEEPER OS=Arabidopsis thaliana GN=HAT PE=1 SV=1	6	16	15	2	2	3	2.66	5.92	5.36	0.67	0.72	1.16	1.64589	2.80006	2.6567	2.36755	0.629073	0.0203291	0.0337125	Up
TRINITY_DN12108_c0_g1	2097	D-3-phosphoglycerate dehydrogenase [Artemisia annua]	PGDH2	D-3-phosphoglycerate dehydrogenase 2, chloroplastic OS=Arabidopsis thaliana GN=PGDH2 PE=1 SV=2	3411	3392	3866	727	724	682	33.58	30.58	33.22	6.41	6.34	6.16	2.41342	2.2784	2.39787	2.36323	0.0738716	1.02909e-05	1.03599e-05	Up
TRINITY_DN13016_c1_g2	882	HECT-like protein [Artemisia annua]	-	-	113	116	172	26	43	21	4.87	3.63	5.73	0.75	1.2	0.77	2.42528	2.00133	2.65989	2.36216	0.333788	0.00361104	0.00460621	Up
TRINITY_DN20179_c1_g3	457	hypothetical protein LSAT_4X170400 [Lactuca sativa]	CBF5	H/ACA ribonucleoprotein complex subunit 4 OS=Arabidopsis thaliana GN=CBF5 PE=1 SV=1	38	53	29	10	4	11	3.54	4.19	2.21	0.71	0.3	0.86	2.50567	2.74887	1.82597	2.36017	0.478347	0.0113602	0.0169391	Up
TRINITY_DN15179_c0_g1	1464	hypothetical protein CTI12_AA371810 [Artemisia annua]	-	-	421	448	517	89	92	99	6.41	6.17	6.79	1.19	1.22	1.36	2.35072	2.29567	2.43381	2.36007	0.069543	1.01499e-05	1.02168e-05	Up
TRINITY_DN21140_c0_g1	757	laccase 7 [Artemisia annua]	LAC8	Laccase-8 OS=Arabidopsis thaliana GN=LAC8 PE=2 SV=1	185	257	274	35	30	46	10.21	12.01	12.12	2.24	1.67	2.76	2.19919	2.43344	2.44659	2.35974	0.139199	0.000185871	0.000195268	Up
TRINITY_DN11141_c0_g1	999	putative xyloglucan endotransglucosylase/hydrolase protein 23 [Artemisia annua]	XTH25	Probable xyloglucan endotransglucosylase/hydrolase protein 25 OS=Arabidopsis thaliana GN=XTH25 PE=2 SV=2	520	540	617	120	117	119	13.98	12.59	13.91	2.57	2.52	2.8	2.41023	2.25914	2.40299	2.35745	0.085216	1.91053e-05	1.93024e-05	Up
TRINITY_DN10403_c0_g1	1029	No apical meristem (NAM) protein [Artemisia annua]	NAC100	NAC domain-containing protein 100 OS=Arabidopsis thaliana GN=NAC100 PE=2 SV=1	314	301	353	59	58	76	10.15	9.12	8.66	1.59	1.8	2.05	2.48476	2.33039	2.25572	2.35696	0.116809	8.30495e-05	8.55079e-05	Up
TRINITY_DN17621_c1_g1	1455	bZIP transcription factor family protein [Artemisia annua]	TGA4	Transcription factor TGA4 OS=Arabidopsis thaliana GN=TGA4 PE=1 SV=2	661	727	774	147	157	186	12.11	11.95	12.02	2.08	2.25	2.72	2.36547	2.34628	2.3547	2.35548	0.00961779	1.02616e-06	1.0273e-06	Up
TRINITY_DN13075_c0_g1	2517	-	-	Coat protein OS=Potato virus M (strain Russian) PE=3 SV=2	526756	528377	581903	96320.4	110182	115303	4206.1	3880.25	4075.3	713.16	804.59	862.95	2.40606	2.28973	2.36048	2.35209	0.0586192	6.22383e-06	6.25348e-06	Up
TRINITY_DN8780_c0_g1	202	-	-	-	12	12	13	4	3	1	5.69	4.84	5.02	1.45	1.17	0.42	2.48932	2.2559	2.30858	2.35127	0.122426	0.000486545	0.000530439	Up
TRINITY_DN1333_c0_g1	249	-	-	-	10	8	16	2	2	3	3.34	2.1	4.15	0.48	0.52	0.81	2.46882	1.79936	2.78208	2.35009	0.502005	0.0127893	0.0194819	Up
TRINITY_DN28409_c1_g1	841	uncharacterized protein LOC111917959 [Lactuca sativa]	At4g27290	G-type lectin S-receptor-like serine/threonine-protein kinase At4g27290 OS=Arabidopsis thaliana GN=At4g27290 PE=3 SV=4	187	192	226	46	47	34	6.15	5.49	6.18	1.24	1.28	0.97	2.40232	2.23854	2.40934	2.35007	0.096649	4.10134e-05	4.17835e-05	Up
TRINITY_DN9255_c0_g1	221	zinc finger, PHD-type, C1-like protein [Artemisia annua]	-	-	15	14	9	4	1	3	6.13	4.72	2.94	1.21	0.33	1.05	2.8279	2.4508	1.76783	2.34884	0.53734	0.0178168	0.0288615	Up
TRINITY_DN15327_c2_g1	494	-	-	-	48.37	76.12	75.18	21.52	17.78	11.33	11.94	18.94	15.46	3.25	3.36	2.33	2.00242	2.66805	2.37516	2.34854	0.333614	0.00367531	0.00469723	Up
TRINITY_DN28294_c0_g2	289	-	-	-	13.05	22	27	8	2	3	3.07	4.23	5.07	1.42	0.38	0.58	1.95224	2.41466	2.67599	2.34763	0.3665	0.00731596	0.0101968	Up
TRINITY_DN10754_c0_g1	523	uncharacterized protein LOC110898138 [Helianthus annuus]	-	-	1217	1354	1731	310	355	261	117.55	111.98	129.79	22.47	26.24	21.78	2.32275	2.25271	2.46565	2.34704	0.108527	5.98645e-05	6.13185e-05	Up
TRINITY_DN28340_c1_g3	594	UDP-D-glucose/UDP-D-galactose 4-epimerase 3 [Artemisia annua]	UGE3	Bifunctional UDP-glucose 4-epimerase and UDP-xylose 4-epimerase 3 OS=Arabidopsis thaliana GN=UGE3 PE=1 SV=1	97	67.12	141.31	11	35	17	5.66	3.33	6.71	0.5	1.62	0.84	2.52017	1.75489	2.76568	2.34691	0.527198	0.0156636	0.0247777	Up
TRINITY_DN27918_c2_g3	449	protein ROOT HAIR DEFECTIVE 3 [Artemisia annua]	RHD3	Protein ROOT HAIR DEFECTIVE 3 OS=Arabidopsis thaliana GN=RHD3 PE=1 SV=1	109.31	143.75	172.19	31	33.05	27.05	10.52	11.74	13.57	2.29	2.54	2.18	2.17061	2.32891	2.5379	2.34581	0.184225	0.000422727	0.000457797	Up
TRINITY_DN9487_c0_g1	385	hypothetical protein CTI12_AA048230 [Artemisia annua]	-	-	48	71	42	13	6	15	6.22	7.73	4.43	1.3	0.62	1.62	2.39813	2.71168	1.90852	2.33944	0.404784	0.00773321	0.0108653	Up
TRINITY_DN21448_c0_g1	1116	GLABRA2-like protein [Artemisia annua]	GL2	Homeobox-leucine zipper protein GLABRA 2 OS=Arabidopsis thaliana GN=GL2 PE=2 SV=3	248	314	287	72	43	62	5.59	6.23	5.51	1.34	0.83	1.25	2.29381	2.4502	2.27302	2.33901	0.0968513	7.44155e-05	7.64741e-05	Up
TRINITY_DN14375_c0_g1	242	U-box domain-containing protein kinase family protein [Artemisia annua]	-	-	12	14	15	5	2	2	4.11	3.9	4.08	1.27	0.55	0.57	2.36709	2.29143	2.35652	2.33835	0.0409759	0.000192439	0.000202392	Up
TRINITY_DN27417_c0_g2	620	-	-	-	140	159	193	34	35	38	7.91	7.59	8.79	1.43	1.57	1.8	2.30561	2.24603	2.45779	2.33648	0.109204	6.48952e-05	6.65577e-05	Up
TRINITY_DN22841_c0_g1	1305	alcohol dehydrogenase [Artemisia annua]	-	Secoisolariciresinol dehydrogenase (Fragment) OS=Forsythia intermedia PE=1 SV=1	1326	1331	1603	278	252.09	267	39.71	36.95	42.01	8.01	7.59	7.88	2.34303	2.2391	2.42426	2.33547	0.0928108	2.70996e-05	2.74674e-05	Up
TRINITY_DN22371_c0_g1	330	-	-	-	62.39	90.93	139.3	16.21	28	18.19	14.29	19.34	25.84	2.93	4.64	3.88	1.90462	2.3412	2.75922	2.33501	0.427334	0.00905973	0.0130375	Up
TRINITY_DN13950_c0_g2	556	CO/COL/TOC1, conserved site-containing protein [Artemisia annua]	-	-	60	72	44	22	8	8	4.03	4.16	2.4	1.11	0.46	0.47	2.56717	2.61298	1.81943	2.33319	0.445522	0.00927165	0.0133991	Up
TRINITY_DN13097_c1_g1	573	leucine-rich repeat domain, L domain-like protein [Artemisia annua]	MEE14	CCG-binding protein 1 OS=Arabidopsis thaliana GN=MEE14 PE=1 SV=1	51	56	83	13	14	13	3.31	3.1	4.46	0.66	0.74	0.73	2.22094	2.12638	2.65115	2.33282	0.279706	0.00233876	0.00285401	Up
TRINITY_DN15184_c0_g1	359	hypothetical protein LSAT_0X12421 [Lactuca sativa]	-	-	99	87	92	17	18	19	23.7	17.35	17.5	3.52	3.79	4.19	2.62822	2.17826	2.19068	2.33239	0.25627	0.00172173	0.00204182	Up
TRINITY_DN13968_c1_g2	309	-	-	-	15.45	21.06	36	6	4	3	3.19	3.57	6.16	1.13	0.82	0.51	1.95986	2.12223	2.90923	2.33044	0.507782	0.0213985	0.0358318	Up
TRINITY_DN16240_c1_g1	635	Leucine-rich repeat-containing protein [Artemisia annua]	-	-	46.61	86.91	88.46	18.52	14.15	17.51	8.19	14.02	14.37	2.31	2.13	2.62	1.79916	2.57471	2.61028	2.32805	0.458379	0.00806028	0.0113947	Up
TRINITY_DN21280_c0_g7	283	-	-	-	20.83	33.24	30.78	11.49	4.7	2	5.13	6.71	6.04	2.2	0.93	0.41	2.12017	2.50753	2.35576	2.32782	0.195183	0.00242606	0.00296942	Up
TRINITY_DN6308_c0_g1	282	-	-	-	20	21	15	4	3	5	4.96	4.24	2.96	0.75	0.6	1.02	2.65042	2.42414	1.90567	2.32674	0.381805	0.00546811	0.00732741	Up
TRINITY_DN11473_c0_g1	518	hypothetical protein CTI12_AA548070 [Artemisia annua]	cnpy1	Protein canopy homolog 1 OS=Xenopus laevis GN=cnpy1 PE=2 SV=1	490	516	681	97	148	122	36.32	32.52	41.26	5.51	8.73	7.61	2.31809	2.15866	2.50207	2.32627	0.171854	0.00040319	0.0004358	Up
TRINITY_DN12106_c0_g3	361	leucine-rich repeat protein [Artemisia annua]	-	-	69.63	95.27	67.53	32	4.35	15	21.43	23.87	16.3	7.37	1.04	3.73	2.40483	2.56039	2.01007	2.32509	0.283695	0.00465594	0.00611737	Up
TRINITY_DN24484_c0_g3	1217	Fatty acid desaturase, type 1 [Artemisia annua]	DES8.11	Delta(12) fatty acid desaturase DES8.11 OS=Calendula officinalis GN=DES8.11 PE=2 SV=1	705.15	846.06	793.5	158.9	153.72	176.51	13.64	14.66	13.12	2.65	2.56	3.06	2.30685	2.41089	2.25077	2.32284	0.0812473	2.07086e-05	2.09337e-05	Up
TRINITY_DN21789_c0_g6	254	galactose oxidase/kelch repeat superfamily protein [Artemisia annua]	At5g26960	F-box/kelch-repeat protein At5g26960 OS=Arabidopsis thaliana GN=At5g26960 PE=2 SV=1	17	13	17	1	5	4	5.28	3.27	4.19	0.23	1.24	1.03	2.66357	1.97233	2.32998	2.32196	0.345693	0.00655074	0.00899479	Up
TRINITY_DN24640_c0_g4	342	jasmonic acid carboxyl methyltransferase [Artemisia annua]	JMT	Jasmonate O-methyltransferase OS=Brassica rapa subsp. pekinensis GN=JMT PE=1 SV=1	18	22	26	4	4.5	6.41	3.55	3.11	4.22	0.51	0.69	0.96	2.30175	2.11085	2.55117	2.32126	0.220811	0.00112576	0.00129308	Up
TRINITY_DN20450_c0_g1	439	Leucine-rich repeat-containing protein [Artemisia annua]	-	-	80.56	116.33	120.31	21.43	18.87	25.69	15.48	19.15	19.8	2.87	3.25	4.72	2.099	2.40594	2.4541	2.31968	0.192624	0.000570042	0.000626752	Up
TRINITY_DN10756_c0_g1	398	hypothetical protein CTI12_AA458360 [Artemisia annua]	-	-	653	676	957	150	226	122	79.2	69.12	94.76	14.01	22.01	12.33	2.29695	2.10055	2.55572	2.31774	0.228299	0.00127473	0.00147647	Up
TRINITY_DN21796_c0_g2	1096	glucose/ribitol dehydrogenase [Artemisia annua]	SDR2b	Short-chain dehydrogenase/reductase 2b OS=Arabidopsis thaliana GN=SDR2b PE=2 SV=1	1447	1550.53	1603.2	262.71	228	258.54	79.07	73.62	73.91	15.88	14.12	15.5	2.38223	2.27919	2.28487	2.31543	0.0579181	5.25149e-06	5.27366e-06	Up
TRINITY_DN17307_c0_g3	377	nudix hydrolase 3-like [Helianthus annuus]	-	-	23	15	29	1	8	6	3.78	1.99	4.28	0.1	1.15	0.67	2.56224	1.63662	2.74147	2.31344	0.592954	0.0233171	0.0396838	Up
TRINITY_DN13832_c0_g1	1096	hypothetical protein CTI12_AA623110 [Artemisia annua]	-	-	260	263	244	36	49	52	20.14	17.76	12.57	2.76	3.12	4.09	2.59936	2.41793	1.91928	2.31219	0.352154	0.00400985	0.00517703	Up
TRINITY_DN11772_c0_g1	436	hypothetical protein CTI12_AA179130 [Artemisia annua]	LSU2	Protein RESPONSE TO LOW SULFUR 2 OS=Arabidopsis thaliana GN=LSU2 PE=2 SV=1	341	505	434	119	75	88	75	89.16	77.59	19.62	12.72	16.23	2.21179	2.46129	2.26077	2.31128	0.132201	0.000176709	0.000185344	Up
TRINITY_DN1044_c0_g1	222	hypothetical protein AXG93_1862s1290 [Marchantia polymorpha subsp. ruderalis]	RPS21	40S ribosomal protein S21 OS=Oryza sativa subsp. japonica GN=RPS21 PE=3 SV=1	9	11	13	1	3	3	3.65	3.67	4.21	0.3	0.98	1.04	2.23873	2.24662	2.44466	2.31	0.116681	0.000513467	0.000561323	Up
TRINITY_DN24506_c0_g4	1630	cytochrome P450 [Artemisia annua]	CYP75B2	Flavonoid 3'-monooxygenase OS=Petunia hybrida GN=CYP75B2 PE=2 SV=1	343	351	367	72	83	83	9.11	7.5	6.94	1.09	1.72	1.91	2.53363	2.25307	2.14111	2.30927	0.202203	0.000837401	0.000941319	Up
TRINITY_DN25398_c0_g1	727	hypothetical protein CTI12_AA355890 [Artemisia annua]	-	-	85	101	88	25	19	22	5.12	4.56	4.36	1.01	0.66	1.16	2.4403	2.27319	2.20849	2.30733	0.119618	0.000161347	0.000168797	Up
TRINITY_DN23533_c0_g1	1946	seven transmembrane MLO family protein [Artemisia annua]	MLO6	MLO-like protein 6 OS=Arabidopsis thaliana GN=MLO6 PE=2 SV=2	1145	1288	1381	202	211	216	14.13	14.57	14.66	2.82	2.68	3.26	2.27472	2.31896	2.32784	2.30718	0.0284552	1.1119e-06	1.11325e-06	Up
TRINITY_DN15943_c2_g1	630	hypothetical protein CTI12_AA043940 [Artemisia annua]	IQM2	IQ domain-containing protein IQM2 OS=Arabidopsis thaliana GN=IQM2 PE=2 SV=1	116	109	108	34	30	19	12.96	10.27	10.08	2.47	2.77	1.45	2.53895	2.20332	2.17638	2.30622	0.202002	0.000933236	0.00105741	Up
TRINITY_DN14934_c0_g1	378	ureide permease 2 [Artemisia annua]	UPS1	Ureide permease 1 OS=Arabidopsis thaliana GN=UPS1 PE=1 SV=1	153	139	167	30	23	48	20.56	15.67	18.26	3.11	2.48	5.36	2.49387	2.10204	2.32272	2.30621	0.196439	0.000945402	0.00107188	Up
TRINITY_DN12447_c0_g1	340	leucine-rich repeat protein kinase family protein [Artemisia annua]	-	-	49	69	59	14	12	6	8.94	11.4	8.96	2.43	2.04	1.42	2.18697	2.53766	2.19019	2.30494	0.201545	0.000847508	0.000953372	Up
TRINITY_DN25104_c0_g1	610	hypothetical protein CTI12_AA472410 [Artemisia annua]	EMB8	Embryogenesis-associated protein EMB8 OS=Picea glauca GN=EMB8 PE=2 SV=1	237	260	196	66	46	40	13.2	12.58	9.07	2.85	2.22	1.89	2.50834	2.43894	1.96698	2.30475	0.294572	0.00212016	0.00256248	Up
TRINITY_DN26164_c0_g2	619	hypothetical protein CTI12_AA437280 [Artemisia annua]	MARD1	Protein MARD1 OS=Arabidopsis thaliana GN=MARD1 PE=2 SV=2	1652	1888	1694	454	316	373	91.83	89.56	77.36	19.36	14.6	18.27	2.39905	2.36294	2.15167	2.30455	0.133625	0.000128344	0.000133402	Up
TRINITY_DN13698_c0_g6	457	OSJNBa0033G05.13 [Oryza sativa Japonica Group]	-	Retrovirus-related Pol polyprotein from transposon TNT 1-94 OS=Nicotiana tabacum PE=2 SV=1	37	55	35	8	12	8	3.45	4.35	2.67	0.57	0.89	0.62	2.31498	2.64939	1.94522	2.3032	0.352236	0.00485062	0.00640559	Up
TRINITY_DN10425_c0_g1	364	organic cation/carnitine transporter4 [Artemisia annua]	OCT4	Organic cation/carnitine transporter 4 OS=Arabidopsis thaliana GN=OCT4 PE=2 SV=1	41	30	61	11	11	12	9.31	5.73	11.78	2.06	1.51	1.64	2.42246	1.72221	2.76195	2.30221	0.530195	0.0150571	0.0236329	Up
TRINITY_DN25170_c1_g3	560	-	-	-	36	47	65	12	16	9	3.14	3.46	4.78	0.69	1.03	0.55	2.05303	2.19304	2.65928	2.30179	0.317415	0.00433941	0.00565623	Up
TRINITY_DN12880_c0_g2	1468	FAD2-9 protein [Artemisia annua]	FAD12	Delta(12)-acyl-lipid-desaturase OS=Punica granatum GN=FAD12 PE=2 SV=2	7241.01	9014	7130	1974	1031	1678	132.24	149.88	123.43	32.79	19.07	30.27	2.27214	2.45279	2.17267	2.2992	0.142005	0.00026016	0.000276128	Up
TRINITY_DN11598_c0_g1	954	small GTPase superfamily, P-loop containing nucleoside triphosphate hydrolase [Artemisia annua]	spg1	Septum-promoting GTP-binding protein 1 OS=Schizosaccharomyces pombe (strain 972 / ATCC 24843) GN=spg1 PE=1 SV=1	156	122	179	40	30	34	4.92	3.13	4.53	0.91	0.73	0.87	2.55593	1.90344	2.43679	2.29872	0.347469	0.00355526	0.00452836	Up
TRINITY_DN20784_c0_g1	1961	auxin-responsive GH3 family protein [Artemisia annua]	GH3.5	Jasmonic acid-amido synthetase JAR1 OS=Oryza sativa subsp. japonica GN=GH3.5 PE=2 SV=1	1077	990	1231	248	221	238	13.61	11.47	12.9	2.69	2.34	2.67	2.4067	2.1599	2.3294	2.29867	0.126239	9.41321e-05	9.71585e-05	Up
TRINITY_DN21397_c1_g2	1150	Peptidase C15, pyroglutamyl peptidase I [Artemisia annua]	pcp	Pyrrolidone-carboxylate peptidase OS=Pseudomonas fluorescens GN=pcp PE=3 SV=1	1374	1463	1837	290	393	285	63.71	62.62	64.9	11.44	15.43	12.06	2.2956	2.2707	2.3223	2.2962	0.0258027	3.48865e-06	3.49864e-06	Up
TRINITY_DN21795_c0_g2	1204	uncharacterized protein LOC112524308, partial [Cynara cardunculus var. scolymus]	-	-	1258	1428	1140	340	188	289	25.22	25.52	19.44	5.87	3.21	5.11	2.41466	2.43172	2.03912	2.29516	0.221907	0.000936617	0.0010615	Up
TRINITY_DN10650_c0_g2	464	Homeodomain-like protein [Artemisia annua]	-	-	35	70	41	9	4	18	3.17	5.38	3.04	0.62	0.29	1.37	2.06041	2.82353	2	2.29465	0.459024	0.0196505	0.0323933	Up
TRINITY_DN15239_c0_g2	269	-	-	-	76	53	76	10	21	14	22.22	12.74	18.03	2.19	4.94	3.4	2.66232	1.85982	2.36086	2.29433	0.405362	0.00772887	0.0108583	Up
TRINITY_DN11229_c0_g1	494	-	-	-	30	48	66	6	14	7	2.42	4.66	5.7	0.37	1.13	0.95	1.56719	2.51251	2.80314	2.29428	0.646231	0.0257652	0.0447994	Up
TRINITY_DN13037_c1_g1	546	Leucine-rich repeat-containing protein [Artemisia annua]	-	-	925.57	1140.45	1252.23	223.43	211.51	216.83	100.82	101.23	104.27	22.51	19.55	20.39	2.27597	2.28183	2.32451	2.2941	0.0264979	5.26628e-07	5.26941e-07	Up
TRINITY_DN26687_c1_g2	1008	-	-	-	560	670	716	106	112	116	16.52	18.07	19.16	2.99	3.56	4.39	2.17956	2.30895	2.39345	2.29399	0.107724	7.98265e-05	8.21348e-05	Up
TRINITY_DN14150_c1_g1	238	uncharacterized protein LOC110876508 [Helianthus annuus]	-	-	7	14	12	2	2	3	2.48	4.04	3.38	0.52	0.57	0.89	1.9098	2.61382	2.35649	2.29337	0.356226	0.00481401	0.00635227	Up
TRINITY_DN21352_c0_g1	831	harbinger transposase-derived nuclease domain-containing protein [Artemisia annua]	-	-	29	36	43	19	16	36	5.83	4.56	4.25	1.12	0.79	1.05	2.56286	2.2084	2.10683	2.2927	0.239418	0.00139779	0.00162954	Up
TRINITY_DN24550_c0_g5	237	putative G-type lectin S-receptor-like serine/threonine-protein kinase [Helianthus annuus]	At4g27290	G-type lectin S-receptor-like serine/threonine-protein kinase At4g27290 OS=Arabidopsis thaliana GN=At4g27290 PE=3 SV=4	15	28	22	5	3	6	5.36	8.15	6.25	1.32	0.86	1.8	2.01443	2.61899	2.23605	2.28982	0.30585	0.00371837	0.00475866	Up
TRINITY_DN21412_c1_g1	854	ZIM-domain protein 2 [Artemisia annua]	TIFY11B	Protein TIFY 11B OS=Arabidopsis thaliana GN=TIFY11B PE=1 SV=1	839	891	960	225	197	196	48.64	42.57	43.45	10.01	8.81	8.68	2.40767	2.21537	2.24489	2.28931	0.103564	5.12486e-05	5.23705e-05	Up
TRINITY_DN17541_c0_g1	365	DREB-like transcription factor [Chrysanthemum x morifolium]	DREB1D	Dehydration-responsive element-binding protein 1D OS=Arabidopsis thaliana GN=DREB1D PE=2 SV=1	22	38	19	10	6	3	4.41	6.74	3.15	1.41	1.02	0.36	2.24548	2.85745	1.76005	2.28766	0.549913	0.0248331	0.0428613	Up
TRINITY_DN27431_c2_g1	281	hypothetical protein CTI12_AA278120 [Artemisia annua]	FMO1	Probable flavin-containing monooxygenase 1 OS=Arabidopsis thaliana GN=FMO1 PE=2 SV=1	23	29	29	6	5	7	5.75	5.9	5.77	1.13	1	1.44	2.2726	2.30975	2.27761	2.28665	0.0201604	4.86226e-06	4.88133e-06	Up
TRINITY_DN11792_c0_g1	1239	UDP-glucuronosyl/UDP-glucosyltransferase [Artemisia annua]	AS	Hydroquinone glucosyltransferase OS=Rauvolfia serpentina GN=AS PE=1 SV=1	1905	1884	2501.99	341	450	377	39.25	39.17	47.31	7.06	9.2	9.43	2.19645	2.1935	2.4659	2.28528	0.156425	0.000286146	0.000304701	Up
TRINITY_DN21786_c0_g2	341	UDP-glucuronosyl/UDP-glucosyltransferase [Artemisia annua]	-	-	178	188	150	50	27	39	29.51	25.91	20.1	6.38	3.6	5.35	2.52981	2.34211	1.9758	2.28257	0.281762	0.0021712	0.00263042	Up
TRINITY_DN11511_c0_g4	269	-	-	-	21	26	30	4	7	6	5.77	5.8	6.55	0.82	1.54	1.36	2.21823	2.22571	2.40115	2.2817	0.103519	0.000137061	0.000142714	Up
TRINITY_DN14136_c1_g3	303	hypothetical protein CTI12_AA463390 [Artemisia annua]	-	-	291	332	264	76	50	73	61.92	57.94	44.96	12.29	8.51	12.8	2.46691	2.37106	2.00514	2.28104	0.24369	0.00117281	0.00135033	Up
TRINITY_DN20219_c0_g4	463	glandular trichome-specific WRKY 2 [Artemisia annua]	WRKY75	Probable WRKY transcription factor 75 OS=Arabidopsis thaliana GN=WRKY75 PE=2 SV=1	364	379.89	512	88	102	93	33.1	29.32	38.11	6.13	7.41	7.08	2.26775	2.0928	2.47109	2.27721	0.18932	0.000492506	0.000537379	Up
TRINITY_DN15159_c0_g1	1309	Lipase, GDSL [Artemisia annua]	At3g48460	GDSL esterase/lipase At3g48460 OS=Arabidopsis thaliana GN=At3g48460 PE=2 SV=1	4526	5330	4524	1258	768	1057	83.39	87.89	70.53	20.81	12.1	16.87	2.32927	2.4051	2.08763	2.274	0.165791	0.000377857	0.000407327	Up
TRINITY_DN17375_c1_g3	304	-	-	-	24	15	24	4	7	3	5.07	2.6	4.06	0.64	1.18	0.52	2.70044	1.73697	2.37993	2.27245	0.490648	0.0136897	0.0211222	Up
TRINITY_DN20571_c0_g6	523	auxin efflux carrier component [Artemisia annua]	PIN3	Auxin efflux carrier component 3 OS=Arabidopsis thaliana GN=PIN3 PE=1 SV=1	69	80	92	21	16	18	5.03	4.96	5.48	1.17	0.93	1.1	2.23745	2.21723	2.36107	2.27192	0.0778661	2.11733e-05	2.14099e-05	Up
TRINITY_DN14557_c0_g2	546	transcription factor PIF1 [Artemisia annua]	PIF1	Transcription factor PIF1 OS=Arabidopsis thaliana GN=PIF1 PE=1 SV=1	226	283	273	71	43	64	17.65	19.96	17.81	4.42	2.73	4.31	2.20802	2.38547	2.22104	2.27151	0.0989032	9.21718e-05	9.50981e-05	Up
TRINITY_DN20819_c1_g2	456	actin cross-linking [Artemisia annua]	-	-	119	146	97	36	19	26	11.33	11.86	7.6	2.68	1.51	2.09	2.43627	2.50223	1.8602	2.26623	0.353181	0.00410255	0.00531056	Up
TRINITY_DN18873_c0_g1	417	putative protein kinase-like domain-containing protein [Helianthus annuus]	WAKL20	Wall-associated receptor kinase-like 20 OS=Arabidopsis thaliana GN=WAKL20 PE=2 SV=1	108	103	134	26	35	18	11.96	9.65	12.14	2.21	3.11	1.66	2.36188	2.05226	2.38343	2.26586	0.185292	0.000596718	0.000657778	Up
TRINITY_DN11547_c0_g1	1466	proline transporter 1 [Chrysanthemum lavandulifolium]	GAT1	GABA transporter 1 OS=Arabidopsis thaliana GN=GAT1 PE=1 SV=1	434	407	457	99	89	93	6.68	5.66	6.07	1.33	1.19	1.3	2.39124	2.15219	2.25309	2.26551	0.120006	8.40146e-05	8.6516e-05	Up
TRINITY_DN25339_c2_g1	381	-	-	-	162	164	209	44	42	36	21.7	18.42	22.79	4.53	4.51	4	2.31971	2.08329	2.39042	2.26447	0.160843	0.00023202	0.000245313	Up
TRINITY_DN14480_c2_g1	440	hypothetical protein CTI12_AA116190 [Artemisia annua]	-	-	51	72	58	11	11	16	6.68	8.29	6.47	1.25	1.24	1.95	2.17425	2.48577	2.12817	2.26273	0.194531	0.000800504	0.000897153	Up
TRINITY_DN16693_c1_g1	249	NB-ARC domains-containing protein [Artemisia annua]	-	-	13.28	14.21	13.2	2.02	6.09	1.04	4.79	4.33	3.92	0.56	1.82	0.33	2.4067	2.26104	2.11752	2.26175	0.144587	0.00283281	0.00351928	Up
TRINITY_DN16403_c1_g3	236	-	-	-	12	18	18	6	3	2	4.33	5.29	5.16	1.6	0.87	0.6	2.08109	2.36999	2.33409	2.26173	0.157461	0.000772224	0.000863737	Up
TRINITY_DN14381_c0_g1	652	YELLOW STRIPE like 3 [Artemisia annua]	YSL2	Metal-nicotianamine transporter YSL2 OS=Arabidopsis thaliana GN=YSL2 PE=1 SV=1	124	165	134	38	26	31	8.55	9.8	6.23	2.13	1.6	1.31	2.34746	2.54432	1.89077	2.26085	0.335273	0.0037214	0.00476302	Up
TRINITY_DN15802_c0_g6	263	-	-	-	8	11	18	2	5	1	2.31	2.58	4.12	0.43	1.15	0.24	1.92892	2.0884	2.76367	2.26033	0.44314	0.0188558	0.0308694	Up
TRINITY_DN18025_c1_g1	370	BRASSINOSTEROID INSENSITIVE 1-associated receptor kinase 1-like isoform X1 [Helianthus annuus]	BAK1	BRASSINOSTEROID INSENSITIVE 1-associated receptor kinase 1 OS=Arabidopsis thaliana GN=BAK1 PE=1 SV=2	111	128	156	34	32	22	16.11	15.61	18.42	3.96	3.81	2.67	2.2108	2.16531	2.40411	2.26007	0.126798	0.000158218	0.000165384	Up
TRINITY_DN13987_c0_g2	203	DEAD/DEAH box RNA helicase family protein [Artemisia annua]	-	-	8	8	11	2	2	2	3.77	3.2	4.21	0.72	0.77	0.83	2.2854	2.04891	2.44466	2.25966	0.199126	0.000552897	0.000606787	Up
TRINITY_DN27691_c0_g1	1069	4-coumarate--CoA ligase 2 [Artemisia annua]	4CL	4-coumarate--CoA ligase OS=Vanilla planifolia GN=4CL PE=3 SV=1	327	433	364	103	69	78	8.77	9.87	8.82	2.02	1.6	2.11	2.199	2.36948	2.20721	2.25856	0.0961426	5.02494e-05	5.13311e-05	Up
TRINITY_DN23122_c0_g2	819	lectin-receptor kinase [Artemisia annua]	LECRKS5	Probable L-type lectin-domain containing receptor kinase S.5 OS=Arabidopsis thaliana GN=LECRKS5 PE=2 SV=1	308	335	429	73	74	90	10.55	9.96	12.19	2.04	2.09	2.68	2.21648	2.13345	2.42493	2.25829	0.150171	0.000245999	0.000260567	Up
TRINITY_DN26674_c0_g1	1078	cytochrome P450 [Artemisia annua]	CYP76C4	Cytochrome P450 76C4 OS=Arabidopsis thaliana GN=CYP76C4 PE=3 SV=1	402	431	498	117	102	99	11.71	11.48	14.4	2.83	2.36	2.63	2.16746	2.13884	2.46579	2.25737	0.181067	0.00046919	0.000510498	Up
TRINITY_DN13362_c0_g1	895	zinc finger, Dof-type [Artemisia annua]	DOF5.3	Dof zinc finger protein DOF5.3 OS=Arabidopsis thaliana GN=DOF5.3 PE=2 SV=1	308	286	310	71	62	68	9.2	7.48	7.75	1.76	1.55	1.78	2.43893	2.14034	2.19149	2.25692	0.159688	0.000280213	0.000298221	Up
TRINITY_DN15703_c2_g2	655	Leucine-rich repeat-containing protein [Artemisia annua]	-	-	692.45	906.34	1099.52	190.77	213.74	190.38	44.79	48.09	55.76	9.49	10.92	10.56	2.11727	2.21983	2.43332	2.25681	0.161239	0.000279444	0.000297369	Up
TRINITY_DN25589_c0_g7	442	-	-	-	96	102	143	22	39	17	9.52	8.58	11.61	1.67	3.09	1.41	2.21065	2.06067	2.49699	2.2561	0.221682	0.0016324	0.00192672	Up
TRINITY_DN19753_c0_g1	1542	Galactose-binding domain-like protein [Artemisia annua]	-	Beta-galactosidase OS=Malus domestica PE=1 SV=1	1433	1436.72	1414.29	237	258	265	27.53	25.99	23.7	5.64	5.02	5.49	2.35443	2.27138	2.13832	2.25471	0.109019	5.54727e-05	5.67605e-05	Up
TRINITY_DN26775_c0_g5	680	receptor-like tyrosine-protein kinase kin-15 [Artemisia annua]	At1g30570	Probable receptor-like protein kinase At1g30570 OS=Arabidopsis thaliana GN=At1g30570 PE=3 SV=1	107	114	122	30.69	19	28.38	4.96	4.51	4.62	1.12	0.71	1.12	2.33459	2.19737	2.23214	2.2547	0.0713342	4.249e-05	4.33033e-05	Up
TRINITY_DN10049_c0_g1	1479	Armadillo-like helical [Artemisia annua]	PUB24	E3 ubiquitin-protein ligase PUB24 OS=Arabidopsis thaliana GN=PUB24 PE=1 SV=1	1152	1199	1325	279	269	252	17.31	16.3	17.18	3.68	3.53	3.43	2.28707	2.20034	2.27619	2.25453	0.0472502	2.08962e-06	2.09396e-06	Up
TRINITY_DN27080_c0_g5	627	cytochrome b5-like [Cynara cardunculus var. scolymus]	CYTB5-E	Cytochrome b5 isoform E OS=Arabidopsis thaliana GN=CYTB5-E PE=1 SV=2	603	695	599	154	125	133	48.52	47.56	38.25	10.56	7.93	9.51	2.37812	2.34928	2.035	2.25413	0.190324	0.000458498	0.000498193	Up
TRINITY_DN17452_c1_g6	1136	MLO-like protein [Artemisia annua]	MLO1	MLO protein homolog 1 OS=Oryza sativa subsp. japonica GN=MLO1 PE=3 SV=2	926	1064.91	997	184.62	202	274	20.14	20.58	18.55	3.55	3.68	5.19	2.28236	2.31354	2.16372	2.25321	0.0790526	4.27959e-05	4.36222e-05	Up
TRINITY_DN22148_c1_g3	540	ethylene-responsive transcription factor 5-like [Helianthus annuus]	-	-	355	535	330	118	50	86	38.09	48.22	30.23	10.22	5.3	8.5	2.25014	2.59036	1.91671	2.2524	0.336831	0.00465777	0.00612086	Up
TRINITY_DN22374_c0_g2	240	-	-	-	16	18	32	1	5	8	5.58	5.1	8.86	0.26	1.39	2.33	2.07246	1.94269	2.7395	2.25155	0.42753	0.0173017	0.0278666	Up
TRINITY_DN28598_c1_g1	213	Leucine-rich repeat-containing protein [Artemisia annua]	-	-	16.96	27.72	18.86	9.44	2.56	2.63	7.44	10.15	6.69	3.12	0.91	0.99	2.15258	2.60068	1.99928	2.25085	0.312512	0.00732584	0.0102125	Up
TRINITY_DN12199_c0_g1	274	-	-	-	110	111	140	33	29	20	32.99	28.41	35.9	7.53	7.46	5.37	2.28125	2.06562	2.40321	2.25003	0.170945	0.000363352	0.000391054	Up
TRINITY_DN11802_c0_g2	238	-	-	-	14	12	9	4	1	3	4.96	3.46	2.54	1.05	0.28	0.89	2.74474	2.22517	1.77923	2.24972	0.483223	0.0172512	0.027772	Up
TRINITY_DN19436_c0_g4	3428	DNA-directed RNA polymerase 3B protein [Artemisia annua]	RPOT3-TOM	DNA-directed RNA polymerase 3B, chloroplastic OS=Nicotiana tabacum GN=RPOT3-TOM PE=2 SV=2	567	595	628	199	153	189	4.59	4.68	4.76	1.02	0.88	1.05	2.22274	2.25076	2.27521	2.24957	0.0262538	8.54938e-07	8.55676e-07	Up
TRINITY_DN26261_c1_g2	1001	caffeoyl-CoA O-methyltransferase [Artemisia annua]	CCOAOMT	Caffeoyl-CoA O-methyltransferase OS=Zinnia violacea GN=CCOAOMT PE=2 SV=1	1419	1410	1620	313	374	302	35.97	31.6	34.65	6.68	8.02	6.77	2.32943	2.14256	2.2755	2.24916	0.0961771	3.89417e-05	3.9649e-05	Up
TRINITY_DN29101_c0_g1	205	-	-	-	4	9	11	2	1	2	1.86	3.53	4.14	0.7	0.38	0.82	1.55427	2.47863	2.70859	2.24716	0.610984	0.0214917	0.0360139	Up
TRINITY_DN25931_c1_g4	219	-	-	-	10	6	12	1	2	3	4.15	2.06	3.99	0.31	0.67	1.07	2.60245	1.59198	2.54573	2.24672	0.567728	0.0183812	0.0299562	Up
TRINITY_DN25124_c0_g1	762	plastid delta12-fatty acid acetylenase [Artemisia annua]	DES8.11	Delta(12) fatty acid desaturase DES8.11 OS=Calendula officinalis GN=DES8.11 PE=2 SV=1	1046	1218	1831	255.1	340	233	124.63	119.54	179.69	25.42	35.65	26.8	2.08917	2.02901	2.61703	2.24507	0.323527	0.00457363	0.00599903	Up
TRINITY_DN16809_c0_g3	592	inactive beta-glucosidase 14 [Artemisia annua]	BGLU46	Beta-glucosidase 46 OS=Arabidopsis thaliana GN=BGLU46 PE=1 SV=2	42	59	42	12	10	17	10.75	9.43	6.12	1.56	0.9	2.94	2.57827	2.38926	1.76553	2.24435	0.425302	0.00975876	0.0142093	Up
TRINITY_DN22595_c2_g1	787	callose synthase 3-like [Helianthus annuus]	CALS3	Callose synthase 3 OS=Arabidopsis thaliana GN=CALS3 PE=2 SV=3	356	392	329	93	76	78	14.2	13.52	10.97	3.04	2.5	2.58	2.3913	2.32051	2.01897	2.24359	0.197721	0.000517287	0.000565749	Up
TRINITY_DN16672_c0_g1	1450	multidrug resistance-associated protein 3 [Artemisia annua]	ABCC3	ABC transporter C family member 3 OS=Arabidopsis thaliana GN=ABCC3 PE=1 SV=1	1189	1212	1317	295	234	259	23.63	21.85	22.7	5.58	4.28	4.55	2.29851	2.18553	2.24058	2.24154	0.0564992	1.02197e-05	1.02876e-05	Up
TRINITY_DN18681_c3_g4	697	GPCR kinase [Artemisia annua]	At4g27290	G-type lectin S-receptor-like serine/threonine-protein kinase At4g27290 OS=Arabidopsis thaliana GN=At4g27290 PE=3 SV=4	309.22	333.15	375.35	65.71	78.34	80.27	14.22	13.12	14.22	2.53	2.99	3.27	2.27895	2.1628	2.27895	2.24023	0.0670614	1.36648e-05	1.37758e-05	Up
TRINITY_DN25860_c0_g1	1982	peptide transporter 3 [Artemisia annua]	NPF5.2	Protein NRT1/ PTR FAMILY 5.2 OS=Arabidopsis thaliana GN=NPF5.2 PE=2 SV=1	3422	3434	3969	720	737	856	39.16	35.02	42.92	7.99	8.05	8.68	2.24866	2.08746	2.38093	2.23902	0.146973	0.000177565	0.000186273	Up
TRINITY_DN22560_c1_g5	805	ABC-2 and Plant PDR ABC-type transporter family protein [Artemisia annua]	ABCG36	ABC transporter G family member 36 OS=Arabidopsis thaliana GN=ABCG36 PE=1 SV=1	317	347	400	75	70	95	11.16	10.58	11.66	2.14	2.03	2.9	2.24352	2.16652	2.30675	2.23893	0.0702266	2.95392e-05	2.99688e-05	Up
TRINITY_DN23585_c0_g2	306	Leucine-rich repeat-containing protein [Artemisia annua]	-	-	41	41	70	9	14	11	8.55	7.02	11.69	1.43	2.33	1.89	2.18264	1.89818	2.63391	2.23824	0.371005	0.0067478	0.00930704	Up
TRINITY_DN25914_c0_g2	314	DNA/RNA helicase, DEAD/DEAH box type, N-terminal [Artemisia annua]	RH48	Probable DEAD-box ATP-dependent RNA helicase 48 OS=Arabidopsis thaliana GN=RH48 PE=3 SV=1	17	31	19	6	3	6	3.36	5.04	3.01	0.91	0.47	0.98	2.09464	2.6796	1.93594	2.23673	0.391662	0.00954804	0.0138601	Up
TRINITY_DN13163_c0_g1	241	curculin-like (mannose-binding) lectin family protein / PAN domain-containing protein [Artemisia annua]	-	-	12	18	14	3	3	4	4.15	5.06	3.84	0.77	0.83	1.15	2.17864	2.46467	2.06664	2.23665	0.205258	0.00087095	0.000981528	Up
TRINITY_DN10390_c0_g1	311	endochitinase [Artemisia annua]	CHN48	Endochitinase A OS=Nicotiana tabacum GN=CHN48 PE=1 SV=2	70	85	106	18	31.39	11	15.73	15.55	19.22	3.03	5.57	2.07	2.14492	2.12832	2.43401	2.23575	0.1719	0.00111502	0.00128007	Up
TRINITY_DN14932_c2_g1	1295	Peptidase S8/S53 domain-containing protein [Artemisia annua]	SBT5.6	Subtilisin-like protease SBT5.6 OS=Arabidopsis thaliana GN=SBT5.6 PE=2 SV=1	748	701	781	175	138	178	14.05	11.96	12.66	2.91	2.28	3.01	2.36184	2.12948	2.21154	2.23429	0.117834	0.000101159	0.000104547	Up
TRINITY_DN20638_c1_g1	1544	plastid enolase [Artemisia annua]	ENO1	Enolase 1, chloroplastic OS=Arabidopsis thaliana GN=ENO1 PE=1 SV=1	372	375	523	90	91	95	5.3	4.84	6.44	1.13	1.14	1.23	2.1836	2.05261	2.46467	2.23363	0.210533	0.000792767	0.000887972	Up
TRINITY_DN23243_c2_g1	1138	secretory carrier-associated membrane protein 4 [Artemisia annua]	SCAMP5	Secretory carrier-associated membrane protein 5 OS=Arabidopsis thaliana GN=SCAMP5 PE=2 SV=2	714	643	762	153	182	140	16.35	13.84	15.38	3.38	3.64	2.65	2.34267	2.10222	2.25443	2.2331	0.121634	0.000109939	0.000113867	Up
TRINITY_DN12434_c1_g3	247	-	-	-	15	27	25	3	8	4	4.93	7.21	6.52	0.73	2.1	1.09	1.9157	2.46411	2.31898	2.23293	0.284152	0.00339979	0.00430639	Up
TRINITY_DN22081_c0_g1	1476	transcription factor bHLH130-like isoform X1 [Cynara cardunculus var. scolymus]	BHLH130	Transcription factor bHLH130 OS=Arabidopsis thaliana GN=BHLH130 PE=1 SV=1	728	826	721	166	157	191	14.11	14.23	11.72	2.64	2.5	3.35	2.31784	2.33006	2.0501	2.23267	0.158228	0.000254613	0.000270008	Up
TRINITY_DN21669_c2_g1	352	serine-threonine/tyrosine-protein kinase catalytic domain-containing protein [Artemisia annua]	NORK	Nodulation receptor kinase OS=Pisum sativum GN=NORK PE=1 SV=1	13	19	22	3	5	6	3.4	3.46	4.08	0.51	0.74	1.07	2.13637	2.16161	2.39941	2.23246	0.145127	0.000450422	0.000489031	Up
TRINITY_DN13619_c1_g1	754	uncharacterized protein LOC111912984 [Lactuca sativa]	-	-	143.89	149.95	226.55	50.16	42.04	35	8.71	7.73	10.74	2.34	1.82	1.57	2.1891	2.0169	2.49135	2.23245	0.240179	0.001447	0.00169142	Up
TRINITY_DN17257_c0_g3	201	hypothetical protein CTI12_AA312950 [Artemisia annua]	-	-	7	5	11	2	1	2	3.35	2.04	4.29	0.73	0.39	0.85	2.35093	1.63534	2.70774	2.23134	0.546115	0.018239	0.0296801	Up
TRINITY_DN9723_c0_g1	1361	protein kinase superfamily protein [Artemisia annua]	At5g20050	Probable receptor-like protein kinase At5g20050 OS=Arabidopsis thaliana GN=At5g20050 PE=2 SV=1	286	262	331	60	57	77	4.78	3.95	4.75	0.87	0.83	1.16	2.32596	2.0508	2.31687	2.23121	0.156306	0.000262104	0.00027827	Up
TRINITY_DN6979_c0_g1	201	small heat shock protein, chloroplastic [Lactuca sativa]	HSP21	Small heat shock protein, chloroplastic OS=Triticum aestivum GN=HSP21 PE=2 SV=1	12	8	16	2	5	1	5.73	3.26	6.23	0.73	1.97	0.42	2.46195	1.64829	2.58265	2.23096	0.508207	0.0174757	0.0282006	Up
TRINITY_DN19751_c1_g5	235	small ubiquitin-like modifier 2 [Artemisia annua]	-	-	150.79	177.4	167.13	36.94	41.62	36.33	54.84	52.58	48.32	9.94	12.12	11.07	2.31205	2.25134	2.12944	2.23095	0.0929964	3.47076e-05	3.52924e-05	Up
TRINITY_DN24621_c1_g1	779	organic cation/carnitine transporter4 [Artemisia annua]	OCT4	Organic cation/carnitine transporter 4 OS=Arabidopsis thaliana GN=OCT4 PE=2 SV=1	230	247	201	46	52	58	8.88	8.27	6.4	1.43	1.62	1.92	2.42228	2.3196	1.94979	2.23056	0.248512	0.00123148	0.00142328	Up
TRINITY_DN13931_c0_g3	347	Leucine-rich repeat-containing protein [Artemisia annua]	-	-	64.79	107.65	75.92	17	26.04	18.84	17.77	23.57	17.17	2.96	4.78	4.6	2.11106	2.51857	2.06151	2.23038	0.250807	0.00191631	0.0022948	Up
TRINITY_DN22448_c1_g1	1488	probable WRKY transcription factor 48 [Lactuca sativa]	WRKY48	Probable WRKY transcription factor 48 OS=Arabidopsis thaliana GN=WRKY48 PE=2 SV=1	626	651	687	145	144	134	10.49	9.78	9.82	2.19	2.14	2.08	2.29558	2.19447	2.20036	2.23014	0.0567515	4.48853e-06	4.50419e-06	Up
TRINITY_DN9877_c0_g1	362	-	-	-	52	38	67	9	13	12	8.63	5.46	9.37	1.43	1.7	1.74	2.4104	1.74994	2.52909	2.22981	0.419795	0.00674225	0.00929799	Up
TRINITY_DN20219_c0_g2	649	WRKY1 [Artemisia annua]	WRKY75	Probable WRKY transcription factor 75 OS=Arabidopsis thaliana GN=WRKY75 PE=2 SV=1	785	788	849	191	180	193	39.33	33.65	34.71	7.49	7.22	8.22	2.36336	2.13833	2.18308	2.22826	0.119121	8.98742e-05	9.26838e-05	Up
TRINITY_DN18958_c0_g1	1806	Natural resistance-associated macrophage protein [Artemisia annua]	NRAMP3	Metal transporter Nramp3 OS=Arabidopsis thaliana GN=NRAMP3 PE=2 SV=2	1637	1859	1989	419	438	472	37.58	48.53	33.82	9.18	7.4	8.72	2.15579	2.5247	2.0037	2.22806	0.267914	0.00208147	0.00251089	Up
TRINITY_DN13216_c1_g1	1287	1-aminocyclopropane-1-carboxylate oxidase 3 [Artemisia annua]	ACO3	1-aminocyclopropane-1-carboxylate oxidase 3 OS=Petunia hybrida GN=ACO3 PE=3 SV=1	1536	1656	1559	347	282	422	31.34	30.2	27.11	6.18	4.95	7.76	2.31534	2.26189	2.10616	2.2278	0.108677	0.00010179	0.000105218	Up
TRINITY_DN24098_c0_g1	1606	actin cross-linking, Fascin, Glycoside hydrolase [Artemisia annua]	exgA	Probable glucan 1,3-beta-glucosidase A OS=Emericella nidulans (strain FGSC A4 / ATCC 38163 / CBS 112.46 / NRRL 194 / M139) GN=exgA PE=3 SV=2	337	279	338	79	76	73	6.2	5.64	6.02	1.5	1.13	1.18	2.28744	2.15087	2.24493	2.22775	0.06989	2.03843e-05	2.06013e-05	Up
TRINITY_DN8309_c0_g1	417	hypothetical protein CTI12_AA543410 [Artemisia annua]	-	-	83	69	73	23	12	14	11.31	8.04	8.08	2.48	1.72	1.58	2.55342	2.06109	2.06825	2.22759	0.282204	0.00297426	0.00371253	Up
TRINITY_DN27588_c1_g1	887	ABC2-like protein [Artemisia annua]	-	-	85.56	93.44	128.77	24.27	38.15	22.29	9.33	7.6	12.4	1.91	2.67	1.56	2.1886	1.89272	2.59899	2.22677	0.354678	0.00583313	0.00788717	Up
TRINITY_DN13007_c0_g1	762	hypothetical protein CTI12_AA495690 [Artemisia annua]	-	-	732	790	852	166	183	195	28.47	26.48	27.27	5.19	5.82	6.55	2.28211	2.17757	2.21998	2.22656	0.0525786	6.6043e-06	6.63685e-06	Up
TRINITY_DN28681_c1_g3	278	multidrug resistance-associated protein 4 [Artemisia annua]	ABCC4	ABC transporter C family member 4 OS=Arabidopsis thaliana GN=ABCC4 PE=2 SV=2	185	207	208	51	44	45.08	47.33	43.1	42.34	9.82	9	9.52	2.32488	2.18981	2.16414	2.22628	0.0863493	2.4533e-05	2.4843e-05	Up
TRINITY_DN24666_c0_g1	249	-	-	-	33	50.22	68.76	9	16	7	14.05	17.39	23.35	2.98	5.7	2.78	1.87893	2.18661	2.61178	2.22577	0.367992	0.00739653	0.0103258	Up
TRINITY_DN25014_c2_g3	563	outer envelope pore protein 24, chloroplastic-like [Cynara cardunculus var. scolymus]	OEP24	Outer envelope pore protein 24, chloroplastic OS=Pisum sativum GN=OEP24 PE=1 SV=1	32	42	57	10	10	10	3.16	3.07	4.1	0.51	0.81	0.87	2.11396	2.07227	2.48966	2.22529	0.229891	0.00145455	0.00170073	Up
TRINITY_DN12751_c0_g1	1215	hypothetical protein CTI12_AA573160 [Artemisia annua]	-	-	473	455	527	108	122	102	10.42	8.75	9.7	2.15	2.13	1.88	2.34332	2.09132	2.24002	2.22488	0.12668	0.000103567	0.000107117	Up
TRINITY_DN10941_c0_g1	713	zinc finger protein WIP3-like [Lactuca sativa]	WIP3	Zinc finger protein WIP3 OS=Arabidopsis thaliana GN=WIP3 PE=2 SV=1	177	156	178	36	31	51	7.58	5.73	6.25	1.22	1.07	1.87	2.45058	2.04691	2.17224	2.22324	0.206609	0.00104502	0.00119361	Up
TRINITY_DN16847_c1_g3	375	peptidase S10, serine carboxypeptidase, Alpha/Beta hydrolase fold protein [Artemisia annua]	SCPL9	Serine carboxypeptidase-like 9 OS=Arabidopsis thaliana GN=SCPL9 PE=2 SV=1	631	721	727	166	151	171	86.13	82.52	80.76	17.47	16.57	19.41	2.27329	2.21152	2.18041	2.22174	0.0472739	3.35881e-06	3.36825e-06	Up
TRINITY_DN23251_c1_g3	1159	glycosyl transferase, family 48 [Artemisia annua]	CALS1	Callose synthase 1 OS=Arabidopsis thaliana GN=CALS1 PE=1 SV=2	756	861	862	195	170	182	18.89	19.46	19.43	4.2	3.69	4.5	2.19341	2.2363	2.23407	2.22126	0.0241451	9.29113e-07	9.2999e-07	Up
TRINITY_DN25737_c0_g3	271	ABC-2 and Plant PDR ABC-type transporter family protein [Artemisia annua]	-	-	12	25	17	4	1	7	3.24	5.49	3.65	0.81	0.22	1.56	1.908	2.66882	2.07991	2.21891	0.398999	0.0146768	0.0229419	Up
TRINITY_DN12951_c0_g1	600	Leucine-rich repeat-containing protein [Artemisia annua]	RLP30	Receptor like protein 30 OS=Arabidopsis thaliana GN=RLP30 PE=2 SV=1	79.8	113.89	105.06	25.31	18.12	25	11.63	14.68	12.59	2.94	2.26	3.12	2.06816	2.40416	2.18259	2.2183	0.170824	0.000406448	0.000439526	Up
TRINITY_DN17192_c0_g1	554	MORN motif-containing protein [Artemisia annua]	-	-	173	225	146	75	31	48	17.08	18.62	10.77	4.81	1.82	3.1	2.39676	2.5213	1.73147	2.21651	0.424649	0.0086663	0.0123868	Up
TRINITY_DN18127_c0_g4	978	C2 calcium-dependent membrane targeting [Cynara cardunculus var. scolymus]	BACOVA_02659	Beta-glucosidase BoGH3B OS=Bacteroides ovatus (strain ATCC 8483 / DSM 1896 / JCM 5824 / NCTC 11153) GN=BACOVA_02659 PE=1 SV=1	121.1	107	121	20	19	28	4.43	3.14	3.72	0.61	0.5	1.3	2.46324	1.96669	2.21123	2.21372	0.24828	0.00274794	0.00340245	Up
TRINITY_DN11419_c0_g1	589	hypothetical protein CTI12_AA446610 [Artemisia annua]	-	-	53	38	40	13	7	13	4.34	2.56	2.74	0.76	0.4	0.86	2.6883	1.92675	2.02478	2.21328	0.414292	0.0120724	0.0181971	Up
TRINITY_DN20048_c0_g1	2136	hypothetical protein CTI12_AA507500 [Artemisia annua]	-	-	537	577	605	135	111	112	5.17	5.09	5.76	1.17	1.29	0.99	2.16853	2.14603	2.32443	2.213	0.0971597	5.20745e-05	5.32276e-05	Up
TRINITY_DN14928_c2_g9	274	-	-	-	14	21	12	7	1	3	3.69	4.51	2.52	1.39	0.21	0.65	2.29866	2.58816	1.74846	2.21176	0.426543	0.013699	0.0211374	Up
TRINITY_DN21762_c0_g1	438	toll/interleukin-1 receptor (TIR) domain-containing protein [Artemisia annua]	-	TMV resistance protein N OS=Nicotiana glutinosa GN=N PE=1 SV=1	25.09	24.24	36.19	11.01	8	1	3.67	2.87	4.24	1.24	0.94	0.12	2.25911	1.90438	2.46739	2.21029	0.284663	0.00554044	0.00743911	Up
TRINITY_DN25853_c0_g4	519	Leucine-rich repeat-containing protein [Artemisia annua]	-	-	64.65	80.55	97.82	24.88	18.92	14	4.78	5.06	5.91	1.41	1.11	0.87	2.08069	2.16281	2.38684	2.21011	0.158459	0.000385746	0.000416121	Up
TRINITY_DN15809_c0_g1	736	small auxin-up RNA [Artemisia annua]	-	-	216	228	303	58	45	45	18.58	17.56	18.74	5.09	2.94	3.83	2.23261	2.15115	2.24498	2.20958	0.0509773	3.85374e-05	3.92341e-05	Up
TRINITY_DN13109_c0_g3	209	-	-	-	14	16	17	4	3	4	6.34	6.1	6.23	1.36	1.11	1.57	2.23509	2.17942	2.20984	2.20812	0.0278768	5.33165e-06	5.35445e-06	Up
TRINITY_DN25569_c0_g1	1233	SGNH hydrolase-type esterase domain-containing protein [Artemisia annua]	GLIP5	GDSL esterase/lipase 5 OS=Arabidopsis thaliana GN=GLIP5 PE=2 SV=2	1043	1186	1100	257	250	270	28.42	29.97	28.22	6.76	6.13	5.88	2.18344	2.26005	2.17325	2.20558	0.0474477	3.20034e-06	3.20899e-06	Up
TRINITY_DN14774_c0_g1	787	homocysteine methyltransferase 2 [Artemisia annua]	SMTA	Selenocysteine methyltransferase OS=Astragalus bisulcatus GN=SMTA PE=1 SV=1	2423	2474	3444	599	715	607	88.37	78.05	103.82	17.68	21.4	19.14	2.187	2.00785	2.41946	2.20477	0.206381	0.000731308	0.000815294	Up
TRINITY_DN1002_c0_g1	592	hypothetical protein CTI12_AA348490 [Artemisia annua]	-	-	92	86	90	24	17	23	5.4	4.29	4.3	1.09	0.79	1.14	2.42337	2.09139	2.09475	2.20317	0.190707	0.000680465	0.00075548	Up
TRINITY_DN10661_c0_g1	768	O-methyltransferase, family 3, S-adenosyl-L-methionine-dependent methyltransferase [Artemisia annua]	At4g26220	Probable caffeoyl-CoA O-methyltransferase At4g26220 OS=Arabidopsis thaliana GN=At4g26220 PE=2 SV=1	186	203	204	47	32	55	7.89	7.63	7.1	1.44	0.99	2.48	2.26926	2.22092	2.11706	2.20242	0.0777726	0.000291586	0.000310753	Up
TRINITY_DN25634_c1_g1	1621	titin homolog isoform X2 [Helianthus annuus]	-	-	365	331	364	99	86	98	6.25	6.16	5.55	1.66	1.03	1.22	2.26165	2.24072	2.09028	2.19755	0.0934862	8.41038e-05	8.66103e-05	Up
TRINITY_DN15461_c0_g2	330	-	-	-	33	32	50	13	12	6	7.94	7.01	9.58	1.9	2.06	1.35	2.16539	1.98567	2.43628	2.19578	0.226837	0.00120589	0.00139136	Up
TRINITY_DN13914_c0_g1	731	hypothetical protein CTI12_AA080370 [Artemisia annua]	At5g65660	Uncharacterized protein At5g65660 OS=Arabidopsis thaliana GN=At5g65660 PE=2 SV=1	539	609	711	131	140	154	23.35	22.48	25.88	4.79	5.06	5.78	2.16407	2.10929	2.31248	2.19528	0.105132	6.11093e-05	6.26125e-05	Up
TRINITY_DN11785_c0_g2	975	5-methyltetrahydropteroyltriglutamate--homocysteine methyltransferase 2 [Artemisia annua]	METE	5-methyltetrahydropteroyltriglutamate--homocysteine methyltransferase OS=Catharanthus roseus GN=METE PE=2 SV=1	465	436	509	93	126	105	12.33	10.24	11.36	2.1	2.82	2.47	2.32349	2.05553	2.20528	2.19477	0.134287	0.000157428	0.00016454	Up
TRINITY_DN10171_c0_g3	203	Disease resistance protein [Artemisia annua]	-	-	13	10	11	4	1	3	6.12	3.99	4.21	1.43	0.39	1.25	2.58026	1.96311	2.04054	2.19464	0.336192	0.00744077	0.0103989	Up
TRINITY_DN13112_c0_g1	816	cytochrome P450 [Artemisia annua]	CYP76B6	Geraniol 8-hydroxylase OS=Catharanthus roseus GN=CYP76B6 PE=1 SV=1	547	674.25	707.53	183	146.56	156	20.16	21.84	22.15	5.13	4.22	4.66	2.11	2.22548	2.24581	2.19376	0.0732497	1.54858e-05	1.56251e-05	Up
TRINITY_DN25032_c1_g7	1457	uncharacterized protein LOC114077993 [Solanum pennellii]	-	-	479	545	500	129	98	119	7.34	7.55	6.6	1.73	1.31	1.65	2.23115	2.27185	2.07784	2.19362	0.102308	5.92491e-05	6.06664e-05	Up
TRINITY_DN15526_c0_g1	648	xyloglucan endotransglucosylase/hydrolase [Chrysanthemum x morifolium]	XTH7	Probable xyloglucan endotransglucosylase/hydrolase protein 7 OS=Arabidopsis thaliana GN=XTH7 PE=2 SV=2	1080.91	1261.59	1102	259	255	321	63.2	64.82	55.6	11.72	11.65	16.7	2.24236	2.27888	2.05752	2.19292	0.118671	0.000131111	0.000136369	Up
TRINITY_DN26485_c3_g3	318	-	-	-	22	18	23	5	6	4	4.23	2.86	3.55	0.74	0.92	0.64	2.46399	1.89934	2.21115	2.19149	0.282834	0.0023347	0.00284802	Up
TRINITY_DN24661_c0_g2	482	-	-	-	172	175	167	39	33	52	14.53	12.56	11.54	2.52	2.22	3.68	2.37211	2.16191	2.03971	2.19124	0.168126	0.00051388	0.000561791	Up
TRINITY_DN10893_c0_g1	910	transcription factor, TCP [Artemisia annua]	TCP9	Transcription factor TCP9 OS=Arabidopsis thaliana GN=TCP9 PE=1 SV=1	151	160	198	45	37	36	4.4	4.09	4.83	1.09	0.9	0.92	2.18145	2.07604	2.31597	2.19115	0.120255	9.93377e-05	0.000102629	Up
TRINITY_DN27041_c1_g3	2256	oligopeptide transporter, OPT superfamily [Artemisia annua]	YSL7	Probable metal-nicotianamine transporter YSL7 OS=Arabidopsis thaliana GN=YSL7 PE=2 SV=1	2829	2895	3077	657	589	734	25.58	24.01	24.33	5.34	4.75	6.1	2.24488	2.15349	2.1726	2.19032	0.0482004	6.34494e-06	6.37552e-06	Up
TRINITY_DN25395_c0_g2	1564	DNA photolyase class 1, 8-HDF type [Artemisia annua]	PHR2	Blue-light photoreceptor PHR2 OS=Arabidopsis thaliana GN=PHR2 PE=2 SV=2	1315	1531	1493	390	306	380	22.46	23.2	26.66	5.19	5.33	5.31	2.08966	2.13643	2.33698	2.18769	0.131387	0.000130155	0.000135348	Up
TRINITY_DN20629_c1_g1	559	-	-	-	193	289	187	66	41	42	23.49	31.36	17.86	6.14	5.16	4.25	2.18009	2.59697	1.78478	2.18728	0.406144	0.00852177	0.0121494	Up
TRINITY_DN10372_c0_g1	623	hypothetical protein CTI12_AA198290 [Artemisia annua]	-	-	174	236	228	35	52	44	9.97	11.04	10.98	1.46	2.93	2.63	2.09108	2.23816	2.2303	2.18651	0.0827375	0.000125376	0.000130265	Up
TRINITY_DN17130_c0_g4	304	-	-	-	27	32	33	5	13	4	5.71	5.55	5.58	0.8	2.2	0.7	2.21093	2.16993	2.1777	2.18619	0.0217779	0.000843909	0.000948892	Up
TRINITY_DN14628_c1_g2	269	-	-	-	33	35	26	9	5	7	9.28	8.09	5.74	2.04	1.2	1.74	2.48294	2.28496	1.78987	2.18592	0.356993	0.00481856	0.00635895	Up
TRINITY_DN20092_c1_g1	242	-	-	-	15	15	15	6	2	3	5.14	4.18	4.08	1.52	0.55	0.86	2.39583	2.09756	2.06263	2.18534	0.183123	0.00139992	0.00163218	Up
TRINITY_DN16593_c0_g4	223	oligopeptide transporter 7 [Artemisia annua]	OPT7	Oligopeptide transporter 7 OS=Arabidopsis thaliana GN=OPT7 PE=2 SV=1	22	27	30	7	2	10	9.07	9.22	10.01	2.1	0.67	3.45	2.12915	2.15281	2.27142	2.18446	0.0762308	0.00099622	0.001134	Up
TRINITY_DN21992_c0_g1	766	CASP-like protein [Artemisia annua]	RCOM_0679870	CASP-like protein 1D1 OS=Ricinus communis GN=RCOM_0679870 PE=2 SV=1	417	480	483	126	118	107	25.01	26.31	25.89	4.85	7.23	4.91	2.14278	2.21589	2.19267	2.18378	0.0373553	2.11138e-05	2.1349e-05	Up
TRINITY_DN11447_c1_g2	413	-	-	-	54.23	43.94	49.4	8.71	17.49	9.46	6.12	4.19	4.56	0.76	1.58	0.89	2.50696	1.96038	2.08246	2.18327	0.286895	0.00381998	0.00490357	Up
TRINITY_DN13163_c2_g1	1366	leucine-rich repeat transmembrane protein kinase protein [Artemisia annua]	At1g51890	Probable LRR receptor-like protein kinase At1g51890 OS=Arabidopsis thaliana GN=At1g51890 PE=2 SV=2	206.32	251.64	266.23	70.36	48	47.03	8.91	8.07	8.7	2.6	1.65	1.4	2.24214	2.09928	2.20773	2.18305	0.0745574	0.000114158	0.000118302	Up
TRINITY_DN24127_c4_g1	1291	endochitinase [Artemisia annua]	-	Endochitinase OS=Pisum sativum PE=2 SV=1	2318	2423	2550	522	435.61	517	93.61	90.48	89.6	21.01	18.34	20.92	2.22019	2.17112	2.15702	2.18278	0.0331556	1.17921e-06	1.18077e-06	Up
TRINITY_DN13016_c1_g4	246	-	-	-	20	22	17	4	4	6	6.63	5.92	4.47	0.98	1.06	1.66	2.42645	2.26303	1.85771	2.1824	0.292816	0.00270261	0.00334097	Up
TRINITY_DN13497_c2_g2	380	-	-	-	38	38	25	9	6	9	5.05	4.24	2.71	0.92	0.64	1	2.5651	2.31288	1.66711	2.1817	0.463145	0.0105812	0.0155928	Up
TRINITY_DN24991_c3_g1	463	chlorophyll a/b binding protein [Artemisia annua]	CAB1B	Chlorophyll a-b binding protein 1B, chloroplastic OS=Solanum lycopersicum GN=CAB1B PE=3 SV=1	75.16	123	81	31	21	17	13.34	17.42	10.74	4.02	2.75	2.2	2.15754	2.54253	1.84478	2.18162	0.349498	0.00578807	0.00781627	Up
TRINITY_DN18848_c0_g1	253	GDSL-like Lipase/Acylhydrolase superfamily protein [Artemisia annua]	At3g26430	GDSL esterase/lipase At3g26430 OS=Arabidopsis thaliana GN=At3g26430 PE=2 SV=1	51	49	46	15	12	9	18	13.87	13.59	3.77	3.5	2.68	2.44019	2.06416	2.03474	2.1797	0.226073	0.00126769	0.00146778	Up
TRINITY_DN23716_c0_g2	969	DOF transcription factor 5, partial [Chrysanthemum x morifolium]	DOF3.7	Dof zinc finger protein DOF3.7 OS=Arabidopsis thaliana GN=DOF3.7 PE=1 SV=2	685	779	835	167	176	159	21.99	21.72	23.03	4.75	5.31	4.67	2.16305	2.14523	2.22972	2.17933	0.044536	2.64529e-06	2.65143e-06	Up
TRINITY_DN12312_c1_g1	421	-	-	-	60	82	97	21	16	20	6.52	7.55	8.63	1.76	1.4	1.82	1.97369	2.18529	2.37818	2.17905	0.202316	0.000691055	0.000768041	Up
TRINITY_DN15788_c0_g1	1944	hypothetical protein CTI12_AA330240 [Artemisia annua]	-	-	6573	6641	7582	1520	1507	1595	127.01	132.86	113.78	26.69	22.25	33.43	2.20971	2.27468	2.05102	2.17847	0.115057	0.00011789	0.000122286	Up
TRINITY_DN17953_c0_g1	1125	protein SULFUR DEFICIENCY-INDUCED 2-like [Helianthus annuus]	At1g04770	Protein SULFUR DEFICIENCY-INDUCED 2 OS=Arabidopsis thaliana GN=At1g04770 PE=2 SV=1	547	622	662	132	145	119	20.87	23.05	22.82	5.03	5.16	4.55	2.08666	2.22999	2.21552	2.17739	0.0789109	1.72701e-05	1.74383e-05	Up
TRINITY_DN24304_c1_g2	454	protein kinase-like domain, Phloem protein 2-like protein [Artemisia annua]	CRK41	Cysteine-rich receptor-like protein kinase 41 OS=Arabidopsis thaliana GN=CRK41 PE=3 SV=2	37	30	49	13	8	10	4.34	3.07	4.78	1.12	0.62	0.91	2.29667	1.79721	2.43598	2.17662	0.335881	0.00395684	0.00510078	Up
TRINITY_DN26280_c0_g4	203	-	-	-	14	16	22	4	2	6	6.59	6.39	8.42	1.43	0.77	2.5	2.07258	2.02812	2.42612	2.17561	0.218089	0.00245095	0.00300226	Up
TRINITY_DN27516_c0_g1	512	Leucine-rich repeat-containing protein [Artemisia annua]	-	-	200.96	178.27	209.94	58.24	44.86	51	25.32	18.35	21.08	5.2	4.03	4.98	2.41833	1.95384	2.15393	2.17537	0.232989	0.00121587	0.0014037	Up
TRINITY_DN15871_c1_g1	509	-	-	-	48.05	57.33	67.47	29	17.37	6	10.71	9.47	11.38	4.13	2.11	0.73	2.20469	2.02717	2.29223	2.1747	0.135054	0.00194854	0.00233694	Up
TRINITY_DN7761_c0_g1	245	pectin lyase-like superfamily protein [Artemisia annua]	QRT2	Polygalacturonase QRT2 OS=Arabidopsis thaliana GN=QRT2 PE=1 SV=2	9	15	10	2	5	1	3.01	4.07	2.65	0.5	1.34	0.28	2.09066	2.52593	1.90689	2.17449	0.317919	0.00901282	0.01296	Up
TRINITY_DN12921_c0_g1	532	hypothetical protein CTI12_AA182350 [Artemisia annua]	-	-	94	123	141	36	26	25	6.64	7.39	8.14	1.95	1.46	1.49	2.02336	2.17776	2.31721	2.17278	0.146986	0.000236822	0.000250575	Up
TRINITY_DN23329_c1_g7	384	-	-	-	46	37	32	8	12	12	7.42	4.42	3.92	0.8	1.26	1.3	2.72792	1.98055	1.80735	2.17194	0.489218	0.0200884	0.0332435	Up
TRINITY_DN24712_c0_g2	616	14 kDa proline-rich protein DC2.15-like [Cynara cardunculus var. scolymus]	-	14 kDa proline-rich protein DC2.15 OS=Daucus carota PE=2 SV=1	2189	2719	2443	711	498	576	120.11	126.94	109.23	30.32	21.81	26.81	2.19049	2.27028	2.0535	2.17142	0.109639	8.55862e-05	8.81735e-05	Up
TRINITY_DN13868_c0_g4	223	-	-	-	14	8	12	3	2	3	5.63	2.65	3.85	0.89	0.65	1.03	2.71633	1.62919	2.16805	2.17119	0.543578	0.0217465	0.0365216	Up
TRINITY_DN9467_c0_g1	549	hypothetical protein CTI12_AA088750 [Artemisia annua]	VIT_05s0020g01820	CASP-like protein 1E2 OS=Vitis vinifera GN=VIT_05s0020g01820 PE=2 SV=1	61	70	72	11	15	18	4.59	4.71	4.47	0.7	1.08	1.28	2.16993	2.20716	2.13171	2.1696	0.0377272	4.13021e-05	4.20822e-05	Up
TRINITY_DN18429_c1_g2	570	hypothetical protein CTI12_AA378890 [Artemisia annua]	-	-	1191.43	1434.69	1590.66	395.09	363.55	302.42	90.17	93.71	98.02	22.89	20.77	18.98	2.11053	2.16608	2.23095	2.16919	0.0602744	8.62124e-06	8.67289e-06	Up
TRINITY_DN25615_c0_g1	801	NF-Y protein, partial [Chrysanthemum x morifolium]	NFYB8	Nuclear transcription factor Y subunit B-8 OS=Arabidopsis thaliana GN=NFYB8 PE=2 SV=1	174	169	224	46	37	51	6.17	5.19	6.58	1.32	1.08	1.57	2.22109	1.97156	2.31391	2.16885	0.177054	0.000435114	0.00047168	Up
TRINITY_DN21733_c0_g1	233	-	-	-	11	8	14	5	1	2	4.07	2.41	4.12	1.37	0.3	0.62	2.41464	1.65865	2.43226	2.16852	0.441647	0.0127103	0.0193409	Up
TRINITY_DN27800_c0_g2	591	-	-	-	44.22	53.84	77.35	13	21	12.28	4.48	3.97	7.76	0.66	1.51	1.28	1.96186	1.78751	2.75442	2.16793	0.515344	0.0248367	0.0428736	Up
TRINITY_DN21006_c0_g3	1394	galactose oxidase/kelch repeat superfamily protein [Artemisia annua]	At3g27150	F-box/kelch-repeat protein At3g27150 OS=Arabidopsis thaliana GN=At3g27150 PE=2 SV=1	578	587	616	143	119	150	9.36	8.58	8.59	2.02	1.68	2.2	2.25076	2.12523	2.12691	2.16763	0.0719951	2.14549e-05	2.16994e-05	Up
TRINITY_DN12267_c0_g1	1206	2-oxoglutarate (2OG) and Fe(II)-dependent oxygenase superfamily protein [Artemisia annua]	T6ODM	Thebaine 6-O-demethylase OS=Papaver somniferum GN=T6ODM PE=1 SV=1	1517	1557	1780	348	384	329	34.02	34.57	34.23	7.57	8.08	7.24	2.15663	2.17977	2.16551	2.1673	0.0116726	8.67239e-08	8.67355e-08	Up
TRINITY_DN28700_c1_g6	411	-	-	-	59	67.82	56.12	13	16	15.69	6.72	6.53	5.23	1.14	1.46	1.49	2.30132	2.25994	1.93967	2.16698	0.197938	0.000570058	0.000626788	Up
TRINITY_DN27177_c1_g1	3318	hypothetical protein CTI12_AA347230 [Artemisia annua]	-	-	1180.83	1101	1303	245	246	215	14.91	11.08	12.69	2.73	2.83	2.99	2.38725	1.95892	2.15466	2.16694	0.214425	0.000834984	0.000938459	Up
TRINITY_DN18589_c0_g1	657	hypothetical protein CTI12_AA208550 [Artemisia annua]	EFL3	Protein ELF4-LIKE 3 OS=Arabidopsis thaliana GN=EFL3 PE=3 SV=1	188	207	241	53	53	48	9.23	8.66	9.66	2.04	2.09	2	2.17541	2.08344	2.2411	2.16665	0.079192	1.63251e-05	1.64778e-05	Up
TRINITY_DN9669_c0_g1	545	Plant disease resistance response protein [Artemisia annua]	DIR19	Dirigent protein 19 OS=Arabidopsis thaliana GN=DIR19 PE=2 SV=1	179	226	173	54	33	54	12.13	13.01	9.57	2.81	1.78	3.08	2.24624	2.34728	1.90425	2.16593	0.232179	0.0012303	0.00142173	Up
TRINITY_DN23187_c0_g1	393	hypothetical protein CTI12_AA125220 [Artemisia annua]	-	-	317	393	241	92	35	82	49.72	51.07	30.06	12.4	4.74	11.23	2.39442	2.43307	1.66844	2.16531	0.430736	0.00898748	0.012921	Up
TRINITY_DN7569_c0_g2	355	Glycoside hydrolase, catalytic domain-containing protein [Artemisia annua]	CHIT3	Acidic endochitinase OS=Vitis vinifera GN=CHIT3 PE=2 SV=1	33	36	38	5	15	6	5.04	4.58	4.7	0.59	1.84	0.76	2.24483	2.10675	2.14407	2.16522	0.0714265	0.000865539	0.000974927	Up
TRINITY_DN11680_c0_g1	462	Leucine-rich repeat-containing protein [Artemisia annua]	-	-	36.31	40.78	47.94	12.12	4.25	11.18	8.45	6.28	7.3	2.77	0.44	1.67	2.37703	1.94885	2.16598	2.16395	0.214101	0.00340897	0.00432008	Up
TRINITY_DN14403_c0_g2	369	hypothetical protein CTI12_AA260650 [Artemisia annua]	-	-	98	123	121	36	21	23	17.01	17.89	16.95	5.29	2.94	3.34	2.14096	2.21373	2.13586	2.16351	0.0435602	6.9205e-05	7.10447e-05	Up
TRINITY_DN17009_c2_g1	203	reverse transcriptase domain-containing protein [Artemisia annua]	-	-	11	13	10	3	1	4	5.18	5.19	3.83	1.08	0.39	1.67	2.30715	2.30993	1.87154	2.16287	0.252305	0.00321622	0.00404926	Up
TRINITY_DN12437_c0_g2	678	2Fe-2S ferredoxin, iron-sulfur binding site-containing protein [Artemisia annua]	FDX3	Ferredoxin-3, chloroplastic OS=Zea mays GN=FDX3 PE=2 SV=1	820	827	926	218	210	232	45.24	42.59	41.5	9.18	9.01	10.69	2.23249	2.14541	2.108	2.16197	0.0638747	1.09055e-05	1.09828e-05	Up
TRINITY_DN22523_c0_g2	1254	flavanone 3-hydroxylase [Artemisia annua]	At5g05600	Probable 2-oxoglutarate-dependent dioxygenase At5g05600 OS=Arabidopsis thaliana GN=At5g05600 PE=2 SV=1	1175	1360	1371	339	261	323	26.12	26.45	25.88	6.11	5.14	6.29	2.15947	2.17758	2.14615	2.16107	0.0157759	8.44474e-07	8.4518e-07	Up
TRINITY_DN24442_c0_g3	846	cytochrome P450 [Artemisia annua]	CYP76C2	Cytochrome P450 76C2 OS=Arabidopsis thaliana GN=CYP76C2 PE=2 SV=1	1358	1409	1811	323	432	307	47.13	42.53	51.82	9.27	12.73	9.56	2.16351	2.01535	2.30037	2.15974	0.142551	0.000226483	0.000239261	Up
TRINITY_DN27082_c1_g2	702	hypothetical protein CTI12_AA477660 [Artemisia annua]	RMA3	E3 ubiquitin-protein ligase RMA3 OS=Arabidopsis thaliana GN=RMA3 PE=1 SV=1	298	256	234	59	56	75	13.29	9.79	8.54	2.08	2.02	2.86	2.51814	2.07718	1.88011	2.15848	0.326693	0.00474063	0.00624412	Up
TRINITY_DN12799_c0_g1	227	DNA-binding WRKY [Artemisia annua]	-	-	643	857	421	192	89	172	249.89	273.13	130.56	55.29	27.79	56.57	2.42444	2.55273	1.48786	2.15501	0.58132	0.0191975	0.0315261	Up
TRINITY_DN25731_c0_g1	1104	serine/threonine/dual specificity protein kinase, catalytic domain-containing protein [Artemisia annua]	PIX13	Probable serine/threonine-protein kinase PIX13 OS=Arabidopsis thaliana GN=PIX13 PE=1 SV=2	174	161	192	33	47	53	12.63	10.19	13.18	1.79	3.45	2.8	2.23655	1.92685	2.29805	2.15381	0.198948	0.000851546	0.000958264	Up
TRINITY_DN18544_c0_g3	1818	probable mediator of RNA polymerase II transcription subunit 26b [Helianthus annuus]	MED26B	Probable mediator of RNA polymerase II transcription subunit 26b OS=Arabidopsis thaliana GN=MED26B PE=2 SV=1	373.74	391.35	469.83	101	101	79.14	4.36	4.24	4.76	1.1	1.04	0.86	2.12433	2.08406	2.25096	2.15312	0.0870937	3.71223e-05	3.77758e-05	Up
TRINITY_DN20905_c0_g1	400	-	-	-	22	15	15	7	7	5	4.5	3.05	2.91	0.88	0.93	0.5	2.54699	1.98588	1.91809	2.15032	0.345198	0.00668041	0.00919801	Up
TRINITY_DN28368_c0_g2	351	BRCT domain, Zinc finger, RING/FYVE/PHD-type [Artemisia annua]	Phrf1	PHD and RING finger domain-containing protein 1 OS=Mus musculus GN=Phrf1 PE=1 SV=2	18	17	32	6	8	2	2.81	2.21	4.05	0.72	1	0.26	2.09003	1.74351	2.61738	2.15031	0.440045	0.0154398	0.024352	Up
TRINITY_DN27454_c1_g3	888	zinc finger, CCHC-type, Myb domain, Homeodomain-like protein [Artemisia annua]	-	Transcription factor MYB1R1 OS=Solanum tuberosum PE=2 SV=1	144	127	119	28	30	35	4.35	3.36	3.01	0.7	0.76	0.93	2.44897	2.07641	1.91772	2.1477	0.272706	0.00241644	0.00295657	Up
TRINITY_DN18449_c2_g1	219	-	-	-	11	20	16	3	2	6	4.57	6.87	5.32	0.93	0.67	2.13	1.87798	2.4661	2.09721	2.1471	0.297214	0.00591304	0.00800893	Up
TRINITY_DN16019_c0_g3	265	hypothetical protein MIMGU_mgv1a017504mg [Erythranthe guttata]	-	-	12	19	12	1	5	4	3.49	4.47	2.78	0.21	1.18	0.99	2.13723	2.49428	1.80909	2.14686	0.342697	0.00824998	0.0117034	Up
TRINITY_DN26082_c1_g1	1799	triacylglycerol lipase-like 1 [Artemisia annua]	-	-	1153	1269	1391	293	279	284	27.07	25.62	27.1	6.39	6.04	5.59	2.17206	2.09263	2.17366	2.14612	0.0463239	2.83636e-06	2.84333e-06	Up
TRINITY_DN16212_c0_g2	284	putative bulb-type lectin domain-containing protein [Helianthus annuus]	B120	G-type lectin S-receptor-like serine/threonine-protein kinase B120 OS=Arabidopsis thaliana GN=B120 PE=2 SV=1	17	37	27	7	3	9	4.15	7.37	5.26	1.29	0.59	1.81	1.75445	2.58301	2.0964	2.14462	0.416376	0.0123764	0.0187383	Up
TRINITY_DN23770_c0_g3	233	RNA-binding protein NOB1 [Helianthus annuus]	-	-	49	34	40	10	10	10	18.12	10.26	11.77	2.74	2.96	3.11	2.62533	1.80478	2.00286	2.14432	0.428176	0.0123128	0.0186268	Up
TRINITY_DN21685_c1_g5	374	-	-	-	41	76	39	14	11	12	5.63	8.74	4.35	1.48	1.21	1.37	2.05662	2.69112	1.6845	2.14408	0.508976	0.0200825	0.0332309	Up
TRINITY_DN13478_c0_g1	1456	UDP-glucuronosyl/UDP-glucosyltransferase [Artemisia annua]	UGT90A1	UDP-glycosyltransferase 90A1 OS=Arabidopsis thaliana GN=UGT90A1 PE=2 SV=1	233	252	228	74	46	78	6.32	6.66	6.12	1.7	0.76	1.86	2.13386	2.20945	2.08746	2.14359	0.0615751	0.00019917	0.000209643	Up
TRINITY_DN13730_c1_g1	257	zinc finger, PHD-type [Artemisia annua]	-	-	24	32	30	6	6	9	7.27	7.86	7.21	1.35	1.45	2.26	2.10778	2.22035	2.09582	2.14132	0.0687066	8.44184e-05	8.69439e-05	Up
TRINITY_DN9378_c0_g2	374	-	-	-	25	35	25	9	4	8	3.43	4.03	2.79	0.95	0.44	0.91	2.16154	2.39411	1.86359	2.13975	0.265928	0.00253761	0.00311851	Up
TRINITY_DN15614_c2_g1	261	hypothetical protein CTI12_AA564970 [Artemisia annua]	-	-	15	14	9	1	3	5	4.4	3.33	2.09	0.22	0.7	1.21	2.63161	2.22963	1.55761	2.13962	0.542629	0.0242214	0.041587	Up
TRINITY_DN22208_c0_g2	227	laccase 7 [Artemisia annua]	LAC7	Laccase-7 OS=Arabidopsis thaliana GN=LAC7 PE=2 SV=1	19	41	34	4	13	5	7.38	13.07	10.54	1.15	4.06	1.64	1.69248	2.51705	2.20666	2.13873	0.41646	0.0127462	0.0194034	Up
TRINITY_DN28764_c2_g1	503	Leucine-rich repeat-containing protein [Artemisia annua]	-	-	43.9	66.2	51.35	16.55	9.13	12.25	6.65	8.03	6.41	2.08	1.26	1.43	2.06433	2.33637	2.0113	2.13733	0.174401	0.000642831	0.00071125	Up
TRINITY_DN9456_c0_g1	731	C1-like protein [Artemisia annua]	-	-	94	130	122	22	29	33	3.86	4.59	4.12	0.72	0.97	1.16	2.0226	2.27249	2.11664	2.13725	0.126214	0.000200452	0.000211035	Up
TRINITY_DN14600_c0_g1	574	wall-associated receptor kinase-like 2 [Helianthus annuus]	WAKL2	Wall-associated receptor kinase-like 2 OS=Arabidopsis thaliana GN=WAKL2 PE=2 SV=1	84.29	69.37	108	23.14	33	29	11.38	10.46	11.77	1.78	3.35	2.51	2.15982	2.0382	2.20843	2.13548	0.0876859	0.000131629	0.000136916	Up
TRINITY_DN16092_c1_g1	500	Leucine-rich repeat-containing protein [Artemisia annua]	-	-	64.59	55.74	61.35	25.15	12	10	11.17	8.15	8.15	3.08	1.73	1.38	2.43658	1.98182	1.98182	2.13341	0.262554	0.00331229	0.00418442	Up
TRINITY_DN24754_c1_g5	216	-	-	-	9	17	14	7	2	1	3.83	6.01	4.78	2.22	0.69	0.37	1.80861	2.45863	2.12828	2.13184	0.325025	0.0113149	0.0168628	Up
TRINITY_DN22501_c0_g1	461	Leucine-rich repeat-containing protein [Artemisia annua]	-	-	128.44	159.45	159	41	36	32.48	14.43	14.44	17.21	3.86	3.78	2.84	2.0464	2.04739	2.30057	2.13145	0.146461	0.000268186	0.000285012	Up
TRINITY_DN13732_c0_g1	787	homeodomain-like protein [Artemisia annua]	MYB44	Transcription factor MYB44 OS=Arabidopsis thaliana GN=MYB44 PE=2 SV=1	128	123	162	36	29	35	5.99	5.73	6.34	1.53	1.33	1.26	2.12487	2.06085	2.2068	2.13084	0.0731567	1.81555e-05	1.83384e-05	Up
TRINITY_DN11309_c0_g3	323	-	-	-	31	26	20	8	5	6	5.77	4	2.99	1.14	0.75	0.92	2.62296	2.09439	1.67454	2.13063	0.47525	0.0155597	0.0245849	Up
TRINITY_DN20517_c0_g2	1075	probable polyamine oxidase 4 [Lactuca sativa]	PAO4	Probable polyamine oxidase 4 OS=Arabidopsis thaliana GN=PAO4 PE=1 SV=1	1928.78	2275.93	1780.95	615	373.86	547.88	53.33	56.46	42.41	13.26	8.32	12.94	2.21248	2.29476	1.88193	2.12972	0.2185	0.000993365	0.00113047	Up
TRINITY_DN17589_c1_g11	375	-	-	-	27	57	56	9	10	14	3.69	6.52	6.22	0.95	1.1	1.59	1.60464	2.4259	2.35794	2.12949	0.4558	0.00970709	0.0141263	Up
TRINITY_DN20854_c0_g1	1314	NAC domain-containing protein [Artemisia annua]	NAC100	NAC domain-containing protein 100 OS=Arabidopsis thaliana GN=NAC100 PE=2 SV=1	477	529	538	127	115	141	10.73	11.06	10.71	2.65	2.11	2.67	2.11518	2.15888	2.11249	2.12885	0.0260428	2.65102e-06	2.65725e-06	Up
TRINITY_DN26565_c0_g5	456	-	-	-	110	136	135	44.1	25	27	10.54	11.04	10.55	3.26	1.9	2.19	2.10502	2.17189	2.10639	2.12777	0.0382159	4.97008e-05	5.07622e-05	Up
TRINITY_DN26791_c0_g2	237	-	-	-	10	16	20	2	7	2	3.58	4.66	5.68	0.53	2	0.6	1.77876	2.15913	2.44469	2.12753	0.334089	0.00962065	0.0139841	Up
TRINITY_DN14502_c1_g1	1096	nitrile-specifier protein 5 isoform X1 [Cynara cardunculus var. scolymus]	NSP3	Nitrile-specifier protein 3 OS=Arabidopsis thaliana GN=NSP3 PE=2 SV=1	372	431	418	103	79	92	8.9	9.24	8.61	2.23	1.69	2.2	2.12524	2.17932	2.07744	2.12733	0.0509722	1.08389e-05	1.09151e-05	Up
TRINITY_DN13388_c0_g3	1269	secoisolariciresinol dehydrogenase-like [Cynara cardunculus var. scolymus]	-	Secoisolariciresinol dehydrogenase (Fragment) OS=Forsythia intermedia PE=1 SV=1	1937	1905	2163	425	498	482	36.09	31.88	34.72	6.89	8.35	8.26	2.2039	2.02495	2.14807	2.12564	0.0915577	3.76521e-05	3.83181e-05	Up
TRINITY_DN14143_c2_g1	207	-	-	-	14	19	12	4	4	3	6.4	7.3	4.44	1.38	1.49	1.2	2.23801	2.42783	1.71049	2.12544	0.37168	0.00523386	0.00697397	Up
TRINITY_DN27671_c0_g2	2244	cellulose synthase, nucleotide-diphospho-sugar transferase [Artemisia annua]	CSLG3	Cellulose synthase-like protein G3 OS=Arabidopsis thaliana GN=CSLG3 PE=2 SV=2	469	437	577	127	151	121	5.6	3.65	5.31	1.04	1.23	1.01	2.35669	1.73916	2.27998	2.12528	0.336578	0.00354537	0.00451453	Up
TRINITY_DN3570_c0_g1	349	-	-	-	23	28	45	5	11	7	3.64	3.69	5.76	0.61	1.4	0.92	1.898	1.91768	2.56013	2.12527	0.376728	0.00998768	0.0145913	Up
TRINITY_DN25743_c1_g2	456	-	-	-	47	53	54	19	5	15	6.2	5.88	4.85	1.83	0.4	1.63	2.26863	2.19218	1.91435	2.12505	0.186437	0.00196827	0.00236313	Up
TRINITY_DN22595_c2_g2	1434	callose synthase 3 [Cynara cardunculus var. scolymus]	CALS3	Callose synthase 3 OS=Arabidopsis thaliana GN=CALS3 PE=2 SV=3	525	468	517	114.66	127	124	9.51	8.35	7.63	2.34	1.73	1.75	2.29339	2.10572	1.97563	2.12491	0.159748	0.000356189	0.000382889	Up
TRINITY_DN26663_c3_g1	1106	bifunctional polymyxin resistance protein, ArnA [Artemisia annua]	-	3-oxo-Delta(4,5)-steroid 5-beta-reductase OS=Digitalis lanata PE=1 SV=1	1142.96	1306.96	1402.96	405	413	485	56.34	56.7	54.84	10.98	12.52	15	2.13426	2.14345	2.09533	2.12435	0.0255461	4.95681e-06	4.97679e-06	Up
TRINITY_DN8958_c0_g3	250	glycosyltransferase, DXD sugar-binding motif protein [Artemisia annua]	-	-	12	16	17	2	5	4	3.85	4.17	4.33	0.48	1.28	1.07	2.02902	2.14421	2.19853	2.12392	0.0865566	0.000335781	0.000360055	Up
TRINITY_DN17657_c0_g1	307	Leucine-rich repeat-containing protein [Artemisia annua]	RLP30	Receptor like protein 30 OS=Arabidopsis thaliana GN=RLP30 PE=2 SV=1	35.91	50.4	51.38	15.82	8	10.77	8.68	9.61	10.28	2.94	1.64	1.96	1.99337	2.14021	2.23744	2.12367	0.122874	0.000267364	0.000284131	Up
TRINITY_DN24666_c0_g8	362	-	-	-	17	25	38	4	11	4	2.49	3.06	4.52	0.45	1.3	0.49	1.73761	2.035	2.59779	2.12346	0.436859	0.0171691	0.0276039	Up
TRINITY_DN12561_c0_g2	439	Aminotransferase-like mobile domain-containing protein [Artemisia annua]	-	-	67	54	43	16	19.53	11	8.97	5.23	5.64	1.29	2.14	0.99	2.60602	1.82773	1.93661	2.12345	0.421449	0.0140585	0.0218036	Up
TRINITY_DN17306_c0_g1	212	universal minicircle sequence binding protein [Artemisia annua]	-	-	38	56	57	17	7	13	16.88	20.83	20.36	5.68	2.59	5	1.93211	2.23546	2.20253	2.12337	0.166449	0.000663844	0.000735948	Up
TRINITY_DN3122_c0_g1	203	-	-	-	14	12	15	2	5	3	6.59	4.79	5.74	0.72	1.93	1.25	2.34177	1.88151	2.14254	2.12194	0.230817	0.00215712	0.00261115	Up
TRINITY_DN24220_c0_g2	1124	ferulate-5-hydroxylase [Chrysanthemum x morifolium]	CYP84A1	Cytochrome P450 84A1 OS=Arabidopsis thaliana GN=CYP84A1 PE=1 SV=1	768	889	1055	193	195	184	25.86	29.23	38.07	6.4	8.61	6.12	1.87639	2.05312	2.43432	2.12128	0.285143	0.00298117	0.00372252	Up
TRINITY_DN28775_c1_g3	930	-	ORF1	RNA replication polyprotein OS=Potato virus M (strain Russian) GN=ORF1 PE=3 SV=2	73259.9	76256.6	86622.9	18021.1	19526.4	19946.4	2067.12	1890.56	2050.37	423.42	462.36	494.61	2.16751	2.0387	2.15577	2.12066	0.0712214	1.35205e-05	1.36296e-05	Up
TRINITY_DN23933_c0_g3	245	hypothetical protein CTI12_AA177810 [Artemisia annua]	-	-	15	15	28	5	6	3	5.01	4.07	7.43	1.24	1.6	0.84	2.03007	1.73029	2.59862	2.11966	0.441045	0.0139864	0.0216701	Up
TRINITY_DN10859_c0_g1	397	Heat shock factor (HSF)-type, DNA-binding [Artemisia annua]	HSFA3	Heat stress transcription factor A-3 OS=Arabidopsis thaliana GN=HSFA3 PE=2 SV=2	67	47	55	12	9	22	9.54	5.5	6.35	1.25	1.02	2.52	2.57893	1.78437	1.99169	2.11833	0.412138	0.0136169	0.020982	Up
TRINITY_DN19142_c0_g2	533	xyloglucan endotransglucosylase/hydrolase [Chrysanthemum x morifolium]	XTH6	Probable xyloglucan endotransglucosylase/hydrolase protein 6 OS=Arabidopsis thaliana GN=XTH6 PE=2 SV=2	451.09	480.41	659	130	142	128	31.78	28.78	37.92	7.02	7.95	7.59	2.07931	1.93626	2.33415	2.11658	0.201546	0.000725378	0.000808343	Up
TRINITY_DN25242_c0_g1	1796	sugar transporter 14 [Artemisia annua]	STP14	Sugar transport protein 14 OS=Arabidopsis thaliana GN=STP14 PE=2 SV=2	2381	2288	2991	590	753	687	37.67	33.79	42.41	7.33	9.68	9.14	2.11157	1.95475	2.28256	2.11629	0.163955	0.000351768	0.000377984	Up
TRINITY_DN18284_c0_g3	619	oligopeptide transporter 7-like [Helianthus annuus]	OPT7	Oligopeptide transporter 7 OS=Arabidopsis thaliana GN=OPT7 PE=2 SV=1	158	148	130	47	24	39	8.58	6.84	5.76	1.98	1.04	1.8	2.41691	2.08993	1.842	2.11628	0.288359	0.00331277	0.00418517	Up
TRINITY_DN18219_c0_g1	674	uncharacterized protein LOC112516141 [Cynara cardunculus var. scolymus]	-	-	266	296	260.23	57	73	85	13.84	13.69	11.42	2.35	2.9	3.7	2.21385	2.19813	1.93657	2.11618	0.155749	0.00033519	0.0003594	Up
TRINITY_DN20515_c0_g2	209	-	-	-	11	7	11	2	2	3	4.95	2.64	4	0.68	0.73	1.18	2.51944	1.61255	2.21201	2.11467	0.461215	0.0121134	0.0182678	Up
TRINITY_DN25439_c0_g4	780	HAL2-like protein [Artemisia annua]	AHL	PAP-specific phosphatase HAL2-like OS=Arabidopsis thaliana GN=AHL PE=2 SV=1	263	223	277	45	81	63	9.73	7.13	8.46	1.34	2.46	2.01	2.32886	1.88033	2.12708	2.11209	0.224644	0.00135637	0.00157749	Up
TRINITY_DN18289_c2_g1	1384	uncharacterized protein LOC111900563 [Lactuca sativa]	-	-	183	190	212	50	42	33	5.22	4.77	5.24	1.33	1.22	0.97	2.15344	2.02338	2.15895	2.11192	0.0767327	3.09872e-05	3.14576e-05	Up
TRINITY_DN20878_c0_g3	276	-	-	-	15	19	28	2	8	5	3.9	4.02	5.79	0.39	1.66	1.07	1.90689	1.95061	2.47698	2.11149	0.317274	0.00774444	0.0108819	Up
TRINITY_DN10486_c0_g1	317	hypothetical protein CTI12_AA583600 [Artemisia annua]	-	-	34	48	36	14	6	9	7.04	8.18	5.95	2.35	1.07	1.44	2.11958	2.33611	1.8769	2.11086	0.22973	0.00190082	0.0022742	Up
TRINITY_DN18450_c1_g1	1472	amino acid transporter, transmembrane domain-containing protein [Artemisia annua]	AAP7	Probable amino acid permease 7 OS=Arabidopsis thaliana GN=AAP7 PE=2 SV=1	961.75	1002.7	1115.96	269.46	252	230	20.1	19.25	22.17	4.45	5.26	4.52	2.08322	2.02089	2.22464	2.10958	0.104401	6.37774e-05	6.53896e-05	Up
TRINITY_DN13584_c1_g1	1837	hypothetical protein CTI12_AA376860 [Artemisia annua]	At3g09070	UPF0503 protein At3g09070, chloroplastic OS=Arabidopsis thaliana GN=At3g09070 PE=1 SV=1	271	287	323	79	48	44	4.04	4.64	4.86	1.42	1.03	0.68	1.95316	2.15292	2.21976	2.10861	0.138715	0.000436679	0.000473404	Up
TRINITY_DN15105_c2_g1	697	TMV resistance protein N-like [Cynara cardunculus var. scolymus]	-	TMV resistance protein N OS=Nicotiana glutinosa GN=N PE=1 SV=1	63	58	63	10	8	16	4.57	3	2.76	0.5	0.91	0.93	2.55065	1.94342	1.82312	2.10573	0.389978	0.0103727	0.015239	Up
TRINITY_DN15116_c0_g2	465	histone H2A [Artemisia annua]	MtrDRAFT_AC149210g4v1	Probable histone H2A.2 OS=Medicago truncatula GN=MtrDRAFT_AC149210g4v1 PE=3 SV=1	47	45	57	10	14	11	6.9	5.03	6.25	0.95	1.85	1.39	2.30461	1.84857	2.16187	2.10502	0.233274	0.0015398	0.00180856	Up
TRINITY_DN19282_c0_g1	889	high-affinity nitrate transporter [Artemisia annua]	NRT3.1	High-affinity nitrate transporter 3.1 OS=Arabidopsis thaliana GN=NRT3.1 PE=1 SV=1	637	623	785	169	176	173	29.3	24.19	30.09	6.14	6.52	6.69	2.18353	1.90704	2.22191	2.10416	0.171787	0.000322682	0.00034546	Up
TRINITY_DN24809_c0_g2	268	Zein-binding domain-containing protein [Artemisia annua]	MYOB2	Myosin-binding protein 2 OS=Arabidopsis thaliana GN=MYOB2 PE=1 SV=1	53	59	46	14	13	13	14.68	13.27	10.12	2.9	2.88	2.97	2.33146	2.18578	1.79482	2.10402	0.277506	0.00192228	0.00230269	Up
TRINITY_DN18041_c0_g1	1845	G-type lectin S-receptor-like serine/threonine-protein kinase At4g27290 isoform X1 [Lactuca sativa]	At4g27290	G-type lectin S-receptor-like serine/threonine-protein kinase At4g27290 OS=Arabidopsis thaliana GN=At4g27290 PE=3 SV=4	189	167	220.01	77	45	58	4.66	3.1	4.09	1.24	0.64	0.84	2.36169	1.77362	2.17346	2.10292	0.300309	0.00338584	0.00428712	Up
TRINITY_DN20198_c0_g1	319	protein kinase-like domain-containing protein (mitochondrion) [Artemisia annua]	-	-	33	37	45	10	9	10	6.3	5.83	6.9	1.46	1.38	1.58	2.09627	1.98441	2.22751	2.10273	0.121679	0.000102217	0.000105671	Up
TRINITY_DN21228_c0_g3	255	-	-	-	13	17	16	8	3	1	4	4.25	3.91	1.83	0.74	0.26	2.08416	2.17162	2.05133	2.10237	0.0621803	0.00282389	0.0035069	Up
TRINITY_DN25129_c0_g1	1093	putative leucine-rich repeat protein, plant-type [Helianthus annuus]	-	-	269.24	286	380.23	80	84	66	17.52	17.77	24.83	5.14	5.12	3.56	1.92721	1.94765	2.43029	2.10172	0.284737	0.00325843	0.00410967	Up
TRINITY_DN22495_c1_g2	596	PREDICTED: receptor protein kinase TMK1-like [Nicotiana attenuata]	TMK1	Receptor protein kinase TMK1 OS=Arabidopsis thaliana GN=TMK1 PE=1 SV=1	75	90	59	29	14	14	4.35	4.44	2.79	1.3	0.65	0.69	2.30544	2.33498	1.66469	2.1017	0.378754	0.00661256	0.00909211	Up
TRINITY_DN27122_c1_g1	1094	-	-	-	94	114	107	45	29	37	3.82	3.38	4.87	0.86	1.18	0.74	2.04345	1.8669	2.3938	2.10138	0.268184	0.00255886	0.00314775	Up
TRINITY_DN16245_c0_g2	224	hypothetical protein CTI12_AA092750 [Artemisia annua]	-	-	15	18	9	2	2	6	5.98	5.9	2.87	0.59	0.64	2.03	2.46024	2.44081	1.40114	2.10073	0.605937	0.0273274	0.0481061	Up
TRINITY_DN20747_c0_g3	758	E3 ubiquitin-protein ligase RGLG2-like [Lactuca sativa]	RGLG2	E3 ubiquitin-protein ligase RGLG2 OS=Arabidopsis thaliana GN=RGLG2 PE=1 SV=1	227	230	274	64	70	50	8.79	7.68	8.74	1.99	2.21	1.67	2.16747	1.97271	2.15924	2.0998	0.110144	8.20362e-05	8.44575e-05	Up
TRINITY_DN23383_c0_g1	1462	pectinacetylesterase/NOTUM [Artemisia annua]	PAE9	Pectin acetylesterase 9 OS=Arabidopsis thaliana GN=PAE9 PE=2 SV=1	421	418	463	104	112	100	6.42	5.76	6.09	1.39	1.49	1.38	2.17668	2.02018	2.10055	2.09914	0.0782618	1.75692e-05	1.77418e-05	Up
TRINITY_DN27537_c0_g1	687	2-oxoglutarate (2OG) and Fe(II)-dependent oxygenase superfamily protein (mitochondrion) [Artemisia annua]	At1g06620	1-aminocyclopropane-1-carboxylate oxidase homolog 1 OS=Arabidopsis thaliana GN=At1g06620 PE=2 SV=1	297	369	440	97	73	80	14.24	15.12	17.36	4.09	3.16	3.62	1.97456	2.06107	2.26038	2.09867	0.146572	0.000246188	0.00026079	Up
TRINITY_DN9952_c0_g1	297	hypothetical protein HannXRQ_Chr09g0262751 [Helianthus annuus]	-	-	23	35	33	9	7	7	5.11	6.36	5.86	1.51	1.24	1.28	1.92751	2.24321	2.12508	2.0986	0.159509	0.000286544	0.000305143	Up
TRINITY_DN17392_c0_g1	1513	UDP-glucuronosyl/UDP-glucosyltransferase [Artemisia annua]	UGT76G1	UDP-glycosyltransferase 76G1 OS=Stevia rebaudiana GN=UGT76G1 PE=1 SV=1	279	312	275	75	55	80	14.88	15.08	15.27	3.39	3.32	3.85	2.07973	2.09899	2.11705	2.09859	0.018666	5.45503e-07	5.45856e-07	Up
TRINITY_DN12774_c0_g8	241	-	-	-	9	11	16	4	2	3	3.11	3.09	4.39	1.02	0.55	0.87	1.935	1.92569	2.4323	2.09766	0.289844	0.00385262	0.00495061	Up
TRINITY_DN201_c0_g1	206	-	-	-	12	11	9	3	2	3	5.52	4.27	3.36	1.05	0.75	1.21	2.45987	2.08944	1.74366	2.09765	0.358174	0.00618079	0.00842385	Up
TRINITY_DN26984_c2_g1	832	GPCR kinase [Artemisia annua]	At4g27290	G-type lectin S-receptor-like serine/threonine-protein kinase At4g27290 OS=Arabidopsis thaliana GN=At4g27290 PE=3 SV=4	242	272	309	56	65	84	9.45	9.18	10	1.77	2.07	2.85	2.08327	2.04145	2.16488	2.09654	0.0627769	5.38267e-05	5.50459e-05	Up
TRINITY_DN21749_c5_g6	341	leucine-rich repeat protein [Artemisia annua]	-	-	43.06	45.95	60.41	15.32	14.64	8.16	7.14	6.33	8.1	1.95	1.95	1.12	2.0932	1.91948	2.2752	2.09596	0.177874	0.000689276	0.00076588	Up
TRINITY_DN16507_c1_g2	248	-	-	-	15	19	23	2	2	10	5.45	5.31	6.35	0.48	0.52	2.99	2.03483	1.99729	2.25533	2.09582	0.139414	0.00801955	0.0113272	Up
TRINITY_DN19568_c0_g1	455	hypothetical protein CTI12_AA203720 [Artemisia annua]	-	-	859	931	1045	227	227	232	92.13	87.68	94.53	20.75	20.44	23	2.10628	2.03486	2.14339	2.09484	0.0551594	5.41769e-06	5.44129e-06	Up
TRINITY_DN24886_c0_g2	298	leucine-rich repeat protein [Artemisia annua]	-	-	50	43	54	13	11	13.51	11.02	7.76	9.52	2.17	1.94	2.45	2.33332	1.82732	2.12223	2.09429	0.254152	0.00160854	0.00189566	Up
TRINITY_DN16980_c1_g4	251	-	-	-	13	11	15	3	6	1	4.13	2.84	3.79	0.71	1.52	0.26	2.31496	1.77471	2.19101	2.09356	0.283003	0.00667718	0.00919255	Up
TRINITY_DN13434_c0_g2	205	-	-	-	10	17.7	17	5	2	4	4.64	6.93	6.4	1.76	0.76	1.63	1.74598	2.32471	2.20992	2.09354	0.306418	0.00373994	0.00478873	Up
TRINITY_DN25464_c0_g1	1841	asparagine synthetase [Artemisia annua]	-	Asparagine synthetase [glutamine-hydrolyzing] OS=Asparagus officinalis PE=2 SV=2	904	913	1097	212	270	253	14.56	13.35	14.82	2.92	3.62	3.48	2.12409	1.99892	2.14963	2.09088	0.0806556	2.63483e-05	2.66972e-05	Up
TRINITY_DN26739_c0_g2	2412	-	ORF1	RNA replication polyprotein OS=Blueberry scorch virus GN=ORF1 PE=1 SV=1	202847	201947	217528	48163.2	46790.7	57101.6	1720.32	1570.09	1619.54	363.39	350.11	440.15	2.16143	2.0296	2.07434	2.08846	0.0670393	1.81351e-05	1.83167e-05	Up
TRINITY_DN10019_c0_g1	266	proteinase inhibitor I13 [Artemisia annua]	-	Inhibitor of trypsin and hageman factor OS=Cucurbita maxima PE=1 SV=1	1052	1416	1670	413	388	319	330.12	377.9	428.35	94.34	92.53	78.93	1.89761	2.09263	2.27341	2.08788	0.187945	0.00054385	0.000596364	Up
TRINITY_DN6533_c0_g1	446	-	-	-	22	30	45	10	7	6	2.39	2.92	4.05	0.89	0.7	0.56	1.73764	2.02659	2.49855	2.08759	0.384106	0.00853258	0.0121685	Up
TRINITY_DN27644_c0_g1	321	Leucine-rich repeat-containing protein [Artemisia annua]	At2g40090	Putative ABC1 protein At2g40090 OS=Arabidopsis thaliana GN=At2g40090 PE=2 SV=2	123.46	122.25	120.56	39	37.09	25	26.85	21.66	20.17	6.11	5.97	3.97	2.32731	2.01742	1.9146	2.08644	0.214839	0.00120478	0.00139003	Up
TRINITY_DN18954_c0_g2	259	actin 11 [Sesuvium portulacastrum]	ARDA	Actin, plasmodial isoform OS=Physarum polycephalum GN=ARDA PE=1 SV=2	19	16	16	4	3	6	5.66	3.87	3.78	0.89	0.71	1.48	2.46283	1.91437	1.88042	2.08587	0.326899	0.00648524	0.00888972	Up
TRINITY_DN8958_c0_g2	260	glycosyltransferase, DXD sugar-binding motif protein [Artemisia annua]	-	-	15	12	17	2	3	6	4.43	2.88	3.99	0.44	0.71	1.47	2.3427	1.72146	2.19178	2.08532	0.324015	0.00644732	0.00883186	Up
TRINITY_DN17524_c1_g7	256	peroxidase 1 [Artemisia annua]	PER73	Peroxidase 73 OS=Arabidopsis thaliana GN=PER73 PE=1 SV=1	14	13	9	2	3	4	4.28	3.22	2.18	0.46	0.73	1.01	2.54507	2.13452	1.57179	2.08379	0.48862	0.0164194	0.0261897	Up
TRINITY_DN10565_c0_g1	476	hypothetical protein CTI12_AA539900 [Artemisia annua]	At1g15400	Uncharacterized protein At1g15400 OS=Arabidopsis thaliana GN=At1g15400 PE=1 SV=2	718	791	703	226	152	200	62.04	58.07	49.71	14.95	10.48	14.49	2.22105	2.12564	1.90139	2.08269	0.164102	0.000374851	0.000403945	Up
TRINITY_DN24538_c0_g1	1713	oxygen-dependent choline dehydrogenase, FAD/NAD(P)-binding domain protein [Artemisia annua]	HTH	Protein HOTHEAD OS=Arabidopsis thaliana GN=HTH PE=1 SV=1	773	718	1014	150	153	137	15.78	13.78	18.81	3.9	4.02	3.41	2.06291	1.86739	2.31631	2.08221	0.225083	0.00111114	0.00127537	Up
TRINITY_DN10496_c0_g1	494	disease resistance-responsive (dirigent-like protein) family protein [Artemisia annua]	DIR4	Dirigent protein 4 OS=Arabidopsis thaliana GN=DIR4 PE=2 SV=1	52	57	64	22	11	12	5.4	4.75	5.2	1.57	0.97	1.08	2.16193	1.9769	2.10748	2.08211	0.0950908	0.000125342	0.000130227	Up
TRINITY_DN13312_c0_g2	1198	MLO-like protein [Artemisia annua]	MLO1	MLO protein homolog 1 OS=Oryza sativa subsp. indica GN=MLO1 PE=3 SV=2	946	964	1051	221.38	280	237	22.13	20.84	21.07	4.46	5.58	5.08	2.13451	2.04786	2.06369	2.08202	0.0461396	5.81972e-06	5.84603e-06	Up
TRINITY_DN16712_c0_g3	251	-	-	-	14	17	12	5	2	4	4.61	4.44	3.11	1.2	0.53	1.1	2.28893	2.23472	1.72108	2.08157	0.313376	0.00387599	0.00498357	Up
TRINITY_DN11355_c0_g1	887	DNA repair protein XRCC4 [Cynara cardunculus var. scolymus]	XRCC4	DNA repair protein XRCC4 OS=Arabidopsis thaliana GN=XRCC4 PE=1 SV=2	144	147	183	33	36	49	4.36	3.9	4.63	0.83	0.91	1.3	2.10522	1.94437	2.1919	2.0805	0.125607	0.000219149	0.000231276	Up
TRINITY_DN26926_c0_g1	1201	cascarilladiene synthase [Artemisia annua]	GAS2	Germacrene A synthase 2 OS=Helianthus annuus GN=GAS2 PE=1 SV=1	124	156	202	18	27	32	4.66	6.4	5.65	1.78	0.85	1.29	1.83444	2.29218	2.11236	2.07966	0.230616	0.0017198	0.0020394	Up
TRINITY_DN15344_c1_g1	695	Leucine-rich repeat-containing protein [Artemisia annua]	At2g24130	Putative leucine-rich repeat receptor-like serine/threonine-protein kinase At2g24130 OS=Arabidopsis thaliana GN=At2g24130 PE=3 SV=1	98.68	98.44	121.71	25.22	29.52	16	10.8	6.69	13.44	1.9	2.93	2.2	2.2044	1.51344	2.5199	2.07925	0.514767	0.01602	0.0254422	Up
TRINITY_DN21992_c0_g2	830	CASP-like protein [Artemisia annua]	RCOM_0679870	CASP-like protein 1D1 OS=Ricinus communis GN=RCOM_0679870 PE=2 SV=1	2419	2679	3120	675	677	643	108.93	110.08	105.84	27.51	22.74	26.65	2.08731	2.10246	2.04579	2.07852	0.0293381	1.80845e-06	1.81187e-06	Up
TRINITY_DN15176_c0_g8	349	-	-	-	28	18	34	3	13	4	4.43	2.37	4.35	0.37	1.65	0.52	2.38744	1.48502	2.36115	2.07787	0.513591	0.0217064	0.0364428	Up
TRINITY_DN12409_c3_g1	1704	basic helix-loop-helix (bHLH) DNA-binding superfamily protein [Artemisia annua]	BHLH2	Transcription factor EGL1 OS=Arabidopsis thaliana GN=BHLH2 PE=1 SV=1	218	205	229	67	53	59	5.5	5.26	3.88	1.03	0.81	1.59	2.26619	2.20182	1.76281	2.07694	0.273939	0.00254607	0.00313035	Up
TRINITY_DN15999_c0_g8	627	-	-	-	101	83.82	107	33.88	21	21	5.37	3.79	4.64	1.4	0.89	0.95	2.31389	1.81117	2.10309	2.07605	0.252451	0.00190013	0.00227322	Up
TRINITY_DN18859_c0_g1	1847	B-box zinc finger protein 22 [Cynara cardunculus var. scolymus]	BBX22	B-box zinc finger protein 22 OS=Arabidopsis thaliana GN=BBX22 PE=1 SV=2	667	622	717	188	185	234	13.68	12.28	12.51	2.71	2.95	3.46	2.16993	2.01417	2.04094	2.07501	0.0832813	3.61208e-05	3.67466e-05	Up
TRINITY_DN20158_c1_g1	319	-	-	-	12	23	29	6	6	5	2.29	4.22	4.98	0.88	0.92	0.79	1.40736	2.28925	2.52816	2.07492	0.590339	0.0208158	0.0346792	Up
TRINITY_DN18392_c0_g2	233	-	-	-	9	15	12	2	3	4	3.33	4.53	3.53	0.55	0.89	1.24	1.89825	2.34224	1.9824	2.0743	0.23583	0.00232339	0.00283283	Up
TRINITY_DN24095_c0_g2	203	ubiquitin-conjugating enzyme E2-23 kDa-like [Cynara cardunculus var. scolymus]	UBC4	Ubiquitin-conjugating enzyme E2 4 OS=Arabidopsis thaliana GN=UBC4 PE=2 SV=2	11	11	10	2	2	4	5.18	4.39	3.83	0.72	0.77	1.67	2.29799	2.05926	1.86238	2.07321	0.218139	0.00238301	0.00291222	Up
TRINITY_DN21168_c0_g1	371	-	-	-	27	39	38	8	7.5	10	5.45	6.48	5.86	1.41	1.41	1.4	1.95398	2.20371	2.05862	2.0721	0.125414	0.000111888	0.000115917	Up
TRINITY_DN6591_c0_g1	269	-	-	-	19	21	12	4	1	8	5.22	4.69	2.62	0.82	0.22	1.82	2.453	2.29854	1.45851	2.07002	0.535178	0.024842	0.0428848	Up
TRINITY_DN28764_c2_g4	215	Leucine-rich repeat-containing protein [Artemisia annua]	-	-	56.55	76.93	77.32	22.65	15.72	16.24	24.4	27.68	26.92	7.26	5.48	6.06	1.96111	2.14307	2.10291	2.06903	0.0955948	5.72973e-05	5.86436e-05	Up
TRINITY_DN14616_c0_g1	1975	nitrate transporter 1.6 [Artemisia annua]	NPF2.13	Protein NRT1/ PTR FAMILY 2.13 OS=Arabidopsis thaliana GN=NPF2.13 PE=1 SV=1	495	509	489	120	122	141	6.3	5.67	5.51	1.38	1.21	1.57	2.18373	2.03173	1.99043	2.06863	0.101796	7.17295e-05	7.36832e-05	Up
TRINITY_DN24906_c1_g3	372	uncharacterized protein LOC111920086 [Lactuca sativa]	-	-	47	51	75	18	12	12	6.77	6.07	8.66	1.99	1.42	1.66	2.00213	1.84467	2.35734	2.06805	0.262615	0.0022837	0.00277941	Up
TRINITY_DN18150_c0_g1	1152	Lactate dehydrogenase/glycoside hydrolase, family 4, C-terminal [Artemisia annua]	-	L-lactate dehydrogenase A OS=Hordeum vulgare PE=1 SV=1	823	906	934	262	213	239	19.39	18.33	19.48	5.03	4.17	4.45	2.09137	2.01027	2.09806	2.06657	0.0488695	5.39594e-06	5.4193e-06	Up
TRINITY_DN10370_c0_g1	821	hypothetical protein CTI12_AA538780 [Artemisia annua]	-	-	89	101	118	29	15	13	7.74	7.56	5.99	2.81	1.01	1.23	2.20101	2.16707	1.83124	2.06644	0.204397	0.00241817	0.00295918	Up
TRINITY_DN28932_c0_g1	342	-	-	-	35	25	29	6	10	7	5.77	3.43	3.86	0.76	1.32	0.96	2.50946	1.7591	1.92949	2.06602	0.393371	0.0105897	0.0156072	Up
TRINITY_DN17337_c0_g4	1242	protein kinase-like domain, Phloem protein 2-like protein [Artemisia annua]	HERK1	Receptor-like protein kinase HERK 1 OS=Arabidopsis thaliana GN=HERK1 PE=1 SV=1	562.85	628.62	662.75	146.88	116.55	102	11.36	12.46	12.39	3.32	2.44	2.88	1.97982	2.11316	2.10504	2.06601	0.0747488	3.02194e-05	3.06673e-05	Up
TRINITY_DN21887_c0_g2	856	peroxidase [Artemisia annua]	poxN1	Peroxidase N1 OS=Nicotiana tabacum GN=poxN1 PE=1 SV=1	2049	2426.95	1869	586	423	551	69.2	72.1	55.46	17.01	13.34	16.36	2.152	2.21123	1.83268	2.0653	0.203624	0.000680344	0.0007553	Up
TRINITY_DN13275_c1_g1	1262	sulfotransferase 16 [Artemisia annua]	SOT17	Cytosolic sulfotransferase 17 OS=Arabidopsis thaliana GN=SOT17 PE=1 SV=1	742	710	855	184	173	217	13.68	11.75	13.5	2.93	2.76	3.6	2.14328	1.92387	2.12417	2.06377	0.121535	0.00012079	0.000125375	Up
TRINITY_DN1838_c0_g1	221	peroxiredoxin Asp f3-like [Quercus suber]	pmp20	Putative peroxiredoxin pmp20 OS=Neosartorya fumigata (strain ATCC MYA-4609 / Af293 / CBS 101355 / FGSC A1100) GN=pmp20 PE=1 SV=1	6	13	14	3	1	4	2.45	4.38	4.58	0.91	0.33	1.39	1.48268	2.32083	2.38525	2.06292	0.503532	0.0171309	0.0275352	Up
TRINITY_DN20122_c0_g1	284	putative leucine-rich repeat protein, plant-type [Helianthus annuus]	-	-	14	18	29	2	7	6	3.42	3.58	5.65	0.37	1.37	1.21	1.79824	1.86421	2.5225	2.06165	0.400467	0.0144544	0.0225345	Up
TRINITY_DN26724_c0_g2	433	hypothetical protein B456_005G183500 [Gossypium raimondii]	SPDSYN1	Spermidine synthase 1 OS=Pisum sativum GN=SPDSYN1 PE=2 SV=1	143	171	207	51	43	46	20.98	21.85	24.99	5.39	5.23	5.58	1.95798	2.0166	2.21032	2.06163	0.132058	0.000147652	0.00015407	Up
TRINITY_DN1089_c0_g1	207	PREDICTED: 40S ribosomal protein S20-1-like [Raphanus sativus]	RPS20	40S ribosomal protein S20 OS=Oryza sativa subsp. japonica GN=RPS20 PE=2 SV=2	9	9	8	5	1	1	4.11	3.46	2.96	1.73	0.37	0.4	2.30217	2.05381	1.82863	2.06154	0.236865	0.00869448	0.0124338	Up
TRINITY_DN6310_c0_g1	224	-	-	-	13	11	14	5	2	3	5.18	3.61	4.46	1.48	0.64	1.02	2.30715	1.7862	2.09124	2.06153	0.261745	0.00281173	0.00349064	Up
TRINITY_DN20219_c0_g3	322	glandular trichome-specific WRKY 2 [Artemisia annua]	WRKY75	Probable WRKY transcription factor 75 OS=Arabidopsis thaliana GN=WRKY75 PE=2 SV=1	53	52	85	22	20	7	9.92	8.04	12.79	3.16	3	1.08	2.03931	1.73617	2.40592	2.06047	0.335375	0.00694517	0.00960997	Up
TRINITY_DN9893_c0_g1	729	classical arabinogalactan protein 26 [Artemisia annua]	-	-	86	120	79	34	16	23	3.55	4.25	2.68	1.12	0.54	0.81	2.10827	2.36791	1.70268	2.05962	0.335272	0.00527206	0.00703245	Up
TRINITY_DN10977_c0_g1	371	putative heat shock protein 70 family [Helianthus annuus]	BIP5	Luminal-binding protein 5 OS=Nicotiana tabacum GN=BIP5 PE=2 SV=1	224	339	270	94	48	75	31.24	39.61	30.63	10.11	5.38	8.69	1.95454	2.29701	1.92609	2.05922	0.206429	0.00131968	0.00153174	Up
TRINITY_DN11471_c0_g1	264	hypothetical protein CTI12_AA032560 [Artemisia annua]	-	-	25	14	24	7	2	7	7.15	3.25	5.45	1.5	0.46	1.66	2.56692	1.42941	2.17523	2.05719	0.577866	0.0266345	0.0466276	Up
TRINITY_DN9737_c0_g1	273	-	-	-	17	18	13	3	6	4	5.12	4.21	3.08	0.6	1.4	0.92	2.39514	2.11281	1.66192	2.05663	0.369822	0.00755414	0.010582	Up
TRINITY_DN28022_c1_g2	290	-	-	-	13	22	10	5	1	6	3.6	4.89	2.66	0.88	0.19	1.53	2.05445	2.49629	1.61788	2.0562	0.439207	0.0193812	0.0318799	Up
TRINITY_DN25634_c0_g1	1081	transcriptional regulator ATRX-like [Helianthus annuus]	-	-	519	583	560	152	111	157	11.8	11.79	10.8	2.94	2.15	3.18	2.09779	2.09657	1.97003	2.0548	0.0734092	4.38611e-05	4.47228e-05	Up
TRINITY_DN16026_c1_g4	241	-	-	-	30	27	29	11	8	4	10.37	7.59	7.96	2.82	2.21	1.15	2.3317	1.88146	1.95012	2.05443	0.242568	0.00274969	0.00340495	Up
TRINITY_DN25830_c0_g2	318	protein kinase family protein with leucine-rich repeat domain-containing protein [Artemisia annua]	-	-	85	114	92	29	21	26	16.55	18.31	14.38	4.33	3.28	4.19	2.07301	2.21881	1.87024	2.05402	0.175058	0.000457105	0.000496621	Up
TRINITY_DN14763_c1_g2	205	WRKY domain-containing protein [Artemisia annua]	-	-	16	21	29	9	4	4	7.42	8.23	10.91	3.17	1.52	1.63	1.81646	1.96593	2.37262	2.05167	0.287822	0.00465054	0.00610854	Up
TRINITY_DN21291_c0_g4	662	pyruvate kinase [Artemisia annua]	OsI_37456	Pyruvate kinase 2, cytosolic OS=Oryza sativa subsp. indica GN=OsI_37456 PE=3 SV=1	192	242	225	73	48	86	24.12	28.67	27.09	6.39	3.96	8.88	1.91183	2.16115	2.07936	2.05078	0.12709	0.000487059	0.000531093	Up
TRINITY_DN9330_c0_g1	954	methyl esterase 1 [Artemisia annua]	SABP2	Salicylic acid-binding protein 2 OS=Nicotiana tabacum GN=SABP2 PE=1 SV=1	470	464	488	118	124	122	12.77	11.1	11.15	2.68	2.84	2.92	2.18241	1.98021	1.98669	2.04977	0.114914	8.8767e-05	9.15191e-05	Up
TRINITY_DN27984_c0_g3	3437	multidrug resistance-associated protein 3 [Artemisia annua]	ABCC3	ABC transporter C family member 3 OS=Arabidopsis thaliana GN=ABCC3 PE=1 SV=1	5717.53	5582	6769	1503	1550.9	1614	37.11	30.9	37.13	7.97	8.55	8.82	2.13535	1.87115	2.13613	2.04755	0.152761	0.000218918	0.000231025	Up
TRINITY_DN27918_c1_g1	650	protein ROOT HAIR DEFECTIVE 3-like [Cynara cardunculus var. scolymus]	RHD3	Protein ROOT HAIR DEFECTIVE 3 OS=Arabidopsis thaliana GN=RHD3 PE=1 SV=1	713	722	932	198	209	213	35.63	30.76	38.01	7.74	8.37	9.05	2.08692	1.87489	2.18021	2.04734	0.156463	0.000260007	0.000275933	Up
TRINITY_DN13163_c2_g2	230	-	-	-	9	19	12	3	3	4	3.41	5.89	3.62	0.84	0.91	1.28	1.75542	2.54391	1.84163	2.04699	0.432503	0.0149504	0.0234405	Up
TRINITY_DN17321_c0_g1	1210	F-box domain-containing protein [Artemisia annua]	At1g30920	Putative F-box protein At1g30920 OS=Arabidopsis thaliana GN=At1g30920 PE=3 SV=1	325.67	386	364	96	81	95	6.35	6.74	6.06	1.61	1.36	1.66	2.04071	2.1267	1.97327	2.04689	0.0769021	2.42602e-05	2.45614e-05	Up
TRINITY_DN10941_c0_g2	353	zinc finger protein WIP3-like [Lactuca sativa]	-	-	47	53	61	18	14	11	7.59	7.08	7.9	2.2	1.78	1.48	2.06016	1.95981	2.11791	2.04596	0.0800024	5.63851e-05	5.77004e-05	Up
TRINITY_DN23257_c0_g3	696	putative bulb-type lectin domain-containing protein [Helianthus annuus]	At1g11330	G-type lectin S-receptor-like serine/threonine-protein kinase At1g11330 OS=Arabidopsis thaliana GN=At1g11330 PE=2 SV=3	214	230	294	75	71	51	14.4	12.88	15.9	3.46	3.99	2.97	2.05168	1.89074	2.19463	2.04568	0.152036	0.000288752	0.000307574	Up
TRINITY_DN25404_c3_g3	590	hypothetical protein CTI12_AA519490 [Artemisia annua]	CHR28	Helicase-like transcription factor CHR28 OS=Arabidopsis thaliana GN=CHR28 PE=1 SV=1	69	55	79	14	15	24	4.07	2.76	3.8	0.64	0.7	1.2	2.26516	1.7048	2.16613	2.04537	0.299064	0.00350269	0.00445391	Up
TRINITY_DN21494_c2_g2	660	nudix hydrolase [Artemisia annua]	NUDT17	Nudix hydrolase 17, mitochondrial OS=Arabidopsis thaliana GN=NUDT17 PE=2 SV=1	982	1077	1244	259	343	293	55.53	55.49	56.25	11.69	14.22	14.66	2.03782	2.03678	2.0564	2.04367	0.0110428	1.58179e-06	1.58457e-06	Up
TRINITY_DN22933_c0_g1	393	formin-like protein 1 [Artemisia annua]	-	-	165	207	165	54	20	68	20.52	21.67	16.74	5.17	2	7.04	2.11509	2.19376	1.82136	2.0434	0.196277	0.00205494	0.0024755	Up
TRINITY_DN23333_c0_g4	202	-	-	-	7	6	12	1	1	4	3.32	2.42	4.63	0.36	0.39	1.68	2.03519	1.57901	2.51502	2.04307	0.468052	0.0269269	0.0472354	Up
TRINITY_DN20032_c1_g1	888	hypothetical protein CTI12_AA017360 [Artemisia annua]	-	-	172	221	213	59	17	37	12.6	14.5	11.63	5.48	0.93	2.95	2.01381	2.21643	1.89823	2.04282	0.161073	0.00331441	0.00418753	Up
TRINITY_DN23406_c0_g1	1589	multi antimicrobial extrusion protein [Artemisia annua]	DTX27	Protein DETOXIFICATION 27 OS=Arabidopsis thaliana GN=DTX27 PE=2 SV=1	1027	1014	1229	238	296	278	15.76	15.08	16.56	3.36	4.37	3.77	2.0396	1.97597	2.11103	2.0422	0.0675707	2.09009e-05	2.1131e-05	Up
TRINITY_DN17459_c1_g1	990	nitrate transporter [Chrysanthemum sp. CSG-2014]	NRT3.1	High-affinity nitrate transporter 3.1 OS=Arabidopsis thaliana GN=NRT3.1 PE=1 SV=1	1695	1953	2052	531	464	436	82.4	82.99	79.82	22.58	18.41	18.6	2.05254	2.06283	2.00664	2.04067	0.0299144	3.18377e-06	3.19228e-06	Up
TRINITY_DN14470_c0_g1	900	cytochrome P450 71AV8-like [Helianthus annuus]	-	Germacrene A oxidase OS=Barnadesia spinosa PE=1 SV=1	697	660	1032	188	217	191	22.04	18.43	27.53	5	5.92	5.42	2.01668	1.75861	2.33756	2.03762	0.290042	0.00292931	0.00365077	Up
TRINITY_DN26421_c0_g3	226	-	-	-	15	31	24	8	5	5	5.88	9.97	7.51	2.32	1.58	1.66	1.66569	2.42747	2.01869	2.03729	0.381229	0.00806217	0.0113982	Up
TRINITY_DN13054_c3_g2	234	-	-	-	11	10	9	3	3	2	4.03	2.99	2.62	0.81	0.88	0.62	2.38785	1.95722	1.76664	2.03723	0.318243	0.00470178	0.0061868	Up
TRINITY_DN25376_c0_g5	295	-	-	-	21	21	12	5	5	4	4.73	3.87	2.16	0.85	0.9	0.74	2.51066	2.22115	1.37985	2.03722	0.587414	0.0219134	0.0368637	Up
TRINITY_DN15027_c0_g1	467	-	-	-	272	264	276	62	71	85	24.82	20.43	20.59	4.32	5.17	6.49	2.2202	1.93938	1.95064	2.03674	0.158979	0.000450556	0.000489191	Up
TRINITY_DN20878_c0_g2	1483	glycoside hydrolase family 17 [Artemisia annua]	At2g27500	Glucan endo-1,3-beta-glucosidase 14 OS=Arabidopsis thaliana GN=At2g27500 PE=1 SV=2	2075	2168	2212	591	472	586	74.43	68.31	73.39	18.76	16.86	17.04	2.08414	1.96035	2.06384	2.03611	0.0663889	1.04792e-05	1.05505e-05	Up
TRINITY_DN28516_c1_g3	201	-	-	-	9	6	8	3	1	2	4.3	2.44	3.12	1.1	0.39	0.85	2.46279	1.64534	2	2.03604	0.409918	0.0125604	0.0190776	Up
TRINITY_DN10493_c0_g1	203	Pentatricopeptide repeat-containing protein [Artemisia annua]	-	-	20	24	16	11	1	4	9.42	9.59	6.13	3.95	0.39	1.67	2.23332	2.25913	1.61348	2.03531	0.365541	0.0141686	0.022001	Up
TRINITY_DN26821_c0_g2	760	Leucine-rich repeat-containing protein [Artemisia annua]	RLP30	Receptor like protein 30 OS=Arabidopsis thaliana GN=RLP30 PE=2 SV=1	297.5	399.45	403.43	71.61	68.83	71.89	41.2	46.26	47.47	8.76	12.77	11.33	1.91127	2.0784	2.11565	2.03511	0.108846	0.000111519	0.000115529	Up
TRINITY_DN18497_c0_g1	2126	solute:sodium symporter,urea transmembrane transporter [Artemisia annua]	DUR3	Urea-proton symporter DUR3 OS=Arabidopsis thaliana GN=DUR3 PE=1 SV=1	455	475	534	154	131	143	10.54	11.01	10.48	2.4	2.34	3.08	2.0156	2.07854	2.00736	2.03383	0.0389342	9.98815e-06	1.00534e-05	Up
TRINITY_DN25465_c0_g1	833	AMMECR1 family [Artemisia annua]	At2g38710	Uncharacterized protein At2g38710 OS=Arabidopsis thaliana GN=At2g38710 PE=2 SV=1	368	357	348	73	64	64	19.98	13.96	15.21	3.93	3.35	4.58	2.33742	1.82016	1.94388	2.03382	0.270103	0.00265027	0.00326995	Up
TRINITY_DN8390_c0_g1	456	-	-	-	29	35	27	8	3	6	4.3	6.39	3.8	1.42	0.22	1.81	1.9027	2.47418	1.72437	2.03375	0.391709	0.0165033	0.0263565	Up
TRINITY_DN23713_c0_g1	3059	arabinose kinase [Artemisia annua]	ARA1	L-arabinokinase OS=Arabidopsis thaliana GN=ARA1 PE=1 SV=1	3116	2962	3511	838	774	814	28.32	28.41	28.34	8.98	6.4	5.4	2.03159	2.03617	2.03261	2.03345	0.00240342	3.62492e-05	3.68793e-05	Up
TRINITY_DN28122_c0_g1	632	receptor like protein 7 [Artemisia annua]	-	-	56	78	64	16	19	17	7.47	7.68	7.04	1.51	2.14	1.77	2.04778	2.08778	1.96225	2.0326	0.0641271	2.87373e-05	2.91465e-05	Up
TRINITY_DN9378_c0_g1	404	hypothetical protein CTI12_AA106550 [Artemisia annua]	-	-	21	47	34	5	15	6	2.47	4.67	3.27	0.45	1.42	0.59	1.59082	2.50973	1.99559	2.03205	0.460539	0.0203112	0.0336708	Up
TRINITY_DN25203_c2_g7	320	transcription-repair coupling factor [Artemisia annua]	-	-	27	50	37	9	10	11	5.89	9.2	6.61	1.46	1.67	2.08	1.76195	2.40531	1.92833	2.03186	0.333945	0.00576316	0.00777867	Up
TRINITY_DN26583_c0_g1	410	pyridoxal phosphate (PLP)-dependent transferases superfamily protein [Artemisia annua]	-	Alliin lyase OS=Allium cepa PE=1 SV=2	151	195	200	49	42	55	18.07	20.03	19.43	4.5	4.16	5.41	1.94594	2.0945	2.05063	2.03036	0.0763292	3.03309e-05	3.0783e-05	Up
TRINITY_DN13669_c0_g1	655	leucine-rich repeat protein kinase family protein [Artemisia annua]	-	-	130.45	175.86	183.8	46.7	28.7	32.75	30.09	28.52	30.56	9.38	6.22	6.22	2.0486	1.97129	2.07096	2.03028	0.0522989	5.14165e-05	5.25463e-05	Up
TRINITY_DN16542_c0_g1	882	chitinase [Artemisia annua]	EP3	Endochitinase EP3 OS=Arabidopsis thaliana GN=EP3 PE=1 SV=1	2690.99	3035.99	2982	706	619	710	102.65	107.99	100.28	25.63	24.35	26.12	2.01673	2.08989	1.98303	2.02988	0.0546329	4.76667e-06	4.78433e-06	Up
TRINITY_DN27984_c0_g4	209	-	-	-	9	7	11	3	1	3	4.05	2.64	4	1.02	0.37	1.18	2.24112	1.62373	2.22319	2.02935	0.351387	0.00667802	0.00919405	Up
TRINITY_DN12428_c0_g1	735	Glutathione S-transferase/chloride channel, C-terminal [Artemisia annua]	-	Probable glutathione S-transferase OS=Nicotiana tabacum PE=2 SV=1	1329	1353	1600	399	417	318	54.5	47.68	53.91	13.08	13.91	11.2	2.09802	1.90515	2.08232	2.0285	0.10711	7.17255e-05	7.3677e-05	Up
TRINITY_DN11427_c0_g2	1024	thioredoxin-like protein [Artemisia annua]	CXXS1	Thioredoxin-like protein CXXS1 OS=Arabidopsis thaliana GN=CXXS1 PE=2 SV=2	386	434	605	118	137	108	9.47	9.43	12.55	2.44	2.85	2.35	1.89475	1.88865	2.30101	2.02814	0.236332	0.00161116	0.0018991	Up
TRINITY_DN28607_c1_g1	928	pigment precursor permease [Artemisia annua]	PDR1	Pleiotropic drug resistance protein 1 OS=Nicotiana tabacum GN=PDR1 PE=2 SV=1	951	1082.99	1074.98	279	247	306	29.19	29.37	27.68	6.87	6.49	7.78	2.05046	2.05933	1.97383	2.02787	0.0470124	5.05678e-06	5.07757e-06	Up
TRINITY_DN17784_c0_g2	226	-	-	-	13	16	12	4	5	2	5.09	5.15	3.75	1.16	1.58	0.66	2.16709	2.184	1.72632	2.0258	0.2595	0.00261621	0.0032245	Up
TRINITY_DN17956_c1_g4	970	C2 calcium-dependent membrane targeting [Artemisia annua]	ERG1	Elicitor-responsive protein 1 OS=Oryza sativa subsp. indica GN=ERG1 PE=2 SV=2	1391	1544	1865	420	476	408	102.71	95.8	115.42	23.63	28.26	24.98	2.00305	1.90257	2.17136	2.02566	0.135817	0.000180683	0.000189651	Up
TRINITY_DN12844_c0_g1	299	proteinase inhibitor I13 [Artemisia annua]	-	Inhibitor of trypsin and hageman factor OS=Cucurbita maxima PE=1 SV=1	75	63	102	18	24	21	16.41	11.29	17.85	2.99	4.2	3.79	2.16466	1.62513	2.28601	2.02527	0.3518	0.00468492	0.00616155	Up
TRINITY_DN10960_c0_g1	946	vascular endothelial growth factor receptor 2 (VEGFR2) [Artemisia annua]	-	-	136	146	186	38	43	39	4.1	3.81	4.62	0.96	1.08	1.03	2.00235	1.89651	2.17462	2.02449	0.140367	0.000192178	0.000202106	Up
TRINITY_DN21912_c0_g1	1873	beta-caryophyllene synthase [Artemisia absinthium]	QHS1	Beta-caryophyllene synthase OS=Artemisia annua GN=QHS1 PE=1 SV=1	675	702	695	257	200	239	15.71	15.33	13.56	3.91	2.9	4.13	2.10703	2.07171	1.89471	2.02448	0.113768	0.000124504	0.000129341	Up
TRINITY_DN310_c0_g1	339	hypothetical protein CTI12_AA225380 [Artemisia annua]	-	-	20	29	26	6	7	7	3.36	4.04	3.53	0.77	0.94	0.97	1.91119	2.17708	1.9824	2.02356	0.137643	0.000209848	0.000221159	Up
TRINITY_DN16110_c0_g2	242	cannabidiolic acid synthase-like 1 [Artemisia annua]	CBDAS2	Cannabidiolic acid synthase-like 1 OS=Cannabis sativa GN=CBDAS2 PE=2 SV=1	19	25	13	6	5	5	7.23	7.82	3.74	1.52	1.37	1.51	2.30145	2.41463	1.3505	2.02219	0.584452	0.0196903	0.0324747	Up
TRINITY_DN22148_c1_g2	544	ethylene-responsive transcription factor 5-like [Cynara cardunculus var. scolymus]	ERF5	Ethylene-responsive transcription factor 5 OS=Nicotiana tabacum GN=ERF5 PE=2 SV=1	71	84	115	31	23	18	6.97	8.59	11.21	2.62	1.74	2.11	1.69236	1.99385	2.37791	2.02137	0.343605	0.00582815	0.007879	Up
TRINITY_DN27690_c1_g1	2031	glycosyl transferase, family 48 [Artemisia annua]	CALS3	Callose synthase 3 OS=Arabidopsis thaliana GN=CALS3 PE=2 SV=3	1164	1255	1393	289.34	264	285	16.07	16.74	16.58	4.01	3.79	4.37	1.986	2.04493	2.03108	2.02067	0.0308122	1.21564e-06	1.21728e-06	Up
TRINITY_DN18213_c0_g1	600	Leucine-rich repeat-containing protein [Artemisia annua]	-	-	110	110	162	48	28	34	13.5	11.19	14.94	3.87	2.64	3.19	2.06187	1.79112	2.20809	2.02036	0.211562	0.000967283	0.00109877	Up
TRINITY_DN13355_c0_g3	1618	O-acyltransferase, WSD1 domain-containing protein [Artemisia annua]	WSD1	O-acyltransferase WSD1 OS=Arabidopsis thaliana GN=WSD1 PE=2 SV=1	776	842	888	246	198	221	11.74	11.42	12.18	3.17	2.65	2.89	2.01565	1.97578	2.06873	2.02005	0.046632	4.85756e-06	4.87648e-06	Up
TRINITY_DN27935_c0_g3	353	Acyl transferase/acyl hydrolase/lysophospholipase [Artemisia annua]	PLP2	Patatin-like protein 2 OS=Arabidopsis thaliana GN=PLP2 PE=1 SV=1	277	343.84	255	85.59	58.68	82	45.12	46.36	34.25	11.1	8.11	11.52	2.13908	2.1782	1.74142	2.01957	0.241675	0.00136941	0.0015936	Up
TRINITY_DN7601_c0_g1	433	chemocyanin [Artemisia annua]	ARPN	Basic blue protein OS=Arabidopsis thaliana GN=ARPN PE=2 SV=2	67	45	93	21	21	12	6.91	3.93	7.85	1.66	1.73	1.03	2.2296	1.41545	2.41361	2.01955	0.5312	0.0167323	0.0267866	Up
TRINITY_DN12757_c1_g1	366	Cyclin-dependent kinase inhibitor [Artemisia annua]	-	-	69	86	74	30	11	21	9.89	10.32	8.62	3.32	1.27	2.5	2.06515	2.12655	1.86686	2.01952	0.135721	0.000763137	0.000852827	Up
TRINITY_DN23961_c0_g1	328	-	-	-	38	47.8	37.41	10	12	11	6.84	7.12	5.42	1.38	1.73	1.64	2.11103	2.16891	1.77533	2.01842	0.212507	0.000812848	0.000912006	Up
TRINITY_DN20314_c0_g2	949	NADH-cytochrome b5 reductase 1 [Artemisia annua]	CBR1	NADH--cytochrome b5 reductase 1 OS=Arabidopsis thaliana GN=CBR1 PE=1 SV=1	262	260	304	74	80	69	8.25	6.71	7.77	1.82	1.93	1.84	2.14651	1.84843	2.06003	2.01832	0.153355	0.000233879	0.000247335	Up
TRINITY_DN22458_c0_g7	202	Leucine-rich repeat-containing protein [Artemisia annua]	-	-	10	15	16	7	2	2	4.74	6.05	6.18	2.54	0.78	0.84	1.77327	2.12531	2.15599	2.01819	0.212663	0.00442901	0.00578705	Up
TRINITY_DN28992_c0_g1	1388	UDP-glycosyltransferase 89B2-like [Lactuca sativa]	UGT89B2	UDP-glycosyltransferase 89B2 OS=Stevia rebaudiana GN=UGT89B2 PE=2 SV=1	326	383	351	92	78	101	5.31	5.63	4.92	1.31	1.11	1.49	2.02651	2.11093	1.91645	2.01796	0.0975194	6.84166e-05	7.02275e-05	Up
TRINITY_DN9287_c0_g1	255	-	-	-	20	16	13	5	3	5	6.16	4	3.18	1.15	0.74	1.28	2.54341	1.92048	1.58951	2.0178	0.484341	0.0199142	0.0329143	Up
TRINITY_DN24017_c0_g2	642	plastid delta12-fatty acid acetylenase [Artemisia annua]	DES8.11	Delta(12) fatty acid desaturase DES8.11 OS=Calendula officinalis GN=DES8.11 PE=2 SV=1	1004.23	1082.08	1001.03	288.05	226.05	318	51.35	47.18	41.83	11.5	9.24	13.8	2.15706	2.03487	1.86123	2.01772	0.148657	0.000320762	0.000343345	Up
TRINITY_DN9700_c0_g1	254	AP2-ERF transcription factor [Artemisia annua]	ERF1B	Ethylene-responsive transcription factor 1B OS=Arabidopsis thaliana GN=ERF1B PE=1 SV=2	24	18	15	4	6	5	7.45	4.53	3.69	0.92	1.49	1.29	2.59468	1.87695	1.58106	2.01756	0.521234	0.0257065	0.0446744	Up
TRINITY_DN12491_c0_g2	652	hypothetical protein CTI12_AA065620 [Artemisia annua]	-	-	359	399	376	98	97	109	19.05	17.89	16.23	3.94	4.28	4.89	2.12409	2.03345	1.89296	2.01683	0.116457	0.000102391	0.000105856	Up
TRINITY_DN15304_c0_g1	567	replication factor A protein 1 [Artemisia annua]	-	-	109	103	131	29	29	30	10.14	7.86	10.12	1.92	2.58	2.41	2.13826	1.77081	2.13541	2.01483	0.211334	0.000829764	0.000932197	Up
TRINITY_DN28243_c1_g4	476	auxin-responsive family protein [Artemisia annua]	At2g04850	Cytochrome b561 and DOMON domain-containing protein At2g04850 OS=Arabidopsis thaliana GN=At2g04850 PE=2 SV=2	70	105	92	20	27	25	6.05	7.71	6.51	1.32	1.86	1.81	1.86286	2.21265	1.96858	2.0147	0.1794	0.000626995	0.000692593	Up
TRINITY_DN24079_c0_g8	319	-	-	-	20	29	19	5	7	6	3.82	4.57	2.91	0.73	1.07	0.95	2.0591	2.31773	1.66655	2.01446	0.327875	0.004355	0.00567935	Up
TRINITY_DN17159_c0_g2	254	-	-	-	11	17	10	3	4	3	3.41	4.28	2.46	0.69	0.99	0.77	2.06195	2.38979	1.59084	2.01419	0.401612	0.00855971	0.0122133	Up
TRINITY_DN22778_c0_g2	1636	vacuolar-processing enzyme [Artemisia annua]	-	Vacuolar-processing enzyme OS=Ricinus communis PE=1 SV=1	1189	1177	1405	325	320	325	18.07	16.1	18.52	4.3	4.24	4.48	2.05783	1.89129	2.09332	2.01415	0.107863	5.96987e-05	6.11369e-05	Up
TRINITY_DN15958_c0_g4	313	-	-	-	39	44	38	16	7	10	7.76	7.2	6.06	2.43	1.11	1.64	2.16807	2.06001	1.81133	2.01313	0.18293	0.00111067	0.00127468	Up
TRINITY_DN19221_c1_g4	201	-	-	-	7	10	9	3	3	1	3.35	4.07	3.51	1.1	1.18	0.42	1.89616	2.17703	1.96347	2.01222	0.146643	0.00108191	0.00123952	Up
TRINITY_DN20485_c0_g2	1102	CONSTANS-like 5 [Artemisia annua]	COL5	Zinc finger protein CONSTANS-LIKE 5 OS=Arabidopsis thaliana GN=COL5 PE=2 SV=2	348	401	451.98	132	93	100	10.4	10.87	11.47	3.06	2.36	2.7	1.94199	2.00576	2.08328	2.01034	0.0707523	2.43954e-05	2.47022e-05	Up
TRINITY_DN21563_c0_g2	302	C2 domain-containing protein [Artemisia annua]	TMK4	Receptor-like kinase TMK4 OS=Arabidopsis thaliana GN=TMK4 PE=1 SV=1	20	15	21	6	1	8	4.29	2.63	3.6	0.98	0.17	1.41	2.3298	1.62388	2.07682	2.01016	0.357646	0.0117083	0.0175569	Up
TRINITY_DN6093_c0_g1	205	-	-	-	12	15	14	5	2	4	5.57	5.88	5.27	1.76	0.76	1.63	2.00953	2.08767	1.92965	2.00895	0.0790082	0.00031127	0.000332686	Up
TRINITY_DN9099_c0_g1	769	PREDICTED: protein SRC2-like [Gossypium hirsutum]	-	-	360	419	374	117	81	110	13.63	13.69	11.68	3.57	2.51	3.59	2.08016	2.0865	1.85741	2.00802	0.13047	0.000200336	0.000210906	Up
TRINITY_DN10414_c0_g1	265	-	-	-	193	343	306	87	73	63	64.56	93.35	83.03	21.4	19.53	18.29	1.70952	2.24153	2.07251	2.00785	0.271835	0.00202251	0.00243351	Up
TRINITY_DN17900_c1_g1	719	G-type lectin S-receptor-like serine/threonine-protein kinase At4g27290 [Cynara cardunculus var. scolymus]	SD11	G-type lectin S-receptor-like serine/threonine-protein kinase SD1-1 OS=Arabidopsis thaliana GN=SD11 PE=1 SV=1	88	88	127	23	25	32	3.72	3.19	4.4	0.77	0.86	1.16	2	1.77825	2.2422	2.00682	0.232049	0.00154123	0.00181041	Up
TRINITY_DN8870_c0_g1	515	hypothetical protein CTI12_AA555100 [Artemisia annua]	-	-	130	126	171	36	46	34	10.99	9.2	12.08	2.37	3.13	2.49	2.04489	1.7884	2.18132	2.00487	0.199491	0.000749725	0.000837208	Up
TRINITY_DN26774_c0_g3	243	receptor-like protein kinase HAIKU2 [Helianthus annuus]	-	-	18	15	14	7	4	2	6.12	4.14	3.78	1.76	1.09	0.57	2.4245	1.8606	1.72935	2.00482	0.369332	0.0117079	0.0175557	Up
TRINITY_DN9497_c0_g1	745	pectinesterase inhibitor domain-containing protein [Artemisia annua]	-	21 kDa protein OS=Daucus carota PE=2 SV=1	1098	1084	1153	280	300	316	43.75	37.17	37.79	8.94	9.73	10.83	2.15353	1.91839	1.94225	2.00472	0.129422	0.000163693	0.00017131	Up
TRINITY_DN27248_c0_g2	329	Major facilitator superfamily domain, general substrate transporter [Artemisia annua]	-	-	531	559	607	168	127	167	94.96	82.77	87.42	23.06	18.22	24.7	2.11025	1.91204	1.9909	2.0044	0.0997932	8.10329e-05	8.34015e-05	Up
TRINITY_DN17855_c1_g6	564	-	-	-	143.33	175.85	189.52	44	46	48.67	9.15	9.53	9.86	2.16	2.33	2.62	1.94888	2.00759	2.0567	2.00439	0.053979	8.26141e-06	8.30865e-06	Up
TRINITY_DN19549_c0_g2	796	multidrug resistance-associated protein 4 [Artemisia annua]	ABCC4	ABC transporter C family member 4 OS=Arabidopsis thaliana GN=ABCC4 PE=2 SV=2	806	879	966	253	254	230	30.56	29.52	32.1	7.84	8.02	7.13	1.9956	1.94565	2.06653	2.00259	0.0607429	8.49537e-06	8.54511e-06	Up
TRINITY_DN17063_c0_g3	327	-	-	-	22	17	17	6	4	5	4.09	2.61	2.54	0.86	0.61	0.78	2.44714	1.79909	1.75987	2.00203	0.385973	0.0103239	0.0151547	Up
TRINITY_DN26526_c0_g1	830	phospho-2-dehydro-3-deoxyheptonate aldolase 1 protein [Artemisia annua]	DHAPS-1	Phospho-2-dehydro-3-deoxyheptonate aldolase 1, chloroplastic OS=Nicotiana tabacum GN=DHAPS-1 PE=2 SV=1	1184	1237	1310	324	323	349	39.72	36.07	36.49	8.88	8.96	10.17	2.08889	1.94982	1.96652	2.00174	0.0759292	2.15161e-05	2.17623e-05	Up
TRINITY_DN9226_c0_g1	928	uncharacterized protein LOC110940396 [Helianthus annuus]	-	-	151	187	216	44	45	56	4.27	4.65	5.13	1.04	1.07	1.39	1.87184	1.99484	2.13657	2.00108	0.132472	0.00020902	0.000220236	Up
TRINITY_DN9230_c0_g3	287	-	-	-	11	24	27	8	5	3	2.63	4.68	5.14	1.44	0.96	0.59	1.39988	2.23133	2.36659	1.99926	0.523469	0.0176314	0.0284964	Up
TRINITY_DN24882_c1_g2	284	GDP-mannose-dependent alpha-mannosyltransferase [Artemisia annua]	SQD2	Sulfoquinovosyl transferase SQD2 OS=Arabidopsis thaliana GN=SQD2 PE=1 SV=1	53	81	70	18	22	15	12.95	16.13	13.63	3.32	4.3	3.02	1.86842	2.18521	1.94225	1.99863	0.165751	0.000507448	0.000554432	Up
TRINITY_DN20407_c0_g3	646	Leucine-rich repeat-containing protein [Artemisia annua]	-	-	47.49	61	82.25	13	22.35	16.74	7.28	7.74	9.66	1.34	1.88	2.91	1.83301	1.92141	2.2411	1.99851	0.214689	0.00200135	0.00240563	Up
TRINITY_DN22991_c0_g1	1092	hypothetical protein LSAT_5X137180 [Lactuca sativa]	At3g20240	Probable mitochondrial adenine nucleotide transporter BTL1 OS=Arabidopsis thaliana GN=At3g20240 PE=2 SV=1	639	662	944	207	250	205	43.94	39.12	44.41	9.16	11.82	10.9	2.04785	1.88022	2.0632	1.99709	0.101502	6.83612e-05	7.01649e-05	Up
TRINITY_DN21660_c1_g1	725	-	-	-	290.94	367.98	301.68	92.3	89.05	77.53	12.46	13.47	10.64	3.15	3.1	2.87	2.03516	2.14761	1.80735	1.99671	0.173355	0.000389423	0.000420197	Up
TRINITY_DN12944_c1_g2	238	-	-	-	16	21	20	9	5	2	5.89	6.37	5.79	2.43	1.5	0.59	1.96691	2.07993	1.9422	1.99635	0.0734333	0.00129532	0.00150178	Up
TRINITY_DN14563_c0_g2	323	heavy metal transport/detoxification superfamily protein [Artemisia annua]	HIPP45	Heavy metal-associated isoprenylated plant protein 45 OS=Arabidopsis thaliana GN=HIPP45 PE=3 SV=1	29	27	46	5	15	7	5.39	4.15	6.88	0.71	2.24	1.08	2.00447	1.62729	2.35659	1.99612	0.36472	0.0106659	0.0157383	Up
TRINITY_DN19736_c0_g2	230	protein kinase-like domain, Concanavalin A-like lectin/glucanase domain protein [Artemisia annua]	-	-	32	23	30	8	6	9	12.13	7.13	9.06	2.24	1.82	2.88	2.39053	1.62393	1.96954	1.99467	0.38392	0.00871706	0.0124723	Up
TRINITY_DN27407_c0_g2	414	Rab-GTPase-TBC domain-containing protein [Artemisia annua]	-	-	167	176	209	60	39	53	19.74	17.63	20.08	5.48	3.71	5.21	2.04002	1.87693	2.06465	1.99386	0.102018	0.000109002	0.000112873	Up
TRINITY_DN19541_c2_g4	449	-	-	-	39	52	40	12	11	15	5.37	5.99	4.15	1.21	0.97	1.67	2.06503	2.22266	1.69322	1.99363	0.271847	0.00255058	0.00313631	Up
TRINITY_DN2845_c0_g1	259	-	-	-	14	10	17	4	3	4	4.17	2.42	4.02	0.89	0.71	0.99	2.27206	1.48702	2.21921	1.99276	0.438783	0.00914821	0.0131879	Up
TRINITY_DN8429_c0_g1	606	wounding-induced ribonuclease [Artemisia annua]	-	Extracellular ribonuclease LE OS=Solanum lycopersicum PE=1 SV=2	222	252	285	77	68	64	12.51	12.07	13.08	3.36	3.05	3.05	1.98813	1.93648	2.05241	1.99234	0.0580829	7.05415e-06	7.09064e-06	Up
TRINITY_DN27417_c0_g1	3092	titin homolog isoform X2 [Helianthus annuus]	-	-	960	974	1055	288	213	265	7	6.6	6.61	1.87	1.47	1.74	2.04749	1.9626	1.96478	1.99162	0.0483924	8.96732e-06	9.02226e-06	Up
TRINITY_DN6322_c0_g1	225	cytochrome P450 714C2 [Artemisia annua]	-	-	8	13	16	6	2	2	3.16	4.22	5.05	1.76	0.64	0.67	1.62665	2.04397	2.30301	1.99121	0.341252	0.00909646	0.0130985	Up
TRINITY_DN14224_c0_g2	296	-	-	-	23	22	23	11	4	4	5.14	4.02	4.11	1.86	0.72	0.74	2.21555	1.86097	1.89292	1.98981	0.196143	0.00311234	0.00390286	Up
TRINITY_DN25597_c0_g2	284	toll/interleukin-1 receptor (TIR) domain-containing protein [Artemisia annua]	-	-	27	29	27	10	6	9	8.99	7.93	7.16	2.24	1.55	2.25	2.15874	1.97773	1.83037	1.98895	0.164468	0.000484892	0.000528513	Up
TRINITY_DN18077_c1_g1	669	hypothetical protein CTI12_AA552640 [Artemisia annua]	At5g59700	Probable receptor-like protein kinase At5g59700 OS=Arabidopsis thaliana GN=At5g59700 PE=3 SV=1	102	101	112	24	27	22	5.79	4.87	5.32	0.9	1.35	1.77	2.11133	1.86169	1.98919	1.9874	0.12483	0.000401469	0.000433876	Up
TRINITY_DN11079_c0_g3	391	UDP-glucuronosyl/UDP-glucosyltransferase [Artemisia annua]	UGT85A23	7-deoxyloganetin glucosyltransferase OS=Catharanthus roseus GN=UGT85A23 PE=1 SV=1	41	54	84	12	19	16	5.27	5.85	8.81	1.22	1.96	1.72	1.68998	1.84062	2.43132	1.98731	0.391835	0.010968	0.0162622	Up
TRINITY_DN27406_c1_g2	1982	aspartate kinase 3 [Artemisia annua]	AK2	Aspartokinase 2, chloroplastic OS=Arabidopsis thaliana GN=AK2 PE=1 SV=2	1041	1047	1271	262	340	303	14.1	13.02	13.68	2.97	3.49	3.83	2.03941	1.92445	1.99579	1.98655	0.0580368	1.44482e-05	1.45703e-05	Up
TRINITY_DN21137_c1_g1	393	glycoside hydrolase, family 79 [Artemisia annua]	At5g34940	Heparanase-like protein 3 OS=Arabidopsis thaliana GN=At5g34940 PE=2 SV=2	22	37	37	10	8	10	3.4	4.65	4.34	1.03	0.87	1.2	1.71823	2.16993	2.07039	1.98618	0.23733	0.00133193	0.00154664	Up
TRINITY_DN20801_c0_g3	394	UDP-glucuronosyl/UDP-glucosyltransferase [Artemisia annua]	UGT76G1	UDP-glycosyltransferase 76G1 OS=Stevia rebaudiana GN=UGT76G1 PE=1 SV=1	48	64	48	15	13	16	5.94	6.67	4.85	1.43	1.29	1.65	2.02779	2.19502	1.73531	1.98604	0.232678	0.00126634	0.00146607	Up
TRINITY_DN23384_c0_g2	605	-	-	-	107	93	87	28	18	32	7.7	6	5.23	1.57	1.02	2.13	2.29103	1.93114	1.73299	1.98505	0.282903	0.00401923	0.00519112	Up
TRINITY_DN14368_c0_g1	1111	benzoate carboxyl methyltransferase [Artemisia annua]	BAMT	Benzoate carboxyl methyltransferase OS=Antirrhinum majus GN=BAMT PE=1 SV=1	989.66	1090.42	1118.85	313	253	315.49	22.86	22.66	21.89	5.99	4.82	6.23	2.00886	1.99619	1.94631	1.98379	0.0330688	5.76083e-06	5.78671e-06	Up
TRINITY_DN23402_c0_g3	1095	glyceraldehyde-3-phosphate dehydrogenase of plastid 2 [Artemisia annua]	GAPCP1	Glyceraldehyde-3-phosphate dehydrogenase GAPCP1, chloroplastic OS=Arabidopsis thaliana GN=GAPCP1 PE=1 SV=1	125	148	158	46	29	35	4.38	4.22	5	0.87	0.81	1.75	1.93768	1.884	2.12868	1.98345	0.128603	0.000925694	0.001048	Up
TRINITY_DN15176_c0_g1	213	-	-	-	12	14	8	2	4	3	5.24	5.09	2.81	0.65	1.42	1.13	2.29646	2.25456	1.39746	1.98282	0.507373	0.0154453	0.0243638	Up
TRINITY_DN7898_c0_g1	265	hypothetical protein CTI12_AA264320 [Artemisia annua]	-	-	23	30	45	6	15	7	7.76	7.47	11.37	1.27	3.54	1.8	1.81637	1.76142	2.36747	1.98175	0.33517	0.00958256	0.01392	Up
TRINITY_DN13715_c1_g1	1130	homeodomain-like protein [Artemisia annua]	MYB36	Transcription factor MYB36 OS=Arabidopsis thaliana GN=MYB36 PE=1 SV=1	323	408	394	110	98	90	6.91	7.78	7.17	2.01	1.8	1.72	1.90637	2.07745	1.95966	1.98116	0.0875458	3.67655e-05	3.74107e-05	Up
TRINITY_DN16301_c0_g1	300	Nucleolar 27S pre-rRNA processing, Urb2/Npa2, C-terminal [Artemisia annua]	-	-	10	18	16	5	1	9	3.63	4.75	4.45	1.21	0.17	1.85	1.7534	2.14136	2.04723	1.98066	0.202365	0.00570745	0.00769313	Up
TRINITY_DN28755_c1_g1	764	Helicase, C-terminal [Artemisia annua]	At5g38990	Probable receptor-like protein kinase At5g38990 OS=Arabidopsis thaliana GN=At5g38990 PE=2 SV=1	127	123	135	30	34	41	4.86	4.06	4.26	0.92	1.06	1.35	2.1304	1.87092	1.94029	1.98054	0.134338	0.000268885	0.00028578	Up
TRINITY_DN17212_c0_g3	685	-	-	-	89	84	93.29	41	44	50	12.01	10.12	10.58	2.21	3	3.07	2.1215	1.87447	1.9386	1.97819	0.128184	0.000209636	0.000220923	Up
TRINITY_DN11867_c1_g3	295	Alpha 1,4-glycosyltransferase domain-containing protein [Artemisia annua]	-	-	22	24	19	6	7	5	4.95	4.42	3.42	1.02	1.26	0.93	2.20982	2.04644	1.67639	1.97755	0.273307	0.00224772	0.00273178	Up
TRINITY_DN27964_c0_g1	640	cornichon [Artemisia annua]	At1g12390	Protein cornichon homolog 4 OS=Arabidopsis thaliana GN=At1g12390 PE=1 SV=1	105	105	142	27	47	22	8.69	8.07	8.71	1.39	1.93	3.15	2.01055	1.90377	2.01387	1.97606	0.0626332	0.000351673	0.000377872	Up
TRINITY_DN13355_c0_g5	753	O-acyltransferase, WSD1, C-terminal [Artemisia annua]	WSD1	O-acyltransferase WSD1 OS=Arabidopsis thaliana GN=WSD1 PE=2 SV=1	115.46	98	84	21	35	25	4.52	3.31	2.71	0.66	1.12	0.84	2.37172	1.92223	1.63369	1.97588	0.371929	0.00858591	0.0122568	Up
TRINITY_DN24517_c1_g2	2229	pyruvate, phosphate dikinase [Artemisia annua]	R1	Alpha-glucan water dikinase, chloroplastic OS=Citrus reticulata GN=R1 PE=2 SV=1	786	843	851	190	197	231	8.73	9.01	8.54	1.72	2.86	2.1	1.9711	2.01664	1.93935	1.9757	0.0388503	5.53294e-05	5.66107e-05	Up
TRINITY_DN28223_c1_g3	251	-	-	-	15.24	19.29	24.36	5	5	6	4.85	4.98	6.15	1.18	1.27	1.59	1.84859	1.88675	2.19119	1.97551	0.187757	0.000769107	0.000860017	Up
TRINITY_DN18219_c0_g3	672	uncharacterized protein LOC110907935 isoform X1 [Helianthus annuus]	-	-	95	87	117	24	31	28	4.67	3.65	4.82	0.93	1.23	1.16	2.0772	1.72168	2.12281	1.9739	0.219617	0.000983975	0.00111906	Up
TRINITY_DN11309_c0_g2	2764	pigment precursor permease [Artemisia annua]	PDR1	Pleiotropic drug resistance protein 1 OS=Nicotiana tabacum GN=PDR1 PE=2 SV=1	5083.55	4850	5816	1318	1392	1390	36.55	32.13	36.72	8.58	8.98	9.23	2.03314	1.84719	2.03983	1.97339	0.109342	6.54662e-05	6.71507e-05	Up
TRINITY_DN20629_c2_g3	1058	cytochrome P450 94A1 [Artemisia annua]	CYP94A1	Cytochrome P450 94A1 OS=Vicia sativa GN=CYP94A1 PE=2 SV=2	576	605	681	145	172	179	13.61	12.74	13.62	2.93	3.5	3.76	2.00248	1.90717	2.00354	1.97106	0.0553309	1.28929e-05	1.29938e-05	Up
TRINITY_DN19013_c0_g3	333	pleiotropic drug resistance protein 1 [Artemisia annua]	-	-	903	826	1091.11	242	260	243	210.45	159.57	199.4	44.63	50.06	49.55	2.12997	1.73068	2.05216	1.97094	0.211673	0.00080346	0.000900656	Up
TRINITY_DN21314_c0_g1	587	F-box protein At5g03100-like [Cynara cardunculus var. scolymus]	At3g18150	Putative F-box/LRR-repeat protein At3g18150 OS=Arabidopsis thaliana GN=At3g18150 PE=3 SV=2	62	90.86	89	17	21.19	25	3.72	4.71	4.41	0.83	1.08	1.35	1.77539	2.11582	2.02087	1.97069	0.175671	0.000633008	0.000699547	Up
TRINITY_DN21866_c0_g3	272	transducin/WD40 repeat-like superfamily protein [Artemisia annua]	-	-	17	22	21	11	2	4	4.56	4.8	4.48	2.21	0.43	0.89	1.95433	2.02833	1.92879	1.97048	0.051697	0.00316934	0.00398403	Up
TRINITY_DN529_c0_g1	402	hypothetical protein LSAT_6X63300 [Lactuca sativa]	-	-	55	85	68	26	17	15	6.54	8.53	6.61	2.38	1.62	1.49	1.83745	2.2207	1.85281	1.97032	0.216974	0.00159555	0.00187898	Up
TRINITY_DN19013_c0_g1	907	PDR2 [Artemisia annua]	PDR1	Pleiotropic drug resistance protein 1 OS=Nicotiana tabacum GN=PDR1 PE=2 SV=1	3531	3508	4367	968	1025	1011	111.14	97.21	115.9	26.28	27.65	28.61	2.01418	1.82097	2.07468	1.96994	0.13251	0.000140285	0.000146174	Up
TRINITY_DN24388_c1_g4	1380	bifunctional desaturase/conjugase [Artemisia annua]	FAD2	Delta(12)-fatty-acid desaturase FAD2 OS=Vernicia fordii GN=FAD2 PE=1 SV=1	1121	1180	1084	299	213	385	18.4	17.47	15.31	4.28	3.04	5.71	2.08283	2.00801	1.8176	1.96948	0.136748	0.000444416	0.000482171	Up
TRINITY_DN19655_c0_g1	1185	heme peroxidase [Artemisia annua]	PER12	Peroxidase 12 OS=Arabidopsis thaliana GN=PER12 PE=1 SV=1	3849	3894	4124	1075	997	1106	77.16	69.84	70.57	18.52	17.2	19.85	2.05851	1.91471	1.92971	1.96764	0.0790488	2.50935e-05	2.54147e-05	Up
TRINITY_DN20884_c0_g10	296	-	-	-	18	13	23	9	4	2	4.02	2.38	4.11	1.52	0.72	0.37	2.20811	1.45187	2.24005	1.96668	0.446119	0.0160419	0.0254825	Up
TRINITY_DN22560_c1_g4	1250	ABC-2 and Plant PDR ABC-type transporter family protein [Artemisia annua]	ABCG29	ABC transporter G family member 29 OS=Arabidopsis thaliana GN=ABCG29 PE=2 SV=2	723	717	980	188	220	171	14.21	13.34	17.32	3.63	4.18	3.6	1.90157	1.81042	2.1871	1.96637	0.196522	0.000801257	0.000898077	Up
TRINITY_DN22479_c2_g2	329	ATPase [Artemisia annua]	-	-	27	23	22	6	5	9	4.83	3.41	3.17	0.82	0.72	1.33	2.33593	1.83368	1.72839	1.966	0.324666	0.00668386	0.00920379	Up
TRINITY_DN27572_c0_g3	228	-	-	-	19	11	22	6	3	5	7.32	3.47	6.76	1.71	0.93	1.63	2.36257	1.28566	2.24775	1.96533	0.5914	0.0225563	0.0381475	Up
TRINITY_DN13878_c0_g3	373	-	-	-	85.92	122	106.86	28.85	30	28.71	11.85	14.11	12	3.07	3.33	3.29	1.87528	2.12711	1.89343	1.96527	0.140449	0.000212297	0.00022381	Up
TRINITY_DN14241_c2_g1	305	-	-	-	18	14	27	8	2	6	3.78	2.41	4.54	1.28	0.34	1.04	2.09192	1.44257	2.35623	1.96357	0.470158	0.0170675	0.027412	Up
TRINITY_DN25959_c0_g1	699	transcription factor PIF1 [Artemisia annua]	-	-	155	185	206	41	52	56	9.44	9.74	10.15	1.9	2.66	2.96	1.91302	1.95815	2.01764	1.96294	0.0524743	4.24595e-05	4.3271e-05	Up
TRINITY_DN14341_c0_g1	228	acyl activating enzyme 5 [Artemisia annua]	AAE5	Probable acyl-activating enzyme 5, peroxisomal OS=Arabidopsis thaliana GN=AAE5 PE=2 SV=1	128	153	142	35	30	52	49.34	48.31	43.65	9.99	9.28	16.93	2.03173	2.00129	1.85495	1.96266	0.0945089	0.00030872	0.000329846	Up
TRINITY_DN13149_c0_g2	334	-	-	-	15	20	26	6	3	8	4.66	4.8	5.59	1.28	0.74	1.83	1.86043	1.90314	2.12295	1.96217	0.140865	0.000947911	0.00107502	Up
TRINITY_DN16726_c0_g1	1106	peptidase S10, serine carboxypeptidase, Alpha/Beta hydrolase fold protein [Artemisia annua]	SCPL18	Serine carboxypeptidase-like 18 OS=Arabidopsis thaliana GN=SCPL18 PE=2 SV=2	1172.63	1197	1184	317	299	320	28.57	26.04	25.19	6.49	6.93	7.05	2.06595	1.93218	1.8843	1.96081	0.0941487	4.3238e-05	4.40765e-05	Up
TRINITY_DN23277_c2_g1	2062	protein kinase superfamily protein [Artemisia annua]	shkB	Dual specificity protein kinase shkB OS=Dictyostelium discoideum GN=shkB PE=3 SV=1	386	434	460	99	114	129	4.94	5.09	4.87	1.21	1.1	1.52	1.95213	1.99528	1.93154	1.95965	0.0325308	1.28477e-05	1.29478e-05	Up
TRINITY_DN27407_c0_g1	1669	Rab-GTPase-TBC domain-containing protein [Artemisia annua]	Tbc1d5	TBC1 domain family member 5 OS=Mus musculus GN=Tbc1d5 PE=1 SV=2	1295.42	1360	1426	410.63	382	418	36.6	37.4	32.2	9.03	7.94	10.28	2.01055	2.04174	1.82577	1.95935	0.116736	0.000114518	0.000118685	Up
TRINITY_DN11620_c0_g1	883	homeodomain-like protein [Artemisia annua]	MYB4	Myb-related protein Myb4 OS=Oryza sativa subsp. japonica GN=MYB4 PE=2 SV=2	1355	1286	1665	381	422	371	41.32	34.3	42.41	9.59	10.73	9.9	2.0363	1.76767	2.07386	1.95928	0.166998	0.000335873	0.000360164	Up
TRINITY_DN12722_c0_g2	626	-	-	-	54	38	47	14	4	29	4.6	3.24	3.56	1	0.17	1.73	2.25054	1.7449	1.88079	1.95874	0.261679	0.0096769	0.0140752	Up
TRINITY_DN23521_c1_g1	1958	sodium/calcium exchanger family protein [Artemisia annua]	CCX4	Cation/calcium exchanger 4 OS=Arabidopsis thaliana GN=CCX4 PE=2 SV=1	826	931	1156	232	309	235	10.13	10.63	12.71	2.45	3.31	2.81	1.82623	1.89574	2.15356	1.95851	0.172457	0.000557782	0.000612511	Up
TRINITY_DN20590_c0_g2	382	-	-	-	26	33	46	12	10	7	3.42	3.65	4.93	1.22	1.06	0.77	1.75015	1.84405	2.27774	1.95731	0.281442	0.00362003	0.00461878	Up
TRINITY_DN20027_c2_g1	1010	haloacid dehalogenase-like hydrolase (HAD) superfamily protein [Artemisia annua]	Hdhd3	Haloacid dehalogenase-like hydrolase domain-containing protein 3 OS=Mus musculus GN=Hdhd3 PE=1 SV=1	596	532	684	155	169	164	15.12	11.93	14.59	3.34	3.65	3.69	2.08651	1.74464	2.03503	1.95539	0.184321	0.000484255	0.000527771	Up
TRINITY_DN18594_c0_g4	307	-	-	-	25	29	23	14	3	5	5.18	4.93	3.81	2.21	0.5	0.85	2.12604	2.05467	1.68288	1.95453	0.237949	0.0067393	0.00929324	Up
TRINITY_DN15912_c0_g1	1383	myc-type, basic helix-loop-helix (bHLH) domain-containing protein [Artemisia annua]	BHLH130	Transcription factor bHLH130 OS=Arabidopsis thaliana GN=BHLH130 PE=1 SV=1	538	549	581	171	153	122	9.76	9.05	9.11	2.7	2.46	2.04	2.02385	1.91488	1.92442	1.95438	0.0603466	2.05726e-05	2.07933e-05	Up
TRINITY_DN25853_c0_g1	608	Leucine-rich repeat-containing protein [Artemisia annua]	-	-	152.54	223.09	258.26	62.31	55.48	51.32	28.28	38.78	40.34	9.85	9.4	8.13	1.63162	2.08715	2.14405	1.95428	0.28087	0.00221648	0.00269029	Up
TRINITY_DN20497_c0_g3	2439	ABC transporter, G1, P-loop containing nucleoside triphosphate hydrolase [Artemisia annua]	ABCG11	ABC transporter G family member 11 OS=Arabidopsis thaliana GN=ABCG11 PE=1 SV=1	1111	1048	1174	281	303	299	9.41	8.16	8.73	2.16	2.29	2.33	2.05787	1.85225	1.94966	1.95326	0.10286	5.8147e-05	5.95264e-05	Up
TRINITY_DN10476_c0_g2	236	hypothetical protein CTI12_AA528040 [Artemisia annua]	-	-	18	15	17	5	2	7	6.49	4.41	4.87	1.33	0.58	2.11	2.27599	1.71855	1.86169	1.95207	0.289503	0.0070506	0.00977628	Up
TRINITY_DN14704_c1_g1	590	Leucine-rich repeat-containing protein [Artemisia annua]	RLP30	Receptor like protein 30 OS=Arabidopsis thaliana GN=RLP30 PE=2 SV=1	34	62.47	45	19	11.19	28	3.98	8.73	6.41	1.82	1.15	1.73	1.34507	2.47828	2.03263	1.95199	0.570893	0.0257064	0.0446719	Up
TRINITY_DN27703_c0_g1	1344	hypothetical protein CTI12_AA323890 [Artemisia annua]	CHUP1	Protein CHUP1, chloroplastic OS=Arabidopsis thaliana GN=CHUP1 PE=1 SV=1	330	286	317	96	97	121	13.11	9.73	11.57	2.35	3.65	2.83	2.15514	1.72499	1.97487	1.95167	0.216014	0.00124213	0.00143625	Up
TRINITY_DN21246_c0_g1	1257	NAD(P)-binding domain-containing protein [Artemisia annua]	SNL6	Cinnamoyl-CoA reductase-like SNL6 OS=Oryza sativa subsp. japonica GN=SNL6 PE=3 SV=1	606	642	705	204	224	207	18.6	20.08	18.18	5.08	4.99	4.62	1.92543	2.03589	1.89248	1.95127	0.0751132	1.88024e-05	1.89953e-05	Up
TRINITY_DN9492_c0_g2	572	hypothetical protein CTI12_AA171150 [Artemisia annua]	-	-	94.97	108.42	132	35.23	33	27	5.91	5.74	6.7	1.69	1.63	1.42	1.90323	1.86113	2.08424	1.94953	0.118542	0.00012189	0.000126551	Up
TRINITY_DN21056_c0_g1	1802	putative steroid 23-alpha-hydroxylase cytochrome P450 [Artemisia annua]	CYP90A1	Cytochrome P450 90A1 OS=Arabidopsis thaliana GN=CYP90A1 PE=2 SV=1	1782	1682	2132	476	552	464	21	18.07	21.84	4.98	5.75	4.99	2.00275	1.78596	2.05933	1.94935	0.1443	0.000210431	0.000221785	Up
TRINITY_DN27862_c1_g1	670	Protein kinase, ATP binding site-containing protein [Artemisia annua]	-	-	163	198	186	51	41	62	10.72	12.06	9.49	2.01	2.94	3.37	1.95061	2.12054	1.77479	1.94865	0.172883	0.000695814	0.000773655	Up
TRINITY_DN18213_c1_g1	271	-	-	-	58.17	59.84	73.45	28.73	18	11	19.11	16.67	20.83	6.88	4.82	2.91	1.97233	1.77526	2.09667	1.94809	0.16207	0.00109375	0.00125394	Up
TRINITY_DN19110_c0_g1	1355	pathogenesis-related thaumatin superfamily protein [Artemisia annua]	TL1	Thaumatin-like protein 1 OS=Pyrus pyrifolia GN=TL1 PE=1 SV=1	172	211	242	58	72	54	7.77	9.13	8.74	2.26	2.35	2.02	1.81387	2.04657	1.98359	1.94801	0.120361	0.000108469	0.000112297	Up
TRINITY_DN22923_c0_g1	269	-	-	-	18	21	22	5	2	10	4.94	4.69	4.8	1.03	0.44	2.27	1.98644	1.91151	1.94496	1.94764	0.0375332	0.00281047	0.00348883	Up
TRINITY_DN28679_c1_g3	245	hypothetical protein CDL15_Pgr008390 [Punica granatum]	OVA2	Isoleucine--tRNA ligase, chloroplastic/mitochondrial OS=Arabidopsis thaliana GN=OVA2 PE=2 SV=1	10	17	10	2	4	4	3.34	4.62	2.65	0.5	1.07	1.11	1.90258	2.37062	1.56872	1.94731	0.402817	0.0123054	0.0186141	Up
TRINITY_DN21096_c0_g2	316	-	-	-	29	28	30	12	9	4	5.65	4.5	4.69	1.79	1.4	0.64	2.14587	1.81754	1.87721	1.94687	0.174899	0.00170747	0.00202395	Up
TRINITY_DN21035_c0_g1	388	hypothetical protein CTI12_AA140870 [Artemisia annua]	-	-	148	228	267	58	83	54	23.88	31.76	33.43	6.37	9.56	6.93	1.64794	2.05935	2.13328	1.94686	0.261495	0.00206887	0.00249374	Up
TRINITY_DN12957_c0_g1	1215	bifunctional polymyxin resistance protein, ArnA [Artemisia annua]	-	Vestitone reductase OS=Medicago sativa PE=1 SV=1	823	785	876	218	197	257	17.43	15.28	16.32	4.11	3.53	5.06	2.04171	1.85178	1.94678	1.94675	0.094964	9.27436e-05	9.56987e-05	Up
TRINITY_DN19788_c0_g1	1196	protein kinase-like domain, Concanavalin A-like lectin/glucanase domain protein [Artemisia annua]	CCR2	Serine/threonine-protein kinase-like protein CCR2 OS=Arabidopsis thaliana GN=CCR2 PE=1 SV=1	489	503	668	129	163	161	13.89	12.54	15.26	2.97	3.78	4.03	1.95065	1.80314	2.08636	1.94672	0.14165	0.000263152	0.000279415	Up
TRINITY_DN8845_c0_g1	298	-	-	-	22	30	22	1	4	18	5.96	6.12	4.4	0.17	0.79	3.27	2.07962	2.11784	1.64181	1.94642	0.264493	0.0202827	0.033616	Up
TRINITY_DN24581_c1_g4	255	putative leucine-rich repeat domain, L domain-like protein [Helianthus annuus]	-	-	34	42.48	32	18	2	11	10.47	10.61	7.82	4.13	0.49	2.81	2.07979	2.09895	1.65877	1.94584	0.248793	0.0068973	0.00953521	Up
TRINITY_DN14972_c0_g5	419	bifunctional inhibitor/lipid-transfer protein/seed storage 2S albumin superfamily protein [Artemisia annua]	-	14 kDa proline-rich protein DC2.15 OS=Daucus carota PE=2 SV=1	41	64.49	51.99	28	16.48	14	7.61	11.08	8.25	3.26	1.55	2.09	1.72626	2.26825	1.84276	1.94576	0.285297	0.00479318	0.00632164	Up
TRINITY_DN18732_c0_g1	1409	protein kinase-like domain, Phloem protein 2-like protein [Artemisia annua]	-	-	1135.15	1235.38	1332.25	336.12	327.45	306	24.79	23.76	24.54	6.35	6.35	6.28	1.97024	1.90902	1.95562	1.94496	0.0319733	5.29685e-07	5.30013e-07	Up
TRINITY_DN26844_c0_g1	2503	hypothetical protein CTI12_AA315690 [Artemisia annua]	EMB1444	Transcription factor EMB1444 OS=Arabidopsis thaliana GN=EMB1444 PE=2 SV=1	259	266	315	60	71	48	5.05	5.86	4.4	1.61	1.52	0.82	1.93939	2.15401	1.74061	1.94467	0.206749	0.00151682	0.00177965	Up
TRINITY_DN27277_c0_g2	1142	ARM repeat superfamily protein [Artemisia annua]	PUB28	U-box domain-containing protein 28 OS=Arabidopsis thaliana GN=PUB28 PE=1 SV=1	212	228	324	63	87	74	6.42	6.51	8.68	1.58	2.08	1.9	1.79245	1.81254	2.22757	1.94419	0.245625	0.00207439	0.00250105	Up
TRINITY_DN19691_c0_g2	967	acetyltransferase A, auxiliary subunit [Artemisia annua]	ETO1	Ethylene-overproduction protein 1 OS=Arabidopsis thaliana GN=ETO1 PE=1 SV=2	117	141	93	41	24	31	4.16	3.63	2.4	1.31	0.54	0.73	2.27417	2.07756	1.48063	1.94412	0.413261	0.0112726	0.0167897	Up
TRINITY_DN14432_c0_g2	357	-	-	-	66	71	81	17	25	18	12.78	11.06	12.72	2.42	4.47	2.59	2.01589	1.80735	2.0091	1.94412	0.118487	0.000477459	0.000519922	Up
TRINITY_DN12799_c0_g2	725	DNA-binding WRKY [Artemisia annua]	WRKY7	Probable WRKY transcription factor 7 OS=Arabidopsis thaliana GN=WRKY7 PE=2 SV=1	582	608	829	180	188	193	24.24	21.74	28.35	5.98	6.35	6.89	1.91974	1.76271	2.1457	1.94272	0.192529	0.000700758	0.000779479	Up
TRINITY_DN22850_c0_g1	1114	hypothetical protein CTI12_AA521060 [Artemisia annua]	-	-	396	365	417	115	97	122	14.23	11.69	12.68	3.24	2.84	3.93	2.09246	1.8088	1.92608	1.94244	0.142537	0.000291167	0.000310288	Up
TRINITY_DN14208_c0_g2	562	-	ORF1	RNA replication protein OS=Shallot virus X GN=ORF1 PE=3 SV=1	10760.9	13139.7	13730.9	2990.59	2286.37	2387.54	981.07	1010.6	1025.28	294.1	242.2	248.88	1.9063	1.94908	1.96989	1.94175	0.0324218	3.68303e-06	3.69398e-06	Up
TRINITY_DN23224_c0_g1	592	-	-	-	47.43	57.47	31.65	16.19	6	19	8.92	7.91	5.03	1.79	1	2.74	2.27473	2.10136	1.44824	1.94144	0.435832	0.0127622	0.0194327	Up
TRINITY_DN12552_c0_g1	221	Leucine-rich repeat-containing protein [Artemisia annua]	-	-	34.72	32	23.55	10	10	5.51	14.19	10.78	7.7	3.04	3.29	1.92	2.36737	1.97085	1.48543	1.94122	0.441718	0.0132928	0.0203944	Up
TRINITY_DN9182_c0_g1	322	DNA repair protein RAD5A isoform X1 [Populus trichocarpa]	At5g22750	Putative SWI/SNF-related matrix-associated actin-dependent regulator of chromatin subfamily A member 3-like 2 OS=Arabidopsis thaliana GN=At5g22750 PE=2 SV=1	30	37	29	7	8	12	5.62	5.72	4.36	1	1.2	1.86	2.05405	2.0795	1.68781	1.94045	0.219165	0.00158948	0.00187112	Up
TRINITY_DN10236_c0_g2	271	geranyl pyrophosphate synthase 2 small subunit [Chrysanthemum x morifolium]	-	-	17	23	18	6	1	9	4.64	5.17	3.9	1.29	0.23	2.03	1.97127	2.12731	1.72062	1.93973	0.205171	0.00609158	0.00828765	Up
TRINITY_DN22657_c1_g2	640	hypothetical protein CTI12_AA393120 [Artemisia annua]	-	-	95	101	90	33	24	29	5.32	4.73	4.2	1.38	1.03	1.29	2.10886	1.93928	1.76783	1.93866	0.170519	0.000493487	0.000538497	Up
TRINITY_DN26654_c0_g2	1126	protein kinase-like domain-containing protein [Artemisia annua]	-	-	686	771.6	842.63	256.32	251	226.14	24.32	25.87	27.96	7.43	6.15	6.78	1.84137	1.9305	2.04259	1.93815	0.100828	6.6453e-05	6.81818e-05	Up
TRINITY_DN26726_c0_g1	1128	receptor like protein 52 [Artemisia annua]	-	-	610	611	531	152	134	187	24.38	25.13	18.63	5.6	4.98	7.06	2.05181	2.09552	1.66374	1.93702	0.237678	0.00142091	0.00165836	Up
TRINITY_DN17930_c0_g1	514	zinc finger, RING/FYVE/PHD-type [Artemisia annua]	RHY1A	Probable E3 ubiquitin-protein ligase RHY1A OS=Arabidopsis thaliana GN=RHY1A PE=2 SV=1	92	77	105	16	34	28	7.59	6.37	7.75	0.97	2.51	2.17	2.01081	1.75801	2.04091	1.93657	0.155376	0.00110923	0.00127278	Up
TRINITY_DN3910_c0_g1	414	hypothetical protein Ccrd_015425 [Cynara cardunculus var. scolymus]	-	-	322	412	438	116	111	108	36.16	39.11	40.22	10.02	10	10.12	1.84768	1.96082	2.0012	1.93656	0.0795816	1.95282e-05	1.97313e-05	Up
TRINITY_DN20167_c0_g4	1009	expansin protein [Chrysanthemum x morifolium]	EXPA2	Expansin-A2 OS=Oryza sativa subsp. japonica GN=EXPA2 PE=2 SV=2	206	231	224	81	94	62	7.87	8.51	6.6	1.86	2.39	1.72	1.9836	2.09639	1.7297	1.93656	0.187817	0.000686889	0.000763046	Up
TRINITY_DN18645_c0_g4	642	proteinase inhibitor I3 [Artemisia annua]	-	-	106	127	126	26	40	36	5.41	5.52	5.25	1.04	1.63	1.56	1.93993	1.96897	1.89662	1.93518	0.0364093	3.8959e-05	3.96676e-05	Up
TRINITY_DN25524_c0_g1	1255	cellulose synthase-like protein G2 isoform X1 [Lactuca sativa]	CSLG3	Cellulose synthase-like protein G3 OS=Arabidopsis thaliana GN=CSLG3 PE=2 SV=2	2177	1994	2478	535	604	648	41.36	33.91	40.28	8.89	10.02	11.2	2.04296	1.75643	2.00478	1.93472	0.155581	0.00029738	0.000317255	Up
TRINITY_DN16611_c0_g1	1240	myc-type, basic helix-loop-helix (bHLH) domain-containing protein [Artemisia annua]	BHLH63	Transcription factor bHLH63 OS=Arabidopsis thaliana GN=BHLH63 PE=1 SV=1	306	358	387	103	78	107	8.57	8.68	8.78	2.22	1.89	2.7	1.9166	1.935	1.95153	1.93438	0.0174712	1.22702e-05	1.23624e-05	Up
TRINITY_DN13088_c1_g8	603	Apple-like protein [Cynara cardunculus var. scolymus]	At1g11330	G-type lectin S-receptor-like serine/threonine-protein kinase At1g11330 OS=Arabidopsis thaliana GN=At1g11330 PE=2 SV=3	76	73	79	16	22	27	4.32	3.53	3.66	0.7	1	1.3	2.11103	1.81967	1.87184	1.93418	0.155363	0.00069492	0.000772591	Up
TRINITY_DN10439_c0_g1	581	-	-	-	48	51	58	14	4	4	6.66	7.12	5.85	3.47	0.91	0.74	1.96434	2.0607	1.77726	1.9341	0.14412	0.00723471	0.0100673	Up
TRINITY_DN24326_c1_g3	460	-	-	-	49	42	44	16	8	15	4.52	3.29	3.32	1.13	0.59	1.16	2.23522	1.77698	1.79008	1.93409	0.260864	0.00349561	0.00444369	Up
TRINITY_DN20811_c0_g2	258	protein NUCLEAR FUSION DEFECTIVE 4 [Artemisia annua]	-	-	251	433	347	127	89	86	88.19	126.02	99.18	32.34	24.06	24.7	1.70588	2.22084	1.87531	1.93401	0.262453	0.00257316	0.00316639	Up
TRINITY_DN21741_c0_g2	207	-	-	-	9	11	16	5	2	3	4.11	4.23	5.92	1.73	0.75	1.2	1.7444	1.78591	2.27085	1.93372	0.292703	0.00557671	0.00749512	Up
TRINITY_DN13823_c0_g1	1489	zinc finger, RING/FYVE/PHD-type [Artemisia annua]	MBR1	E3 ubiquitin-protein ligase MBR1 OS=Arabidopsis thaliana GN=MBR1 PE=1 SV=1	633	660	710	203	186	163	14.28	13.29	13.22	4.58	3.17	2.93	2.00405	1.90039	1.89277	1.9324	0.0621614	8.41627e-05	8.66757e-05	Up
TRINITY_DN17384_c0_g2	375	-	-	-	61	93	55	18	15	25	9.34	11.67	6.89	2.09	1.91	3.16	1.96843	2.28974	1.52951	1.92922	0.381628	0.00851883	0.0121442	Up
TRINITY_DN15630_c0_g2	271	Agenet-like domain-containing protein [Artemisia annua]	-	-	16	14	21	5	10	1	5.66	4.05	5.74	1.63	2.16	0.22	2.08216	1.59928	2.10241	1.92795	0.284816	0.00881763	0.0126372	Up
TRINITY_DN10998_c0_g1	410	Plant organelle RNA recognition domain-containing protein [Artemisia annua]	-	-	57	78	46	20	6	25	6.52	7.54	4.3	1.76	0.55	2.39	2.05717	2.26687	1.45664	1.92689	0.420532	0.0143092	0.0222688	Up
TRINITY_DN12756_c0_g1	724	RNA helicase HrpA [Artemisia annua]	At1g48650	DExH-box ATP-dependent RNA helicase DExH3 OS=Arabidopsis thaliana GN=At1g48650 PE=2 SV=1	43	45	42	9	9	19	6.82	5.97	4.49	2.24	0.3	1.94	2.19124	1.99919	1.58818	1.9262	0.308083	0.00936439	0.0135532	Up
TRINITY_DN8738_c0_g2	244	-	RPS12	40S ribosomal protein S12 OS=Cyanophora paradoxa GN=RPS12 PE=2 SV=1	12	14	9	4	4	2	4.04	3.84	2.41	1	1.08	0.56	2.19878	2.12553	1.45346	1.92592	0.410803	0.00904537	0.0130133	Up
TRINITY_DN18824_c0_g1	746	hypothetical protein CTI12_AA012130 [Artemisia annua]	-	-	325	340	340	95	70	121	13.89	12.55	12.03	3.28	2.42	4.42	2.0418	1.89544	1.83439	1.92388	0.106589	0.000296215	0.000315949	Up
TRINITY_DN27821_c1_g6	528	-	-	-	75	67	102	20	29	26	7.36	5.65	7.79	1.33	2.13	1.97	2.02372	1.64226	2.10563	1.92387	0.247296	0.00183188	0.00218489	Up
TRINITY_DN8008_c0_g1	282	hypothetical protein CTI12_AA172970 [Artemisia annua]	AGL62	Agamous-like MADS-box protein AGL62 OS=Arabidopsis thaliana GN=AGL62 PE=1 SV=1	23	17	20	5	4	8	5.71	3.43	3.95	0.94	0.79	1.64	2.3457	1.61042	1.81407	1.9234	0.379638	0.0117759	0.017674	Up
TRINITY_DN10023_c0_g1	276	hypothetical protein CTI12_AA181840 [Artemisia annua]	-	-	15	21.63	16	4	8	3	3.9	4.57	3.31	0.78	1.66	0.64	1.92551	2.15423	1.68886	1.92287	0.232693	0.00390626	0.00502649	Up
TRINITY_DN19863_c0_g4	686	G-type lectin S-receptor-like serine/threonine-protein kinase At4g27290 [Lactuca sativa]	At4g27290	G-type lectin S-receptor-like serine/threonine-protein kinase At4g27290 OS=Arabidopsis thaliana GN=At4g27290 PE=3 SV=4	168	181.8	221	48	69	46	7.67	7.1	8.25	1.73	2.54	1.79	1.92487	1.81346	2.03004	1.92279	0.108303	0.000179618	0.000188517	Up
TRINITY_DN27353_c1_g1	263	-	-	-	35	33	36	19	3	9	10.4	8.21	8.64	4.2	0.69	2.26	2.12553	1.7844	1.85805	1.92266	0.179508	0.00529786	0.00707143	Up
TRINITY_DN25669_c0_g2	914	AB hydrolase 4 family [Artemisia annua]	EMB8	Embryogenesis-associated protein EMB8 OS=Picea glauca GN=EMB8 PE=2 SV=1	495	511	601	168	163	156	17.86	16.17	18.07	4.68	4.53	4.52	1.96436	1.82095	1.98123	1.92218	0.0880721	2.93291e-05	2.9754e-05	Up
TRINITY_DN25439_c0_g2	225	-	-	-	56	64	65	19	14	20	22.13	20.79	20.51	5.57	4.45	6.71	1.98853	1.89841	1.87885	1.92193	0.0584978	4.57786e-05	4.67074e-05	Up
TRINITY_DN23525_c0_g3	458	-	-	-	65	67	78	22	13	26	6.03	5.28	5.92	1.56	0.96	2.02	1.99443	1.80281	1.96787	1.9217	0.103817	0.000393196	0.00042438	Up
TRINITY_DN14244_c0_g4	649	nuclear RNA polymerase A1 [Artemisia annua]	NRPA1	DNA-directed RNA polymerase I subunit 1 OS=Arabidopsis thaliana GN=NRPA1 PE=3 SV=1	79	108	90	34	11	34	3.96	4.61	3.68	1.33	0.44	1.45	1.8834	2.10267	1.77761	1.92123	0.165799	0.00202732	0.00243985	Up
TRINITY_DN19531_c0_g1	277	Leucine-rich repeat-containing protein [Artemisia annua]	-	-	47.32	53.32	30.19	18	9	10.05	12.2	11.19	6.19	3.49	1.86	2.14	2.28881	2.16413	1.30994	1.92096	0.53282	0.0186948	0.03058	Up
TRINITY_DN20709_c0_g3	939	proton-dependent oligopeptide transporter family [Artemisia annua]	NPF3.1	Protein NRT1/ PTR FAMILY 3.1 OS=Arabidopsis thaliana GN=NPF3.1 PE=2 SV=1	1569	1781	1412	540	326	456	45.04	45.49	35.32	13.09	8.05	11.91	2.03152	2.04586	1.6808	1.91939	0.206754	0.00106252	0.00121521	Up
TRINITY_DN17307_c0_g5	463	hypothetical protein LSAT_5X123580 [Lactuca sativa]	-	-	63	78	82	24	20	21	5.73	6.02	6.1	1.67	1.45	1.6	1.86471	1.93594	1.95498	1.91854	0.0475844	4.61263e-06	4.6291e-06	Up
TRINITY_DN23240_c2_g2	846	-	-	-	305.57	333.06	386.11	80.29	100.51	111.54	30.79	27.18	30.92	6.32	7.65	9.52	1.97538	1.79546	1.98146	1.91743	0.105673	0.000143602	0.000149726	Up
TRINITY_DN12256_c0_g6	258	FAD/NAD(P)-binding oxidoreductase family protein [Artemisia annua]	Cbei_0202	Uncharacterized protein Cbei_0202 OS=Clostridium beijerinckii (strain ATCC 51743 / NCIMB 8052) GN=Cbei_0202 PE=4 SV=2	23	16	24	5	11	2	6.91	3.9	5.72	1.12	2.64	0.5	2.28279	1.45758	2.01012	1.91683	0.420441	0.0194201	0.0319524	Up
TRINITY_DN13142_c0_g4	252	JAB1/Mov34/MPN/PAD-1 [Cynara cardunculus var. scolymus]	RPN11	26S proteasome non-ATPase regulatory subunit 14 homolog OS=Arabidopsis thaliana GN=RPN11 PE=1 SV=1	18	14	15	7	2	4	6.25	4.11	4.09	1.92	0.5	1.33	2.32193	1.71721	1.71017	1.91644	0.351183	0.0124983	0.0189638	Up
TRINITY_DN9357_c0_g2	370	ccc1 family [Artemisia annua]	At3g43630	Vacuolar iron transporter homolog 3 OS=Arabidopsis thaliana GN=At3g43630 PE=3 SV=1	22	27	40	9	4	12	3.09	3.17	4.56	0.97	0.45	1.4	1.71687	1.75375	2.2783	1.91631	0.314037	0.00838145	0.0119131	Up
TRINITY_DN17432_c0_g3	441	recBCD enzyme subunit RecB, P-loop containing nucleoside triphosphate hydrolase [Artemisia annua]	-	-	37	28	39	12	10	11	5.7	3.64	4.77	1.08	1.33	1.27	2.21622	1.5692	1.95925	1.91489	0.325785	0.00441946	0.00577335	Up
TRINITY_DN20484_c0_g4	1157	hypothetical protein CTI12_AA055960 [Artemisia annua]	-	-	579	616	655	155	163	165	14.15	13.62	13.26	3.46	3.35	4.07	1.96409	1.90901	1.87036	1.91449	0.0471	7.98332e-06	8.02832e-06	Up
TRINITY_DN27400_c0_g2	510	hypothetical protein CTI12_AA272600 [Artemisia annua]	-	-	105	127	125.15	37	32	33	10.89	10.51	11.06	3	2.89	2.72	1.92388	1.87264	1.94623	1.91425	0.0377279	1.63663e-06	1.63963e-06	Up
TRINITY_DN26526_c0_g2	296	phospho-2-dehydro-3-deoxyheptonate aldolase 1 protein [Artemisia annua]	DAHPS2	Phospho-2-dehydro-3-deoxyheptonate aldolase 2, chloroplastic OS=Oryza sativa subsp. japonica GN=DAHPS2 PE=2 SV=1	324	502	348	161	57	107	111.62	141.28	94.84	43.39	16.46	31.23	1.87835	2.21831	1.64332	1.91333	0.289086	0.00544756	0.00729618	Up
TRINITY_DN25669_c0_g3	911	AB hydrolase 4 family [Artemisia annua]	-	-	385	422	525	108	128	132	19.61	19.1	19.33	4.69	5.66	5.06	1.93269	1.89467	1.91194	1.9131	0.019035	1.5146e-06	1.51713e-06	Up
TRINITY_DN26092_c2_g3	442	Cupredoxin [Artemisia annua]	-	-	26.17	33	38	13.22	9	11	3.34	3.56	4.1	1.01	0.71	1.19	1.78379	1.87582	2.07957	1.91306	0.151363	0.000530381	0.000580891	Up
TRINITY_DN27068_c0_g1	565	-	-	-	292.01	332.02	466.79	106.75	97	78.99	62.01	63.16	89.6	19.48	19.62	17.12	1.72638	1.75289	2.25738	1.91222	0.299213	0.00428224	0.00557329	Up
TRINITY_DN25014_c2_g5	235	outer envelope pore protein 24, chloroplastic-like [Cynara cardunculus var. scolymus]	OEP24A	Outer envelope pore protein 24A, chloroplastic OS=Arabidopsis thaliana GN=OEP24A PE=1 SV=1	8	15	11.01	7	1	2	3.16	4.9	3.24	1.98	0.29	0.67	1.68907	2.32193	1.72514	1.91205	0.355426	0.0218191	0.0366684	Up
TRINITY_DN16734_c1_g1	407	Senescence regulator [Artemisia annua]	-	-	54	70	81	24	17	13	15.79	16.08	19.64	5.81	4.77	3.07	1.79507	1.82133	2.10986	1.90875	0.174655	0.00101945	0.0011623	Up
TRINITY_DN11479_c1_g1	718	glutathione S-transferase-like [Helianthus annuus]	-	Glutathione S-transferase OS=Hyoscyamus muticus PE=1 SV=1	317	338	390	101	96	129	17.42	16.85	16.69	3.61	4.52	5.44	1.94529	1.89729	1.88353	1.9087	0.0324229	2.64047e-05	2.67559e-05	Up
TRINITY_DN13192_c0_g4	535	concanavalin A-like lectin/glucanase domain, Serine/threonine-protein kinase Rad53 [Artemisia annua]	At5g38990	Probable receptor-like protein kinase At5g38990 OS=Arabidopsis thaliana GN=At5g38990 PE=2 SV=1	63	93	88	27	20	24	4.41	5.53	5.03	1.45	1.11	1.41	1.7366	2.0631	1.92638	1.9087	0.163967	0.000425239	0.000460639	Up
TRINITY_DN13006_c3_g5	234	-	-	-	15	14	10	3	2	6	5.5	4.19	2.92	0.81	0.59	1.85	2.34395	1.95147	1.43049	1.90864	0.458236	0.0205827	0.0342217	Up
TRINITY_DN25478_c0_g4	410	zinc finger, CCHC-type [Artemisia annua]	-	-	23.44	28.26	21.4	9	9.42	4.14	4.34	4.49	2.5	1.29	0.91	0.72	2.15669	2.20571	1.36092	1.90777	0.474221	0.0132782	0.0203612	Up
TRINITY_DN23303_c0_g2	627	hypothetical protein CTI12_AA512960 [Artemisia annua]	-	-	89	124	110	28	18	28	6.13	5.75	6.02	1.46	1.33	1.98	1.94686	1.85454	1.92074	1.90738	0.0475903	4.37223e-05	4.45787e-05	Up
TRINITY_DN10736_c0_g1	568	uncharacterized protein LOC112517995 [Cynara cardunculus var. scolymus]	-	-	110	148	197	34	59	37	6.93	7.93	10.12	1.65	2.96	1.97	1.65973	1.8542	2.20601	1.90665	0.276892	0.00386814	0.0049721	Up
TRINITY_DN28100_c0_g2	352	-	-	-	86.05	110.36	172.46	34.1	42	37	17.73	18.71	28.77	5.18	6.27	5.53	1.64732	1.72494	2.34569	1.90598	0.382772	0.0105126	0.0154764	Up
TRINITY_DN21925_c0_g2	1576	cytochrome P450 [Artemisia annua]	CYP73A1	Trans-cinnamate 4-monooxygenase OS=Helianthus tuberosus GN=CYP73A1 PE=1 SV=1	2210	2126	2565	663	594	674	39.95	32.52	42.44	9.53	12.03	8.92	1.9753	1.67843	2.06252	1.90542	0.201358	0.000844709	0.000949936	Up
TRINITY_DN11586_c0_g1	1689	hypothetical protein CTI12_AA322250 [Artemisia annua]	HHP4	Heptahelical transmembrane protein 4 OS=Arabidopsis thaliana GN=HHP4 PE=2 SV=1	981	998	1053	276	262	303	20.76	20.91	19.28	5.6	4.57	6.09	1.93744	1.94783	1.83074	1.90534	0.0648108	2.66712e-05	2.70288e-05	Up
TRINITY_DN28062_c0_g1	5319	titin [Cynara cardunculus var. scolymus]	-	-	9977	10096	10892	2768	2407	3050	38.25	34.49	36.36	9.92	8.44	10.74	1.9794	1.83012	1.9063	1.90527	0.0746461	3.10895e-05	3.15624e-05	Up
TRINITY_DN25818_c1_g5	470	putative cysteine-rich receptor-like protein kinase 8 [Helianthus annuus]	CRK5	Cysteine-rich receptor-like protein kinase 5 OS=Arabidopsis thaliana GN=CRK5 PE=1 SV=1	43	53	54	9	10	18	4.23	4.68	4.42	0.63	0.71	2.22	1.83374	1.97959	1.89713	1.90349	0.073133	0.00364132	0.00464851	Up
TRINITY_DN21207_c1_g2	698	peroxidase [Artemisia annua]	PNC2	Cationic peroxidase 2 OS=Arachis hypogaea GN=PNC2 PE=2 SV=1	370.6	461.66	551.37	129.66	140.19	115.3	33.35	36.43	38.7	9.13	9.9	9.93	1.78859	1.91603	2.00323	1.90262	0.10795	7.25607e-05	7.45535e-05	Up
TRINITY_DN14969_c0_g1	1011	serine/threonine-protein kinase pim-1/2/3 [Artemisia annua]	NEK2	Serine/threonine-protein kinase Nek2 OS=Oryza sativa subsp. japonica GN=NEK2 PE=2 SV=1	65	68	73	31	24	11	4.19	3.08	5.1	1.39	1.41	0.44	1.95592	1.5119	2.23947	1.90243	0.366721	0.010265	0.0150563	Up
TRINITY_DN21002_c0_g2	232	-	-	-	7	8	14	3	1	4	2.65	2.46	4.2	0.84	0.3	1.28	1.71595	1.60861	2.38034	1.90164	0.418034	0.0207212	0.0345016	Up
TRINITY_DN23723_c0_g1	1228	GRAS protein, partial [Chrysanthemum x morifolium]	SCL15	Scarecrow-like protein 15 OS=Arabidopsis thaliana GN=SCL15 PE=2 SV=3	348	396	374	123	72	119	15.05	15.6	13.53	5.91	1.55	4.35	1.93472	1.9865	1.78112	1.90078	0.106816	0.00159984	0.00188451	Up
TRINITY_DN16674_c0_g1	600	Leucine-rich repeat-containing protein [Artemisia annua]	-	-	102.53	116.36	103.26	39	26	30	5.88	5.67	4.82	1.73	1.19	1.45	2.01315	1.96068	1.72636	1.90006	0.152699	0.000371716	0.000400439	Up
TRINITY_DN16836_c0_g1	338	putative ATP-binding cassette subfamily C member 8 [Helianthus annuus]	ABCC4	ABC transporter C family member 4 OS=Arabidopsis thaliana GN=ABCC4 PE=2 SV=2	60	63	107	14	33	20	11.61	9.97	16.63	2.07	4.94	2.99	1.80033	1.58063	2.31875	1.8999	0.379002	0.0124094	0.0187967	Up
TRINITY_DN27809_c0_g1	2002	nitrate reductase [Artemisia annua]	NIA	Nitrate reductase [NADH] OS=Cichorium intybus GN=NIA PE=2 SV=1	780	842	938	204	204	217	13.59	10.52	14.97	3.24	3.61	3.51	1.97648	1.60707	2.11601	1.89986	0.26298	0.0019176	0.00229664	Up
TRINITY_DN10981_c0_g4	260	hypothetical protein CTI12_AA038640 [Artemisia annua]	-	-	13	15	20	6	5	3	3.84	3.6	4.69	1.32	1.18	0.73	1.83453	1.74143	2.12302	1.89966	0.198957	0.00138876	0.0016182	Up
TRINITY_DN14108_c0_g1	704	-	-	-	115.87	150	167.89	40	48.47	36	14.11	14.78	17.33	3.92	5	3.44	1.776	1.84293	2.07256	1.89716	0.155537	0.000480538	0.000523505	Up
TRINITY_DN14341_c0_g2	1424	acyl activating enzyme 5 [Artemisia annua]	AAE5	Probable acyl-activating enzyme 5, peroxisomal OS=Arabidopsis thaliana GN=AAE5 PE=2 SV=1	668	742	747	206	194	202	10.53	10.57	10.15	2.84	2.67	2.88	1.91273	1.9182	1.8597	1.89687	0.0323094	8.63512e-07	8.64281e-07	Up
TRINITY_DN18981_c1_g5	316	-	-	-	16	13	25	5	8	3	4.73	3.37	6.02	1.19	2.02	0.48	1.94318	1.45409	2.29111	1.89613	0.420487	0.0171311	0.0275367	Up
TRINITY_DN28651_c0_g1	225	-	-	-	11	19	20	5	2	7	4.35	6.17	6.31	1.47	0.64	2.35	1.54893	2.05319	2.08556	1.89589	0.300912	0.00676773	0.00933869	Up
TRINITY_DN19528_c0_g5	514	hypothetical protein LSAT_2X65541 [Lactuca sativa]	-	-	61	45	80	18	23	13	4.58	2.88	4.92	1.04	1.38	0.82	2.08432	1.41504	2.18763	1.89566	0.419425	0.0094832	0.0137493	Up
TRINITY_DN12059_c0_g1	760	SPX domain-containing protein [Artemisia annua]	SPX2	SPX domain-containing protein 2 OS=Arabidopsis thaliana GN=SPX2 PE=2 SV=1	434	416	465	121	121	138	16.74	13.83	14.78	3.75	3.81	4.59	2.04731	1.77181	1.86765	1.89559	0.139858	0.000249581	0.000264491	Up
TRINITY_DN27324_c0_g3	740	protein kinase superfamily protein [Artemisia annua]	RIPK	Serine/threonine-protein kinase RIPK OS=Arabidopsis thaliana GN=RIPK PE=1 SV=1	111	107	116	43	22	32	4.47	3.71	3.84	1.39	0.72	1.11	2.05818	1.78932	1.83901	1.8955	0.143054	0.000650735	0.000720467	Up
TRINITY_DN13686_c2_g1	243	-	-	-	19	16	26	1	6	10	6.46	4.42	7.02	0.25	1.63	2.84	2.03771	1.49022	2.15765	1.89519	0.355805	0.0156353	0.0247224	Up
TRINITY_DN27645_c0_g2	690	Histone H1/H5 [Artemisia annua]	-	Histone H1 OS=Solanum pennellii PE=2 SV=1	2477	2688	2598	795	641	766	154.03	142.8	126.29	41.19	32.29	39.99	2.02586	1.91665	1.73939	1.89397	0.144576	0.000266943	0.000283635	Up
TRINITY_DN28471_c1_g1	833	-	-	-	140.07	172.46	171.95	50.17	47.06	48.5	12.95	16.24	14.51	4.77	3.16	3.78	1.73017	2.05677	1.89427	1.89374	0.1633	0.000548263	0.000601434	Up
TRINITY_DN13574_c1_g1	501	leucine-rich repeat domain, L domain-like protein [Artemisia annua]	-	-	81	70.41	98.67	23	28.41	23	7.89	5.4	8.03	1.7	2.11	1.84	2.06674	1.51967	2.09211	1.89284	0.323423	0.00375592	0.00481069	Up
TRINITY_DN23087_c0_g3	601	Leucine-rich repeat-containing protein [Artemisia annua]	-	-	305.41	308.69	483.79	104.53	116	108.32	53.05	47.36	72.66	13.52	16.15	16.16	1.79602	1.63234	2.24983	1.89273	0.319904	0.00533253	0.00712361	Up
TRINITY_DN24326_c1_g7	240	-	-	-	10	16	13	1	5	5	3.49	4.54	3.6	0.26	1.39	1.46	1.75127	2.13074	1.79604	1.89269	0.207372	0.00517008	0.00688034	Up
TRINITY_DN25214_c0_g1	479	U3 small nucleolar ribonucleoprotein complex, subunit Mpp10 [Artemisia annua]	-	-	124	195	127	47	23	55	14.51	21.06	11.93	5.12	1.94	5.38	1.80702	2.34448	1.52457	1.89203	0.416512	0.0163539	0.0260685	Up
TRINITY_DN25911_c0_g1	2048	-	-	-	313	259	480	64	139	68	5.6	4.11	7.9	1.07	2.44	1.07	1.87504	1.42875	2.37147	1.89175	0.471579	0.0219645	0.0369682	Up
TRINITY_DN13792_c1_g1	320	-	-	-	52.02	90.34	59.23	21.39	15.58	17.35	13.12	20.04	9.56	3.94	2.93	4.13	1.83923	2.45034	1.38254	1.8907	0.535758	0.0269858	0.0473589	Up
TRINITY_DN16510_c1_g5	454	-	-	-	18	31	37	10	8	7	2.54	3.86	5.04	1.07	1.14	0.76	1.35933	1.9631	2.34792	1.89012	0.498322	0.0181482	0.0295103	Up
TRINITY_DN7956_c0_g1	271	-	-	-	27	37	43	9	14	8	7.3	8.13	9.24	1.82	3.02	1.79	1.72385	1.87921	2.06385	1.88897	0.170208	0.000969462	0.00110148	Up
TRINITY_DN15626_c0_g1	287	30S ribosomal protein S10-like [Brassica napus]	RPS10	30S ribosomal protein S10, chloroplastic OS=Arabidopsis thaliana GN=RPS10 PE=2 SV=1	20	20	15	4	6	6	4.78	3.9	2.86	0.72	1.15	1.18	2.23316	1.93963	1.49217	1.88832	0.373153	0.00789269	0.0111226	Up
TRINITY_DN20642_c0_g3	485	S-adenosyl-L-methionine-dependent methyltransferase [Artemisia annua]	At5g06050	Probable methyltransferase PMT12 OS=Arabidopsis thaliana GN=At5g06050 PE=2 SV=1	34	69	49	15	19	10	2.84	4.9	3.35	0.96	1.26	0.7	1.54489	2.33178	1.78316	1.88661	0.403517	0.0131174	0.0200615	Up
TRINITY_DN10023_c0_g2	209	-	-	-	17	30	29	13	3	6	7.65	11.31	10.54	4.41	1.1	2.36	1.54406	2.10813	2.0064	1.8862	0.300633	0.00808581	0.0114386	Up
TRINITY_DN18888_c0_g1	311	-	-	-	40	58	39	18	14	9	8.78	10.14	7.02	2.94	2.39	1.61	1.92425	2.13201	1.6015	1.88592	0.267326	0.00297609	0.00371543	Up
TRINITY_DN20782_c0_g1	1283	glucuronokinase G [Artemisia annua]	GLCAK1	Glucuronokinase 1 OS=Arabidopsis thaliana GN=GLCAK1 PE=1 SV=1	531	605	631	176	191	163	13.6	13.48	13.71	3.75	4.01	3.28	1.88583	1.87304	1.89745	1.88544	0.0122087	1.54856e-06	1.55124e-06	Up
TRINITY_DN10148_c0_g1	514	-	-	-	79	141	87	40	16	35	7.7	10.85	6.53	2.9	1.08	2.67	1.79647	2.29123	1.55869	1.88213	0.373708	0.0121262	0.0182901	Up
TRINITY_DN24328_c0_g1	938	plastid delta12-fatty acid acetylenase [Artemisia annua]	DES8.11	Delta(12) fatty acid desaturase DES8.11 OS=Calendula officinalis GN=DES8.11 PE=2 SV=1	3731.01	4818	3466	1225	663	1024	291.92	341.53	216.97	94.14	50.49	82.23	1.94873	2.17517	1.52066	1.88152	0.332395	0.0056845	0.00765803	Up
TRINITY_DN18474_c1_g4	966	SPX domain containing protein [Artemisia annua]	SPX4	SPX domain-containing protein 4 OS=Arabidopsis thaliana GN=SPX4 PE=2 SV=1	248	279	258	68	90	68	6.62	6.56	5.79	1.52	2.02	1.6	1.95003	1.93689	1.75676	1.88122	0.107991	0.000117505	0.000121869	Up
TRINITY_DN11988_c0_g4	213	-	-	-	13	8	13	6	1	3	5.68	2.91	4.56	1.96	0.35	1.13	2.30844	1.34357	1.99159	1.8812	0.491816	0.0252708	0.0437797	Up
TRINITY_DN27813_c0_g1	1639	uncharacterized CRM domain-containing protein At3g25440, chloroplastic [Helianthus annuus]	At3g25440	Uncharacterized CRM domain-containing protein At3g25440, chloroplastic OS=Arabidopsis thaliana GN=At3g25440 PE=2 SV=1	413	412	394	109	117	117	5.46	4.95	4.51	1.27	1.36	1.41	2.01951	1.87804	1.74373	1.88043	0.137902	0.000197964	0.00020835	Up
TRINITY_DN19733_c0_g2	517	ureide permease 2 [Artemisia annua]	UPS2	Ureide permease 2 OS=Arabidopsis thaliana GN=UPS2 PE=1 SV=2	375	457	537	147	150	124	33.03	34.45	35.67	9.16	10.43	8.42	1.8228	1.88352	1.93373	1.88002	0.0555502	1.29561e-05	1.30578e-05	Up
TRINITY_DN19742_c0_g1	1017	AB hydrolase 4 family, Serine aminopeptidase, S33 [Artemisia annua]	-	-	122	109	195	49	44	37	5.49	5.05	8.03	1.9	1.76	1.28	1.73726	1.61673	2.28585	1.87995	0.356651	0.00867968	0.0124088	Up
TRINITY_DN15778_c1_g1	411	hypothetical protein GW17_00018471 [Ensete ventricosum]	Os01g0856500	Auxin transporter-like protein 1 OS=Oryza sativa subsp. japonica GN=Os01g0856500 PE=2 SV=2	49.49	51.23	68.58	16	29.99	15	10.22	8.8	11.9	1.78	4.5	2.06	1.87824	1.66242	2.0978	1.87949	0.217696	0.00377113	0.00483217	Up
TRINITY_DN24538_c0_g2	1831	oxygen-dependent choline dehydrogenase, FAD/NAD(P)-binding domain protein [Artemisia annua]	HTH	Protein HOTHEAD OS=Arabidopsis thaliana GN=HTH PE=1 SV=1	692	632	750	191	199	193	11.82	9.64	10.98	2.85	3	2.94	2.01226	1.71813	1.90591	1.87877	0.148929	0.000243966	0.000258348	Up
TRINITY_DN10364_c0_g1	292	hypothetical protein CTI12_AA592890 [Artemisia annua]	-	-	30	29	20	7	7	9	6.9	5.45	3.68	1.22	1.29	1.71	2.29432	1.95398	1.38743	1.87857	0.458123	0.0140065	0.0217066	Up
TRINITY_DN21412_c1_g2	213	-	-	-	38	47	49	20	11	9	16.59	17.08	17.19	6.53	3.9	3.4	1.84748	1.88947	1.89873	1.87856	0.0273143	0.000236257	0.000249928	Up
TRINITY_DN22654_c2_g1	1226	NAC domain-containing protein 83 [Artemisia annua]	NAC083	NAC domain-containing protein 83 OS=Arabidopsis thaliana GN=NAC083 PE=1 SV=1	1470	1583	1975	514	538	526	39.24	35.58	49.04	10.67	11.34	11.38	1.81787	1.67661	2.13951	1.878	0.237231	0.00169687	0.00201048	Up
TRINITY_DN11298_c1_g3	230	tetratricopeptide repeat (TPR)-like superfamily protein [Artemisia annua]	PCMP-H34	Pentatricopeptide repeat-containing protein At3g26782, mitochondrial OS=Arabidopsis thaliana GN=PCMP-H34 PE=2 SV=1	14	22	15	7	3	5	5.31	6.82	4.53	1.96	0.91	1.6	1.8334	2.19446	1.6042	1.87735	0.297575	0.00534405	0.00714208	Up
TRINITY_DN28607_c1_g2	2124	pleiotropic drug resistance protein 1 [Artemisia annua]	PDR1	Pleiotropic drug resistance protein 1 OS=Nicotiana plumbaginifolia GN=PDR1 PE=1 SV=1	7342.44	8137.86	9175.57	2175	2272.54	2169.67	172.91	180.73	208.94	49.05	54.57	49.09	1.76419	1.828	2.03726	1.87648	0.142843	0.000249828	0.00026476	Up
TRINITY_DN26067_c0_g4	336	AMP-dependent synthetase/ligase, AMP-binding enzyme C-terminal domain protein [Artemisia annua]	4CLL7	4-coumarate--CoA ligase-like 7 OS=Arabidopsis thaliana GN=4CLL7 PE=1 SV=1	24	22	24	11	8	10	6.07	4.81	5.57	1.58	1.3	1.58	2.02962	1.69396	1.9056	1.87639	0.169725	0.000452784	0.000491739	Up
TRINITY_DN17569_c1_g2	511	hypothetical protein CTI12_AA500820 [Artemisia annua]	ENO1	Enolase OS=Oryza sativa subsp. japonica GN=ENO1 PE=1 SV=2	138	131	210	36	65	40	10.48	8.46	13.04	2.09	3.93	2.56	1.87355	1.56464	2.18886	1.87568	0.312113	0.00556692	0.00747953	Up
TRINITY_DN23134_c2_g1	461	-	-	-	40	46.57	55	23	10	10	3.67	3.62	4.13	1.61	0.73	0.77	1.82383	1.80404	1.99419	1.87402	0.104541	0.00109751	0.00125848	Up
TRINITY_DN19718_c0_g2	946	hypothetical protein CDL15_Pgr016120 [Punica granatum]	NLE1	Notchless protein homolog OS=Arabidopsis thaliana GN=NLE1 PE=2 SV=1	193	193	271	45	92	51	5.31	4.67	6.26	1.03	2.13	1.24	1.85617	1.67088	2.09362	1.87356	0.211906	0.00231162	0.00281728	Up
TRINITY_DN14773_c0_g4	959	hypothetical protein CTI12_AA335200 [Artemisia annua]	-	-	126	151	203.11	18	83.84	35.13	3.4	3.59	4.61	0.41	1.9	0.83	1.69973	1.77818	2.13896	1.87229	0.234252	0.0083313	0.011831	Up
TRINITY_DN24640_c0_g5	795	jasmonic acid carboxyl methyltransferase [Artemisia annua]	JMT	Jasmonate O-methyltransferase OS=Brassica rapa subsp. pekinensis GN=JMT PE=1 SV=1	92	72	116	24	23	20	3.73	2.75	4.73	0.7	1.03	1.26	1.90399	1.46425	2.24666	1.87163	0.392207	0.00994873	0.0145252	Up
TRINITY_DN22703_c0_g2	466	COBRA-like protein 1 [Artemisia annua]	COB	Protein COBRA OS=Arabidopsis thaliana GN=COB PE=2 SV=1	76.65	88	78	27	25	23	6.97	7.12	5.92	1.88	1.84	1.73	1.93986	1.97058	1.7043	1.87158	0.145681	0.000216888	0.000228793	Up
TRINITY_DN23974_c0_g1	1276	Glycosyl transferase, family 14 [Artemisia annua]	-	-	678	756	703	197	177	204	17.81	19.49	16.47	5.61	4.46	4.59	1.86576	1.99581	1.75292	1.8715	0.121548	0.000160868	0.000168273	Up
TRINITY_DN10010_c0_g1	366	-	-	-	54	50	46	18	13	17	10.49	7.27	7.09	2.18	2.2	2.3	2.23606	1.70707	1.6709	1.87134	0.31637	0.00539771	0.00722185	Up
TRINITY_DN17127_c0_g2	203	Elongation factor G, III-V domain-containing protein [Artemisia annua]	-	-	8	10	17	4	5	1	3.77	3.99	6.51	1.43	1.93	0.42	1.58114	1.66297	2.36923	1.87111	0.433321	0.0237842	0.0406634	Up
TRINITY_DN12555_c0_g4	371	NB-ARC domains-containing protein [Artemisia annua]	-	-	30	22	37	6	13	7	4.18	2.57	4.2	0.65	1.46	0.81	2.1025	1.40076	2.10938	1.87088	0.407149	0.010779	0.01594	Up
TRINITY_DN17637_c1_g1	250	pentatricopeptide repeat (PPR) superfamily protein [Artemisia annua]	-	-	23	35	23	11	7	6	7.38	9.11	5.85	2.62	1.79	1.6	1.88122	2.18505	1.54603	1.87077	0.319635	0.00538047	0.00719593	Up
TRINITY_DN13264_c0_g2	1788	cellulose synthase, nucleotide-diphospho-sugar transferase [Artemisia annua]	CSLG3	Cellulose synthase-like protein G3 OS=Arabidopsis thaliana GN=CSLG3 PE=2 SV=2	589	662	714	170.32	184	182	8.06	8.34	8.4	2.17	2.24	2.37	1.83446	1.88372	1.89407	1.87075	0.0318526	9.54677e-07	9.55681e-07	Up
TRINITY_DN4702_c0_g1	235	-	-	-	17	12	15	3	8	2	6.18	3.56	4.34	0.81	2.33	0.61	2.30568	1.50995	1.79577	1.87046	0.40309	0.0220958	0.0372211	Up
TRINITY_DN23888_c0_g3	368	pentatricopeptide repeat-containing protein At2g20710, mitochondrial-like [Cynara cardunculus var. scolymus]	At2g20710	Pentatricopeptide repeat-containing protein At2g20710, mitochondrial OS=Arabidopsis thaliana GN=At2g20710 PE=2 SV=1	48	55	47	18	19	14	11.18	13.13	9.79	2.14	3.52	3.6	1.8568	2.08875	1.66526	1.87027	0.212064	0.00154721	0.00181772	Up
TRINITY_DN15767_c2_g1	406	-	-	-	29	41	32	15	7	15	4.74	5.84	3.62	1.51	0.66	1.65	1.89628	2.19736	1.50738	1.867	0.345919	0.00826606	0.0117289	Up
TRINITY_DN21467_c0_g1	1854	laccase/Diphenol oxidase family protein [Artemisia annua]	TT10	Laccase-15 OS=Arabidopsis thaliana GN=TT10 PE=1 SV=1	697	886	938	550.47	445	591	69.15	82.26	83.76	23.54	16.76	23.94	1.69122	1.94168	1.96775	1.86688	0.152688	0.000391822	0.00042286	Up
TRINITY_DN26760_c1_g5	1610	H(+)-ATPase 1 [Artemisia annua]	PMA4	Plasma membrane ATPase 4 OS=Nicotiana plumbaginifolia GN=PMA4 PE=2 SV=1	6373	6246	7575	1712	2100	1915	86.16	76.67	88.66	20.42	24.94	23.54	1.90748	1.73912	1.94874	1.86511	0.111046	9.73231e-05	0.000100511	Up
TRINITY_DN24836_c0_g1	989	tolB protein-related protein [Artemisia annua]	-	-	543	633	499	187	145	203	17.61	17.55	14.25	4.47	3.7	5.33	1.9684	1.96347	1.66297	1.86495	0.174938	0.000578227	0.00063611	Up
TRINITY_DN11285_c0_g1	784	protein C2-DOMAIN ABA-RELATED 4-like [Lactuca sativa]	CAR4	Protein C2-DOMAIN ABA-RELATED 4 OS=Arabidopsis thaliana GN=CAR4 PE=1 SV=1	235	239	271	78	87	54	8.78	7.74	8.4	2.38	2.69	1.77	1.94519	1.7633	1.88136	1.86328	0.092281	0.000120658	0.000125233	Up
TRINITY_DN16684_c2_g3	1135	luminal-binding protein 5 [Cynara cardunculus var. scolymus]	BIP4	Luminal-binding protein 4 OS=Nicotiana tabacum GN=BIP4 PE=2 SV=1	1537.12	1752	1738	501	440.72	466	53.79	54.95	49.76	15.48	12.24	15.83	1.88963	1.92041	1.77728	1.86244	0.0753408	3.90886e-05	3.98007e-05	Up
TRINITY_DN14461_c0_g2	328	hypothetical protein CTI12_AA618920 [Artemisia annua]	-	-	28	56	64	11	23	8	5.04	8.34	9.28	1.52	3.32	1.19	1.32623	2.05285	2.20693	1.862	0.470347	0.0185618	0.0303145	Up
TRINITY_DN9847_c0_g2	859	hypothetical protein CTI12_AA566890 [Artemisia annua]	-	-	133	146	184	57	34	44	4.23	4.05	4.88	1.49	0.9	1.22	1.81362	1.75089	2.01984	1.86145	0.140714	0.000472109	0.00051378	Up
TRINITY_DN29031_c0_g1	320	-	-	-	22	16	35	8	9	4	4.18	2.51	5.33	1.16	1.37	0.63	1.98854	1.25273	2.33917	1.86015	0.554487	0.0252667	0.0437685	Up
TRINITY_DN17171_c0_g1	741	ethylene-responsive element binding protein1 [Artemisia annua]	ERF1A	Ethylene-responsive transcription factor 1A OS=Arabidopsis thaliana GN=ERF1A PE=1 SV=2	134	116	107	27	33	31	6.07	5.2	4.07	1.07	1.51	1.59	2.12661	1.90343	1.54994	1.85999	0.290777	0.00345408	0.00438368	Up
TRINITY_DN20945_c0_g4	270	-	-	-	20	23	31	7	11	4	5.45	5.09	6.71	1.43	2.39	0.9	1.79243	1.69384	2.09249	1.85959	0.207635	0.00313385	0.00393342	Up
TRINITY_DN17242_c0_g2	2272	AP2/ERF domain-containing protein [Artemisia annua]	RAP2-7	Ethylene-responsive transcription factor RAP2-7 OS=Arabidopsis thaliana GN=RAP2-7 PE=2 SV=2	667	664	665	189	176	181	18.36	17.95	17.02	6.14	4.61	3.94	1.90669	1.87411	1.79736	1.85939	0.0561349	7.19118e-05	7.38766e-05	Up
TRINITY_DN14975_c0_g6	211	-	-	-	12	14	20	2	4	7	5.32	5.18	7.14	0.67	1.44	2.7	1.73035	1.69188	2.15485	1.85903	0.256912	0.0078009	0.0109737	Up
TRINITY_DN18512_c0_g3	1657	Auxin efflux carrier [Artemisia annua]	PILS2	Protein PIN-LIKES 2 OS=Arabidopsis thaliana GN=PILS2 PE=2 SV=1	1223	1112	1397	210	219	214	21.45	18.53	20.83	6.35	5.96	4.42	1.9435	1.73239	1.90119	1.85903	0.111694	0.000160473	0.000167821	Up
TRINITY_DN18811_c0_g1	544	rossmann-like alpha/beta/alpha sandwich fold protein [Artemisia annua]	-	-	312	342	336	107	69	124	21.21	19.76	18.64	5.58	3.73	7.1	1.95513	1.85297	1.76879	1.85896	0.0933159	0.0003005	0.000320759	Up
TRINITY_DN17725_c1_g4	208	-	-	-	32	38	38	8	16	8	14.51	14.46	13.94	2.74	5.92	3.17	1.87956	1.87458	1.82174	1.85863	0.0320399	0.000514459	0.000562456	Up
TRINITY_DN22298_c0_g1	1318	leucine-rich repeat (LRR) family protein [Artemisia annua]	DRT100	DNA-damage-repair/toleration protein DRT100 OS=Arabidopsis thaliana GN=DRT100 PE=2 SV=2	902	944	1007	389	388	374	30.49	28.59	28.35	9.18	8.24	6.68	1.92427	1.83144	1.81928	1.85833	0.0574265	2.91604e-05	2.95812e-05	Up
TRINITY_DN24744_c0_g3	383	-	-	-	29	39	45	9	10	11	5.33	5.28	7.06	1.05	1.69	2.09	1.72707	1.71348	2.13261	1.85772	0.238157	0.00289737	0.00360769	Up
TRINITY_DN14538_c2_g2	711	P-loop containing nucleoside triphosphate hydrolase [Artemisia annua]	-	-	2413	2730	3134	832	893	775	113.49	110.25	123.26	30.85	33.62	31.37	1.82883	1.78704	1.94797	1.85461	0.083504	3.08419e-05	3.13076e-05	Up
TRINITY_DN18282_c0_g4	599	MORN motif-containing protein [Artemisia annua]	PIP5K7	Phosphatidylinositol 4-phosphate 5-kinase 7 OS=Arabidopsis thaliana GN=PIP5K7 PE=1 SV=1	75	99	84.38	25	27	26	4.31	4.84	3.95	1.11	1.24	1.26	1.84065	2.00797	1.71482	1.85448	0.147066	0.000272796	0.000290028	Up
TRINITY_DN26275_c2_g3	370	-	-	-	129	145	151	68	29	33	18.09	17.03	17.22	7.35	3.27	3.85	1.90709	1.81998	1.83598	1.85435	0.0463704	0.000659178	0.000730361	Up
TRINITY_DN26712_c0_g1	1228	eamA domain, WAT1-related protein [Artemisia annua]	At2g39510	WAT1-related protein At2g39510 OS=Arabidopsis thaliana GN=At2g39510 PE=2 SV=1	698	662	693	187	228	180	13.34	11.34	11.33	3.08	3.76	3.09	2.01086	1.77652	1.77524	1.85421	0.135664	0.000248798	0.00026363	Up
TRINITY_DN12556_c0_g3	708	nudix hydrolase [Artemisia annua]	NUDT25	Nudix hydrolase 25 OS=Arabidopsis thaliana GN=NUDT25 PE=1 SV=1	197	213	234	52	80	61	17	14.1	13	3.78	4.28	4.06	2.07311	1.80327	1.68608	1.85415	0.198466	0.00089225	0.0010074	Up
TRINITY_DN21874_c0_g1	221	acidic endochitinase SE2-like [Lactuca sativa]	-	Acidic endochitinase OS=Cucumis sativus PE=1 SV=1	1586	2080	2276	602	601	566	648.03	701.02	744.07	182.76	197.97	197.34	1.74978	1.86317	1.94916	1.85404	0.100002	5.72593e-05	5.86031e-05	Up
TRINITY_DN25039_c0_g3	263	putative SWEET sugar transporter [Helianthus annuus]	SWEET14	Bidirectional sugar transporter SWEET14 OS=Oryza sativa subsp. indica GN=SWEET14 PE=2 SV=1	31	40	30	9	9.74	11	9.17	9.56	7.02	1.97	2.32	2.77	1.96222	2.0223	1.57677	1.85376	0.24176	0.00163245	0.00192683	Up
TRINITY_DN22512_c0_g2	938	GRAS protein, partial [Chrysanthemum x morifolium]	GAI1	DELLA protein GAI1 OS=Vitis vinifera GN=GAI1 PE=2 SV=1	348	346	473	108	117	131	24.95	21.04	27.92	5.41	7	7.91	1.8811	1.6352	2.04336	1.85322	0.205506	0.00109011	0.00124957	Up
TRINITY_DN24666_c0_g5	424	-	-	-	31.76	59.61	62	10	19	15.79	3.41	5.41	5.44	0.82	1.63	1.41	1.40613	2.07199	2.07997	1.8527	0.386756	0.00830457	0.0117899	Up
TRINITY_DN14262_c2_g2	1915	leucine-rich repeat (LRR) family protein [Artemisia annua]	At1g67720	Probable LRR receptor-like serine/threonine-protein kinase At1g67720 OS=Arabidopsis thaliana GN=At1g67720 PE=2 SV=1	713	716	868	226	221	207	7.81	7.17	8.28	2.21	2.15	2.07	1.86547	1.74212	1.94977	1.85245	0.104439	6.54756e-05	6.71623e-05	Up
TRINITY_DN26526_c0_g3	322	phospho-2-dehydro-3-deoxyheptonate aldolase 1 protein [Artemisia annua]	SHKA	Phospho-2-dehydro-3-deoxyheptonate aldolase 1, chloroplastic OS=Solanum tuberosum GN=SHKA PE=1 SV=2	214	251	371	75	87	84	40.07	38.83	55.83	10.76	13.05	13	1.70739	1.66204	2.18591	1.85178	0.290251	0.0041054	0.00531518	Up
TRINITY_DN9545_c0_g3	208	-	-	-	8	8	15	4	3	2	3.63	3.05	5.5	1.37	1.11	0.79	1.73564	1.48448	2.3351	1.85174	0.437034	0.0172739	0.027817	Up
TRINITY_DN14133_c0_g2	510	WRKY family transcription factor family protein [Artemisia annua]	WRKY20	Probable WRKY transcription factor 20 OS=Arabidopsis thaliana GN=WRKY20 PE=2 SV=1	256	289	209	97	61	72	19.51	18.73	13.02	5.66	3.7	4.62	2.06581	2.00695	1.48233	1.8517	0.321234	0.00424783	0.00552309	Up
TRINITY_DN12255_c0_g1	1314	chalcone synthase [Chrysanthemum boreale]	CHS	Chalcone synthase OS=Callistephus chinensis GN=CHS PE=2 SV=2	681	669	614	172	190	205	12.06	10.67	9.37	2.63	2.93	3.29	2.03144	1.85477	1.66733	1.85118	0.182081	0.000634725	0.000701675	Up
TRINITY_DN11475_c0_g1	1355	hypothetical protein CTI12_AA434160 [Artemisia annua]	-	-	379	469	387	125	118	113	6.37	7.1	5.59	1.83	1.72	1.71	1.86119	2.01772	1.67275	1.85055	0.172731	0.000463387	0.000503844	Up
TRINITY_DN13743_c0_g1	480	hypothetical protein CTI12_AA555200 [Artemisia annua]	-	-	426	482	551	143	149	153	36.25	34.85	38.37	9.31	10.11	10.92	1.84172	1.7849	1.92372	1.85011	0.0697895	1.95345e-05	1.97382e-05	Up
TRINITY_DN20238_c0_g1	797	hypothetical protein CTI12_AA223230 [Artemisia annua]	-	-	159	186	191	63	53	45	7.44	11.11	9.03	3.66	2.1	1.79	1.56379	2.14227	1.84321	1.84976	0.289298	0.00526461	0.00702124	Up
TRINITY_DN19405_c1_g1	365	-	-	-	40	48	56	14	17	13	7.08	7.2	7.99	2.06	2.37	1.74	1.78344	1.80769	1.95789	1.84967	0.0944978	9.24562e-05	9.53969e-05	Up
TRINITY_DN21067_c0_g2	270	-	-	-	15	18	18	4	7	6	5.18	4.29	4.77	0.82	1.61	1.51	1.97972	1.70774	1.86076	1.84941	0.136342	0.000657263	0.000728151	Up
TRINITY_DN8958_c0_g1	255	hypothetical protein LSAT_9X33741 [Lactuca sativa]	-	-	15	32	23	4	8	8	4.62	7.99	5.62	0.92	1.97	2.04	1.49127	2.28157	1.77394	1.84893	0.400451	0.0140201	0.0217359	Up
TRINITY_DN27187_c0_g2	349	seven transmembrane MLO family protein [Artemisia annua]	-	-	28	36	39	9	15	7	4.47	4.83	5.13	1.12	1.95	0.93	1.74524	1.85699	1.94392	1.84871	0.0995999	0.000690646	0.000767564	Up
TRINITY_DN9847_c0_g3	1240	hypothetical protein CTI12_AA001760 [Artemisia annua]	-	-	328	397	375	110	99	110	6.19	6.72	6.05	1.79	1.61	1.86	1.81984	1.93836	1.78683	1.84834	0.0796836	3.02487e-05	3.06979e-05	Up
TRINITY_DN25080_c0_g6	293	glucose/ribitol dehydrogenase [Artemisia annua]	MNR1	(+)-neomenthol dehydrogenase OS=Capsicum annuum GN=MNR1 PE=1 SV=1	96.9	115	171.9	30.96	50.75	31.23	22.13	21.47	31.37	5.35	9.28	5.88	1.69464	1.65096	2.19802	1.84787	0.304023	0.00608399	0.00827612	Up
TRINITY_DN15210_c2_g4	301	-	-	-	20	23	16	10	4	4	4.32	4.07	2.76	1.64	0.69	0.71	2.09192	2.00592	1.44556	1.8478	0.350995	0.00937681	0.0135738	Up
TRINITY_DN19549_c0_g1	2537	multidrug resistance-associated protein 4 [Artemisia annua]	ABCC4	ABC transporter C family member 4 OS=Arabidopsis thaliana GN=ABCC4 PE=2 SV=2	3704.13	3813	4386	2476.99	2350	2698.92	252.15	221.61	262.64	64.59	67.37	72.22	1.8894	1.70314	1.94821	1.84692	0.127937	0.000143427	0.000149536	Up
TRINITY_DN15303_c0_g6	366	-	-	-	22	35	35	11	5	12	3.47	4.47	4.33	1.26	0.62	1.51	1.61861	1.98395	1.93804	1.84687	0.199004	0.00194925	0.00233787	Up
TRINITY_DN14310_c0_g1	882	pentatricopeptide repeat-containing protein At3g49240-like [Helianthus annuus]	EMB1796	Pentatricopeptide repeat-containing protein At3g49240 OS=Arabidopsis thaliana GN=EMB1796 PE=2 SV=1	206	259	193	80	46	95	10.5	10.04	7.64	3.12	1.48	3.16	2.02122	1.95659	1.56248	1.84676	0.248311	0.00287001	0.00357051	Up
TRINITY_DN11605_c0_g2	402	-	-	-	48	56	50	17	12	18	5.71	5.62	4.86	1.56	1.15	1.78	1.93174	1.90882	1.6992	1.84659	0.128151	0.000282241	0.000300432	Up
TRINITY_DN18991_c0_g1	1287	hypothetical protein CTI12_AA535120 [Artemisia annua]	At1g32780	Alcohol dehydrogenase-like 3 OS=Arabidopsis thaliana GN=At1g32780 PE=2 SV=1	2315	2361	2893	664	865	703	82.01	81.51	82.33	22.24	24.36	21.78	1.84719	1.83837	1.85281	1.84612	0.00727959	2.31723e-07	2.31798e-07	Up
TRINITY_DN27120_c0_g5	289	-	-	-	14	21	20	4	4	8	3.32	4.12	3.82	0.75	0.78	1.59	1.6746	1.98606	1.87699	1.84588	0.158043	0.00167289	0.0019796	Up
TRINITY_DN21939_c1_g3	785	B3 domain-containing protein [Artemisia annua]	-	-	60	74	73	23	20	17	3.61	4.39	3.83	1.25	0.74	1.29	1.72327	2.00549	1.80861	1.84579	0.144737	0.000617195	0.000681139	Up
TRINITY_DN19581_c0_g3	1157	spermidine synthase 1 [Artemisia annua]	-	Spermidine synthase 1 OS=Datura stramonium PE=2 SV=1	643	626	821	221	212	174	13.31	11.58	14.49	3.92	3.77	3.22	1.87182	1.67095	1.99437	1.84571	0.163284	0.0004036	0.000436268	Up
TRINITY_DN15714_c0_g2	885	Heat shock factor (HSF)-type, DNA-binding [Artemisia annua]	HSFC1	Heat stress transcription factor C-1 OS=Arabidopsis thaliana GN=HSFC1 PE=2 SV=1	309	334	413	106	83	121	9.39	8.88	10.48	2.66	2.1	3.22	1.8197	1.73913	1.97814	1.84566	0.1216	0.000267323	0.000284079	Up
TRINITY_DN12269_c0_g1	427	-	-	-	106	135	135	46	45	32	13.52	14.56	13.73	4.26	4.25	3.12	1.80221	1.90912	1.82444	1.84526	0.0564148	3.4311e-05	3.48787e-05	Up
TRINITY_DN24362_c0_g2	2710	inactive protein kinase [Artemisia annua]	SELMODRAFT_444075	Inactive protein kinase SELMODRAFT_444075 OS=Selaginella moellendorffii GN=SELMODRAFT_444075 PE=2 SV=1	701	646	679	180	179	208	6.05	4.86	5.07	1.33	1.45	1.65	2.03459	1.71861	1.77964	1.84428	0.167614	0.000525609	0.000575393	Up
TRINITY_DN9588_c0_g1	540	-	-	-	48	42	57	22	17	20	8.14	5.56	7.62	2.12	1.98	1.76	2.05909	1.50915	1.96385	1.84403	0.293901	0.00291557	0.00363242	Up
TRINITY_DN23399_c0_g2	644	serine/arginine-rich SC35-like splicing factor SCL30A [Artemisia annua]	-	-	80	81	96	31	23	21	9.49	7.95	9.35	2.86	2.31	2.27	1.93607	1.68061	1.91463	1.84377	0.141702	0.000256328	0.000271889	Up
TRINITY_DN20440_c0_g3	261	-	-	-	35.79	59.87	52	17.87	16.08	10	10.62	14.42	12.29	3.96	3.87	2.49	1.6263	2.06759	1.837	1.84363	0.220718	0.00167858	0.00198684	Up
TRINITY_DN25080_c0_g5	809	glucose/ribitol dehydrogenase [Artemisia annua]	SDR1	(+)-neomenthol dehydrogenase OS=Arabidopsis thaliana GN=SDR1 PE=1 SV=1	112.1	118	173.1	25.51	48.73	39.52	3.98	3.64	5.11	0.77	1.47	1.27	1.76626	1.63743	2.12681	1.8435	0.253671	0.00331445	0.00418772	Up
TRINITY_DN11010_c0_g1	323	-	-	-	46	52	44	12	17	14	8.76	8.18	6.74	1.78	2.59	2.19	2.0022	1.90337	1.62402	1.84319	0.196141	0.000897857	0.00101419	Up
TRINITY_DN19745_c0_g3	475	-	-	-	56	37	39	14	10	16	4.86	2.73	2.77	0.93	0.69	1.16	2.39083	1.55878	1.57976	1.84313	0.474446	0.024298	0.0417398	Up
TRINITY_DN17420_c0_g1	373	MADS-box transcription factor 27 [Artemisia annua]	MADS27	MADS-box transcription factor 27 OS=Oryza sativa subsp. japonica GN=MADS27 PE=2 SV=2	35	57	47	14	21	7	4.88	6.71	5.35	1.53	2.35	0.8	1.64534	2.10477	1.77799	1.8427	0.236452	0.00447647	0.00585647	Up
TRINITY_DN13609_c2_g1	513	hypothetical protein CTI12_AA530000 [Artemisia annua]	-	-	1568	1572	1977	487	545	552	145.89	128.48	157.57	33.62	40.52	45.92	1.86609	1.68275	1.9772	1.84201	0.148694	0.000345214	0.000370587	Up
TRINITY_DN21230_c1_g1	1145	caffeic acid 3-O-methyltransferase [Artemisia annua]	-	Caffeic acid 3-O-methyltransferase OS=Zinnia violacea PE=2 SV=1	473	456	597	131	118	120	11.02	9.73	11.94	3.41	2.93	2.75	1.86273	1.68312	1.97841	1.84142	0.148795	0.000301936	0.000322366	Up
TRINITY_DN11823_c0_g1	782	cupredoxin [Artemisia annua]	-	Blue copper protein OS=Pisum sativum PE=2 SV=1	418	374	429	124	102	127	15.82	12.26	13.39	3.69	3.42	4.4	2.04382	1.67603	1.80323	1.84103	0.186786	0.000788354	0.000882709	Up
TRINITY_DN13528_c0_g1	657	DNA/RNA helicase, DEAD/DEAH box type, N-terminal [Artemisia annua]	RH48	Probable DEAD-box ATP-dependent RNA helicase 48 OS=Arabidopsis thaliana GN=RH48 PE=3 SV=1	471	531	518	109	88	120	30.51	28.11	25.29	8.15	5.97	9.24	1.9702	1.85201	1.69949	1.84057	0.13572	0.000351549	0.000377716	Up
TRINITY_DN20207_c0_g3	363	-	-	-	76	86	59	26	19	22	11.08	10.48	6.98	2.92	2.23	2.66	2.08953	2.00921	1.42287	1.84053	0.363932	0.00592825	0.00803217	Up
TRINITY_DN14580_c1_g1	1686	UDP-glucuronosyl/UDP-glucosyltransferase [Artemisia annua]	UGT709C2	7-deoxyloganetic acid glucosyltransferase OS=Catharanthus roseus GN=UGT709C2 PE=1 SV=1	1294	1313	1496	388	366	445	20.35	18.85	19.48	5.3	4.82	6.26	1.89806	1.78759	1.83502	1.84022	0.0554156	2.03392e-05	2.05552e-05	Up
TRINITY_DN8905_c0_g1	260	UDP-glucuronosyl/UDP-glucosyltransferase [Artemisia annua]	-	-	16	27	20	8	6	5	4.73	6.48	4.69	1.76	1.41	1.22	1.69258	2.14674	1.68033	1.83988	0.265813	0.00328288	0.00414389	Up
TRINITY_DN22190_c0_g3	1312	UDP-glucuronosyl/UDP-glucosyltransferase [Artemisia annua]	ZOX1	Zeatin O-xylosyltransferase OS=Phaseolus vulgaris GN=ZOX1 PE=2 SV=1	510	745	479	238	155	255	15.54	19.51	11.61	4.5	3.16	5.09	1.87045	2.19868	1.44983	1.83965	0.375372	0.00859778	0.0122766	Up
TRINITY_DN18953_c0_g2	753	hypothetical protein CTI12_AA241880 [Artemisia annua]	-	-	295	357	331	113	89	94	11.55	12.04	10.67	3.55	2.84	3.17	1.85777	1.91772	1.74344	1.83964	0.0885409	5.26011e-05	5.37777e-05	Up
TRINITY_DN29008_c0_g1	417	-	-	-	49	72	51	14	19	19	5.43	6.74	4.62	1.19	1.69	1.76	1.81179	2.12359	1.57873	1.83804	0.273374	0.00325064	0.00409873	Up
TRINITY_DN8176_c0_g1	416	hypothetical protein CTI12_AA209280 [Artemisia annua]	AUG5	AUGMIN subunit 5 OS=Arabidopsis thaliana GN=AUG5 PE=1 SV=1	28	50	37	17	11	7	3.12	4.7	3.37	1.45	0.98	0.65	1.60358	2.19469	1.71478	1.83768	0.314139	0.00758085	0.0106246	Up
TRINITY_DN22117_c0_g5	224	-	-	-	22	36	28	12	7	7	8.77	11.8	8.91	3.55	2.25	2.37	1.6872	2.11534	1.71005	1.83753	0.240861	0.00268197	0.00331292	Up
TRINITY_DN14957_c0_g1	637	TB2/DP1/HVA22-related protein [Artemisia annua]	HVA22I	HVA22-like protein i OS=Arabidopsis thaliana GN=HVA22I PE=2 SV=2	86	81	71	32	18	23	4.45	3.57	2.99	1.29	0.74	1.01	2.1347	1.81682	1.56104	1.83752	0.28739	0.00422571	0.00548952	Up
TRINITY_DN17630_c1_g4	423	hypothetical protein CRG98_025806 [Punica granatum]	-	-	30	23	30	7	16	8	4.09	2.85	3.76	0.58	1.57	0.81	2.05147	1.53033	1.9301	1.8373	0.272682	0.00563332	0.00758055	Up
TRINITY_DN13574_c1_g2	874	leucine-rich repeat domain, L domain-like protein [Artemisia annua]	ATPA	ATP synthase subunit alpha, mitochondrial OS=Arabidopsis thaliana GN=ATPA PE=1 SV=2	145	134.59	158.33	28	55.59	33	6.51	5.4	6.56	0.91	2.52	1.72	1.92305	1.65335	1.93409	1.83683	0.158993	0.00177276	0.00210854	Up
TRINITY_DN25666_c0_g4	1731	calcium/proton exchanger [Artemisia annua]	CAX3	Vacuolar cation/proton exchanger 3 OS=Arabidopsis thaliana GN=CAX3 PE=1 SV=1	557	548	559	147	113	159	13.92	14.15	10.05	4.29	2.48	3.78	1.98488	2.00852	1.51492	1.83611	0.27841	0.00305355	0.00382345	Up
TRINITY_DN12693_c0_g5	473	-	-	-	171	208	178	67	47	58	15.23	15.77	12.96	4.6	3.34	4.33	1.89674	1.94701	1.66389	1.83588	0.151053	0.000360519	0.000387825	Up
TRINITY_DN9755_c0_g2	450	hypothetical protein CTI12_AA231740 [Artemisia annua]	-	-	115	127	157	39	55	29	11.03	10.33	12.32	2.87	4.22	2.33	1.8126	1.718	1.97217	1.83426	0.128458	0.000564728	0.000620598	Up
TRINITY_DN17530_c0_g3	496	-	-	-	151	178	183	43	44	46	16.11	16.68	15.77	3.48	4.57	5.57	1.82719	1.87736	1.79642	1.83366	0.0408535	6.03287e-05	6.18025e-05	Up
TRINITY_DN24784_c0_g1	268	-	-	-	242	263	426	59.82	122	94	70.33	62.69	96.59	13.11	27.68	22.58	1.7353	1.5694	2.19304	1.83258	0.322999	0.00757621	0.0106169	Up
TRINITY_DN17867_c0_g1	1942	Berberine/berberine-like protein [Artemisia annua]	At1g30760	Berberine bridge enzyme-like 13 OS=Arabidopsis thaliana GN=At1g30760 PE=1 SV=1	521	606	594	184	130	177	13.99	14.02	12.76	4.53	2.33	4.58	1.87527	1.87836	1.7425	1.83205	0.0775609	0.000326273	0.000349385	Up
TRINITY_DN26459_c0_g1	1375	UDP-Glycosyltransferase superfamily protein [Artemisia annua]	UGT76G1	UDP-glycosyltransferase 76G1 OS=Stevia rebaudiana GN=UGT76G1 PE=1 SV=1	675	868	760	219	128	194	29.99	30.3	30.25	9.48	7.24	8.71	1.82291	1.83775	1.83537	1.83201	0.00796748	5.22605e-06	5.24796e-06	Up
TRINITY_DN16698_c0_g1	299	Leucine-rich repeat-containing protein [Artemisia annua]	-	-	25.91	39.27	49.47	8.85	13.09	8	9.09	11.42	13.28	2.57	3.99	2.82	1.53965	1.86887	2.08656	1.83169	0.27534	0.00321806	0.00405173	Up
TRINITY_DN20712_c2_g8	205	-	-	-	11	9	13	4	4	2	5.1	3.53	4.89	1.41	1.52	0.82	2.02857	1.49774	1.96791	1.83141	0.29055	0.00375707	0.00481233	Up
TRINITY_DN10147_c0_g1	971	uncharacterized protein LOC110886714 [Helianthus annuus]	-	-	2311	2530	2743	796	765	699	62.68	59.76	62.84	17.81	17.72	16.53	1.85279	1.78397	1.85647	1.83108	0.0408393	2.11203e-06	2.11648e-06	Up
TRINITY_DN15586_c0_g1	1693	cytochrome P450 [Artemisia annua]	CYP71B10	Cytochrome P450 71B10 OS=Arabidopsis thaliana GN=CYP71B10 PE=3 SV=1	1091	1114	1158	333	292	352	13.87	12.88	12.77	3.75	3.27	4.08	1.90637	1.79954	1.78716	1.83102	0.0655461	2.32024e-05	2.34834e-05	Up
TRINITY_DN28606_c1_g4	206	-	-	-	7	11	13	3	2	4	3.22	4.27	4.85	1.05	0.75	1.62	1.49803	1.9052	2.08895	1.83073	0.30242	0.00534095	0.00713716	Up
TRINITY_DN17943_c0_g3	297	S-adenosyl-L-methionine synthetase [Hosta ventricosa]	METK3	S-adenosylmethionine synthase 3 OS=Oryza sativa subsp. japonica GN=METK3 PE=2 SV=1	48.18	83.14	81.83	32.63	12.18	19.48	10.7	15.1	14.52	5.49	2.16	3.56	1.51779	2.01472	1.95822	1.83024	0.272066	0.00450368	0.00589562	Up
TRINITY_DN24305_c0_g2	216	-	-	-	19	18	23	5	5	8	8.09	6.36	7.86	1.59	1.72	2.93	1.95956	1.61244	1.91795	1.82998	0.189539	0.00148472	0.0017388	Up
TRINITY_DN18299_c2_g1	1226	GDP-mannose-dependent alpha-mannosyltransferase [Artemisia annua]	SQD2	Sulfoquinovosyl transferase SQD2 OS=Arabidopsis thaliana GN=SQD2 PE=1 SV=1	315	268	361	81	109	86	6.03	4.6	5.91	1.34	1.8	1.48	1.96923	1.5787	1.94023	1.82939	0.217581	0.00114212	0.00131296	Up
TRINITY_DN27831_c0_g1	896	Leucine-rich repeat-containing protein [Artemisia annua]	-	-	190.8	247	240.91	58.61	35	46	16.4	19.01	18.66	6.83	4.11	4.25	1.69554	1.9086	1.88179	1.82864	0.116049	0.000423071	0.00045821	Up
TRINITY_DN12853_c0_g1	345	cysteine-rich receptor-like protein kinase 8 [Artemisia annua]	-	-	17	19	32	5	6	9	2.75	2.56	4.19	0.62	0.78	1.21	1.66034	1.55706	2.26786	1.82842	0.384056	0.013451	0.0206825	Up
TRINITY_DN24683_c1_g4	396	spindle pole body component 98 [Artemisia annua]	GCP3	Gamma-tubulin complex component 3 OS=Arabidopsis thaliana GN=GCP3 PE=1 SV=1	71	93	60	22	17	29	8.7	9.6	6	2.08	1.67	2.96	1.95967	2.10168	1.42361	1.82832	0.357609	0.00691761	0.00956685	Up
TRINITY_DN15261_c0_g1	1795	phototropic-responsive NPH3 family protein [Artemisia annua]	RPT2	Root phototropism protein 2 OS=Arabidopsis thaliana GN=RPT2 PE=1 SV=2	228	256	291	81	75	75	3.46	3.91	4.13	1.12	0.93	1.18	1.6842	1.8606	1.93957	1.82812	0.130745	0.00019844	0.000208857	Up
TRINITY_DN7315_c0_g1	356	zinc finger, SWIM-type [Artemisia annua]	-	-	20	31	24	6	11	4	3.53	4.7	3.33	0.79	1.83	0.6	1.71757	2.13056	1.63342	1.82719	0.26608	0.00834546	0.0118538	Up
TRINITY_DN14868_c0_g3	260	-	-	-	16	31	37	13	11	1	4.73	7.43	8.68	2.87	2.59	0.24	1.31584	1.96736	2.1917	1.82497	0.454959	0.024422	0.0420014	Up
TRINITY_DN20888_c0_g1	715	AB hydrolase 4 family, Serine aminopeptidase, S33 [Artemisia annua]	EMB8	Embryogenesis-associated protein EMB8 OS=Picea glauca GN=EMB8 PE=2 SV=1	84	107	119	35	29	31	6.86	7.64	7.51	2.3	2.06	1.85	1.72858	1.88394	1.85918	1.8239	0.0834751	4.32132e-05	4.40488e-05	Up
TRINITY_DN26039_c0_g3	501	ATPase, AAA-type, core [Artemisia annua]	At3g50940	AAA-ATPase At3g50940 OS=Arabidopsis thaliana GN=At3g50940 PE=2 SV=1	352	382	423	126	110	125	28.32	26.09	27.88	7.76	7.05	8.44	1.86955	1.75123	1.84696	1.82258	0.0628171	1.55105e-05	1.56505e-05	Up
TRINITY_DN17927_c0_g1	301	RING-H2 finger protein ATL65-like [Helianthus annuus]	-	-	48	74	49	28	6	19	11.28	14.26	9.12	5	1.08	3.56	1.81162	2.14983	1.50496	1.82214	0.322563	0.0113482	0.01692	Up
TRINITY_DN12880_c0_g3	1031	omega-6 fatty acid desaturase [Artemisia sphaerocephala]	FAD2	Delta(12)-fatty-acid desaturase FAD2 OS=Vernicia fordii GN=FAD2 PE=1 SV=1	1786	1629	2082.01	526	588	521	43.44	35.12	42.84	10.81	12.14	11.23	1.93083	1.6241	1.91077	1.8219	0.171592	0.000426355	0.000461914	Up
TRINITY_DN19142_c0_g1	2687	RNA recognition motif 2, Nucleotide-binding alpha-beta plait domain protein [Artemisia annua]	ML2	Protein MEI2-like 2 OS=Oryza sativa subsp. japonica GN=ML2 PE=2 SV=1	1779	1674	1921	455	535	570	13.35	11.56	12.64	3.08	3.59	3.94	1.91638	1.70868	1.83753	1.82086	0.104848	9.96488e-05	0.000102959	Up
TRINITY_DN28059_c1_g2	592	leucine-rich repeat transmembrane protein kinase protein [Artemisia annua]	At1g05700	Probable LRR receptor-like serine/threonine-protein kinase At1g05700 OS=Arabidopsis thaliana GN=At1g05700 PE=2 SV=1	225	195	203	64	66	67	14.09	10.34	10.33	3.07	3.23	3.44	2.11764	1.67121	1.66981	1.81955	0.258154	0.00267173	0.00329851	Up
TRINITY_DN19542_c1_g1	1415	hypothetical protein CTI12_AA296630 [Artemisia annua]	-	-	288	259	388	67	115	83	6.17	4.89	6.27	1.15	2.21	1.52	1.92335	1.58792	1.94655	1.81927	0.200695	0.00156449	0.00183954	Up
TRINITY_DN18827_c1_g1	1360	chorismate mutase 1, chloroplastic-like [Lactuca sativa]	CM1	Chorismate mutase 1, chloroplastic OS=Arabidopsis thaliana GN=CM1 PE=1 SV=3	315	357	382	118	97	98	7.32	9.68	9.57	2.67	1.97	2.83	1.5557	1.95886	1.94237	1.81898	0.228156	0.00143617	0.00167781	Up
TRINITY_DN11441_c0_g1	712	DOF transcription factor 4, partial [Chrysanthemum x morifolium]	CDF4	Cyclic dof factor 4 OS=Arabidopsis thaliana GN=CDF4 PE=2 SV=1	222	262	227	72	78	84	9.84	10.41	9.75	2.45	2.96	3.09	1.79616	1.8774	1.7829	1.81882	0.0511617	1.47109e-05	1.48376e-05	Up
TRINITY_DN14246_c0_g2	1211	transcription factor MYBS1-like [Helianthus annuus]	DIVARICATA	Transcription factor DIVARICATA OS=Antirrhinum majus GN=DIVARICATA PE=2 SV=1	736	643	777	201	212	225	14.33	11.22	12.93	3.37	3.56	3.93	1.98498	1.63201	1.83666	1.81788	0.177231	0.000546807	0.000599766	Up
TRINITY_DN15232_c1_g2	803	Protein phosphatase inhibitor 2 (IPP-2) [Artemisia annua]	-	-	499	448	563	125	146	185	17.63	13.72	16.47	3.59	4.24	5.66	1.9711	1.60935	1.87291	1.81779	0.18707	0.000948022	0.00107518	Up
TRINITY_DN18209_c0_g2	486	-	-	-	149	172	135	60	35	48	12.4	12.16	9.19	3.82	2.32	3.35	1.97082	1.94263	1.53862	1.81736	0.241804	0.00197346	0.00236966	Up
TRINITY_DN22655_c0_g2	3697	protein argonaute 1A [Artemisia annua]	AGO1B	Protein argonaute 1B OS=Oryza sativa subsp. japonica GN=AGO1B PE=2 SV=3	3752	3478	4279	1130	1327	1229	25.22	22.01	26.35	6.8	7.29	6.73	1.86156	1.66515	1.9248	1.81717	0.135395	0.000179044	0.0001879	Up
TRINITY_DN23579_c1_g1	563	malate dehydrogenase, mitochondrial [Cynara cardunculus var. scolymus]	MMDH	Malate dehydrogenase, mitochondrial OS=Citrullus lanatus GN=MMDH PE=1 SV=1	79	98	114	26	13	26	8.85	7.96	9.17	1.53	2.37	3.46	1.85093	1.69803	1.90218	1.81705	0.106212	0.000736679	0.000821701	Up
TRINITY_DN23358_c1_g1	1176	-	-	-	126	126	209	40	46	42	4.72	4.01	6.43	1.18	1.51	1.53	1.74651	1.51132	2.19254	1.81679	0.346004	0.00740994	0.0103488	Up
TRINITY_DN14810_c0_g1	675	putative cysteine-rich receptor-like protein kinase 8 [Helianthus annuus]	CRK29	Cysteine-rich receptor-like protein kinase 29 OS=Arabidopsis thaliana GN=CRK29 PE=2 SV=1	204	190	238	62	79	54	9.57	7.61	9.12	2.29	2.98	2.16	1.95012	1.6195	1.88063	1.81675	0.174324	0.000619539	0.00068397	Up
TRINITY_DN17635_c0_g2	1027	expansin protein [Chrysanthemum x morifolium]	EXPA8	Expansin-A8 OS=Arabidopsis thaliana GN=EXPA8 PE=2 SV=1	964	928	1074	289	298	300	23.55	20.09	22.19	5.97	6.18	6.5	1.92151	1.69226	1.8357	1.81649	0.115825	0.000102513	0.000105992	Up
TRINITY_DN20546_c1_g4	244	hypothetical protein CDL15_Pgr016057 [Punica granatum]	RPS18	40S ribosomal protein S18 OS=Branchiostoma belcheri GN=RPS18 PE=2 SV=1	8	18	17	7	5	1	2.74	5.05	4.67	1.79	1.35	0.28	1.26514	2.14725	2.03439	1.81559	0.480033	0.0233751	0.0398173	Up
TRINITY_DN10450_c0_g1	935	glycoprotein family protein [Artemisia annua]	MAM33	Mitochondrial acidic protein MAM33 OS=Saccharomyces cerevisiae (strain ATCC 204508 / S288c) GN=MAM33 PE=1 SV=1	166	175	194	41	65	55	4.65	4.31	4.56	0.96	1.53	1.35	1.86109	1.75154	1.83289	1.81517	0.0568798	8.06563e-05	8.30093e-05	Up
TRINITY_DN23973_c0_g2	311	-	-	-	18	25	22	6	8	6	3.63	4.14	3.55	0.92	1.29	1	1.76236	1.95202	1.73021	1.81486	0.119865	0.00023568	0.000249282	Up
TRINITY_DN8489_c0_g1	280	codeine O-demethylase-like [Helianthus annuus]	CODM	Codeine O-demethylase OS=Papaver somniferum GN=CODM PE=1 SV=1	17	22	13	9	2	5	4.28	4.51	2.61	1.71	0.4	1.04	2.02722	2.10274	1.31366	1.81454	0.435415	0.0177899	0.028813	Up
TRINITY_DN12330_c1_g2	387	Leucine-rich repeat-containing protein [Artemisia annua]	-	-	36	56.14	35.75	16.56	9	12	11.08	14.19	8.03	4	2.26	2.96	1.85008	2.207	1.3856	1.81423	0.411874	0.012236	0.0184918	Up
TRINITY_DN27688_c1_g2	1510	WRKY family transcription factor family protein [Artemisia annua]	WRKY46	WRKY transcription factor SUSIBA2 OS=Hordeum vulgare GN=WRKY46 PE=1 SV=1	847	906	960	267	233	306	14.59	14.04	14.4	3.99	3.59	4.66	1.83834	1.7829	1.81943	1.81356	0.028181	8.17627e-06	8.22258e-06	Up
TRINITY_DN23137_c0_g2	360	-	-	-	22	27	29	7	10	8	4.61	4.96	4.8	1.23	1.61	1.25	1.75763	1.8632	1.8159	1.81224	0.0528815	2.78439e-05	2.82304e-05	Up
TRINITY_DN13293_c3_g7	519	-	-	-	117	131	116	51	29	35	8.64	8.23	7	2.89	1.7	2.18	1.93684	1.8667	1.63316	1.81223	0.158996	0.000693661	0.000771123	Up
TRINITY_DN11617_c0_g1	442	ATPase, AAA-type, core [Artemisia annua]	-	-	684	926	574	253	159	246	92.4	107.93	60.84	28.65	16.65	27.05	1.93786	2.16199	1.33499	1.81162	0.427712	0.0118341	0.0177758	Up
TRINITY_DN16660_c2_g1	1082	xyloglucan endotransglucosylase/hydrolase 5 [Artemisia annua]	XTHB	Probable xyloglucan endotransglucosylase/hydrolase protein B OS=Phaseolus angularis GN=XTHB PE=2 SV=1	436	452	565	152	177	166	12.49	10.91	12.88	3.18	3.63	3.51	1.86029	1.66517	1.90465	1.81004	0.127405	0.000150082	0.000156672	Up
TRINITY_DN11749_c0_g2	248	1-deoxy-D-xylulose 5-phosphate synthase 2 [Artemisia annua]	-	-	22	31	24	10	9	5	7.17	8.21	6.21	2.42	2.34	1.36	1.8134	2.00881	1.60602	1.80941	0.201424	0.00153807	0.00180635	Up
TRINITY_DN16566_c0_g1	1231	F-box domain, cyclin-like protein [Artemisia annua]	FBW2	F-box protein FBW2 OS=Arabidopsis thaliana GN=FBW2 PE=1 SV=1	240	235	336	71	89	79	4.57	4.01	5.48	1.17	1.46	1.35	1.78439	1.5958	2.04637	1.80885	0.226281	0.00153381	0.00180101	Up
TRINITY_DN19673_c0_g1	1573	lysosomal Pro-X carboxypeptidase-like [Lactuca sativa]	Prcp	Lysosomal Pro-X carboxypeptidase OS=Mus musculus GN=Prcp PE=1 SV=2	681	790	716	217	109	163	27.7	32.65	21.59	9.56	5.16	8.34	1.84946	2.08665	1.48993	1.80868	0.300442	0.00475002	0.00625803	Up
TRINITY_DN17776_c0_g3	671	hypothetical protein CTI12_AA472430 [Artemisia annua]	EMB8	Embryogenesis-associated protein EMB8 OS=Picea glauca GN=EMB8 PE=2 SV=1	99	119	85	36	28	36	6.26	6.58	4.63	1.65	1.41	1.87	1.92954	2.00146	1.49439	1.80846	0.274364	0.00249565	0.00306227	Up
TRINITY_DN22775_c0_g1	514	hypothetical protein CTI12_AA194260 [Artemisia annua]	-	-	83	140	112	44	22	32	13.21	20.47	15.02	7.27	2.73	3.67	1.53558	2.16746	1.72083	1.80796	0.324825	0.0106608	0.0157289	Up
TRINITY_DN27277_c0_g1	221	ARM repeat superfamily protein [Artemisia annua]	PUB28	U-box domain-containing protein 28 OS=Arabidopsis thaliana GN=PUB28 PE=1 SV=1	42	58	82	24	15	16	18.06	20.43	27.88	7.71	5.11	5.82	1.53936	1.71725	2.16579	1.80747	0.322814	0.00650825	0.00892489	Up
TRINITY_DN26021_c0_g1	1881	ankyrin repeat-containing domain, PGG domain protein [Artemisia annua]	NPR4	Ankyrin repeat-containing protein NPR4 OS=Oryza sativa subsp. japonica GN=NPR4 PE=2 SV=1	344	306	372	89	88	105	5.1	4.01	4.71	1.23	1.21	1.49	1.96093	1.61404	1.84616	1.80704	0.176725	0.000573379	0.000630552	Up
TRINITY_DN17622_c0_g3	203	-	-	-	23	17	19	4.62	4	9	10.83	6.79	7.27	1.66	1.55	3.75	2.22284	1.54929	1.64783	1.80665	0.363779	0.0149812	0.0234958	Up
TRINITY_DN23233_c0_g1	1529	RecName: Full=R-linalool synthase QH1, chloroplastic; Flags: Precursor	QH1	R-linalool synthase QH1, chloroplastic (Fragment) OS=Artemisia annua GN=QH1 PE=1 SV=1	661	699	695	218	227	194	16.67	14.98	15.54	4.98	4.79	3.71	1.8914	1.73718	1.79013	1.80623	0.0783597	5.99755e-05	6.14355e-05	Up
TRINITY_DN25425_c1_g3	284	-	-	-	16	22	27	9	4	7	3.91	4.38	5.26	1.66	0.78	1.41	1.60727	1.77103	2.03517	1.80449	0.2159	0.00242302	0.00296531	Up
TRINITY_DN10420_c0_g1	1452	F-box associated domain, type 1 [Artemisia annua]	At3g07870	F-box protein At3g07870 OS=Arabidopsis thaliana GN=At3g07870 PE=2 SV=1	1112	1027	1275	304	398	312	17.1	14.28	16.91	4.09	5.35	4.34	1.89638	1.63638	1.88026	1.80434	0.145681	0.000311218	0.00033262	Up
TRINITY_DN21691_c0_g2	1160	growth-regulating factor 1 [Artemisia annua]	GRF1	Growth-regulating factor 1 OS=Oryza sativa subsp. indica GN=GRF1 PE=2 SV=1	262	249	290	78	67	94	5.46	4.65	5.15	1.4	1.2	1.76	1.90954	1.67787	1.82521	1.8042	0.117255	0.000225002	0.000237629	Up
TRINITY_DN18382_c0_g1	382	-	-	-	41	34	48	11	10	16	5.73	3.95	5.54	1.24	1.19	1.87	1.99916	1.46248	1.95051	1.80405	0.296808	0.00384994	0.00494648	Up
TRINITY_DN20113_c0_g1	1126	cysteine-rich receptor-like protein kinase 28 [Artemisia annua]	CRK8	Cysteine-rich receptor-like protein kinase 8 OS=Arabidopsis thaliana GN=CRK8 PE=3 SV=2	265	294	280	85	78	83	8.44	7.56	5.85	2.98	1.55	1.66	2.03227	1.87341	1.50346	1.80305	0.271334	0.0041912	0.00544069	Up
TRINITY_DN26957_c0_g1	1321	Alpha/beta hydrolase fold-1 [Artemisia annua]	-	-	1241	1247	1592	450	439	385	57.21	51.6	61.34	16.96	16.29	15.4	1.81879	1.66989	1.91935	1.80268	0.125507	0.000144064	0.000150229	Up
TRINITY_DN25730_c0_g3	544	Alpha crystallin/Hsp20 domain-containing protein [Artemisia annua]	HSP17.7	17.1 kDa class II heat shock protein OS=Pisum sativum GN=HSP17.7 PE=1 SV=1	39	51.27	85	21	23	9	2.66	2.96	4.72	1.1	1.25	0.52	1.47534	1.62951	2.3027	1.80252	0.439977	0.0215459	0.0361211	Up
TRINITY_DN19762_c0_g2	696	hypothetical protein CTI12_AA138540 [Artemisia annua]	HPAT3	Hydroxyproline O-arabinosyltransferase 3 OS=Arabidopsis thaliana GN=HPAT3 PE=1 SV=1	115	157	135	53	44	30	5.36	6.19	5.14	1.93	1.66	1.18	1.75321	1.96091	1.69274	1.80229	0.140661	0.00051102	0.0005585	Up
TRINITY_DN3746_c0_g1	457	hypothetical protein CTI12_AA429100 [Artemisia annua]	-	-	44	40	40	9	15	15	4.1	3.16	3.05	0.64	1.12	1.17	2.06969	1.69399	1.64287	1.80218	0.233071	0.00275373	0.00341018	Up
TRINITY_DN7173_c0_g1	422	-	-	-	52	73	78	18	14	31	5.7	6.75	6.98	1.51	1.22	2.82	1.62344	1.86736	1.9157	1.80217	0.156661	0.00183527	0.00218927	Up
TRINITY_DN26871_c0_g4	203	-	-	-	14	19	15.26	1	4.14	9	6.59	7.59	5.84	0.36	1.6	3.75	1.79175	1.99557	1.61744	1.80159	0.189258	0.0127694	0.0194444	Up
TRINITY_DN23681_c0_g2	1827	cytochrome P450 [Artemisia annua]	CYP80B2	Probable (S)-N-methylcoclaurine 3'-hydroxylase isozyme 2 OS=Coptis japonica GN=CYP80B2 PE=2 SV=1	1478	1605	1646	435	443	479	18.95	19.14	18.56	5.45	5.23	5.57	1.80672	1.82111	1.77672	1.80152	0.0226497	2.77877e-07	2.7799e-07	Up
TRINITY_DN22726_c0_g1	269	NB-ARC domains-containing protein [Artemisia annua]	-	-	16	21	12	8	4	3	4.84	5.46	2.72	1.78	1.12	0.68	2.02001	2.1939	1.18861	1.80084	0.53729	0.0240225	0.0411618	Up
TRINITY_DN15707_c1_g8	242	-	-	-	21	21	25	7	9	5	7.2	5.85	6.81	1.78	2.47	1.43	1.92707	1.62751	1.84673	1.80043	0.155053	0.000721413	0.000803755	Up
TRINITY_DN9445_c0_g1	288	-	-	-	15	20	19	4	3	7	3.99	4.28	4.48	0.72	0.57	2.37	1.70951	1.81073	1.87662	1.79895	0.0841753	0.00697408	0.00965394	Up
TRINITY_DN260_c0_g1	232	-	-	-	13	8	12	2	4	4	4.85	2.44	3.56	0.55	1.2	1.25	2.27798	1.28688	1.83188	1.79891	0.496373	0.0232656	0.0395762	Up
TRINITY_DN21483_c0_g2	2269	armadillo-type fold protein [Artemisia annua]	PUB7	U-box domain-containing protein 7 OS=Arabidopsis thaliana GN=PUB7 PE=2 SV=1	1586	1567	1768	449	455	495	16.73	16.13	16.77	4.8	4.27	5.2	1.81441	1.76172	1.81786	1.798	0.0314629	4.11637e-06	4.12983e-06	Up
TRINITY_DN10339_c0_g1	527	pleiotropic drug resistance protein 1 [Artemisia annua]	PDR1	Pleiotropic drug resistance protein 1 OS=Nicotiana tabacum GN=PDR1 PE=2 SV=1	1313.57	1596.14	1673.43	491	488.46	471	94.42	97.55	98.28	27.05	27.92	28.5	1.7628	1.80985	1.8206	1.79775	0.030743	6.61458e-07	6.6194e-07	Up
TRINITY_DN17306_c0_g2	258	ATP-dependent RNA helicase DDX4 [Artemisia annua]	-	-	25	24	32	9	7	9	7.67	5.85	7.63	2.12	1.68	2.24	1.92964	1.53885	1.9221	1.79686	0.223477	0.00127812	0.00148068	Up
TRINITY_DN21015_c0_g4	635	small ubiquitin-like modifier 2 [Artemisia annua]	SUMO1	Small ubiquitin-related modifier 1 OS=Arabidopsis thaliana GN=SUMO1 PE=1 SV=2	5202	5390	6224	1732	1862	1692	270.49	238.65	263.91	70.22	77.41	74.67	1.86803	1.68735	1.8325	1.79596	0.0957215	5.03311e-05	5.14159e-05	Up
TRINITY_DN11617_c0_g3	347	ATPase, AAA-type, core [Artemisia annua]	HSR4	Protein HYPER-SENSITIVITY-RELATED 4 OS=Arabidopsis thaliana GN=HSR4 PE=2 SV=1	241.93	321	268	104	68.89	88	38.7	42.73	34.69	12.81	8.85	11.66	1.80091	1.94382	1.64309	1.79594	0.150426	0.000447104	0.00048523	Up
TRINITY_DN10256_c0_g1	436	hypothetical protein CTI12_AA149260 [Artemisia annua]	-	-	84	102	121	34	38	25	8.55	8.8	10.08	2.65	3.1	2.13	1.70269	1.74427	1.94019	1.79572	0.126833	0.00029161	0.000310787	Up
TRINITY_DN22040_c1_g1	907	-	-	-	52	62.27	76.81	26.44	26.48	21	4.39	5.55	5.9	1.19	2.03	1.31	1.53967	1.87794	1.96617	1.79459	0.225132	0.00201105	0.00241839	Up
TRINITY_DN22861_c0_g1	767	Leucine-rich repeat-containing protein [Artemisia annua]	-	-	32	39	33	12	12	15	4.25	4.23	3.06	1.29	0.81	1.19	1.95434	1.94753	1.48041	1.79409	0.271681	0.00280452	0.00348063	Up
TRINITY_DN26122_c0_g3	244	-	-	-	12	9	8	3	3	3	4.04	2.47	2.14	0.75	0.81	0.84	2.33628	1.62644	1.41954	1.79409	0.480817	0.0237817	0.0406571	Up
TRINITY_DN25830_c0_g1	2794	protein kinase family protein with leucine-rich repeat domain-containing protein [Artemisia annua]	RLK5	Receptor-like protein kinase 5 OS=Arabidopsis thaliana GN=RLK5 PE=1 SV=1	762	743	870	236	239	222	7.24	6.1	6.68	2.06	1.83	1.87	1.91488	1.6677	1.79874	1.79378	0.123665	0.000146074	0.000152389	Up
TRINITY_DN14417_c4_g1	492	uvrD-like Helicase, ATP-binding domain, P-loop containing nucleoside triphosphate hydrolase [Artemisia annua]	-	-	19	20	28	16	6	8	3.71	3.61	4.45	2.16	0.67	0.55	1.71936	1.67994	1.98174	1.79368	0.164057	0.00859707	0.0122751	Up
TRINITY_DN11657_c0_g4	754	hypothetical protein CTI12_AA028730 [Artemisia annua]	mdn1	Midasin OS=Schizosaccharomyces pombe (strain 972 / ATCC 24843) GN=mdn1 PE=1 SV=1	60	58	66	18	24	22	5.73	5.45	5.29	1.22	1.56	1.97	1.85557	1.78329	1.7403	1.79305	0.0582507	0.000101186	0.000104579	Up
TRINITY_DN24324_c0_g1	1717	uncharacterized protein LOC111878275 isoform X1 [Lactuca sativa]	-	-	301	312	315	117	121	106	5.41	4.29	6.93	1.86	1.64	1.21	1.78486	1.45021	2.14209	1.79239	0.346	0.00728553	0.0101479	Up
TRINITY_DN18372_c0_g1	990	hypothetical protein CTI12_AA016230 [Artemisia annua]	-	-	342	390	455	140	127	103	20.62	19.06	21	6.62	5.71	5.19	1.82	1.70651	1.84635	1.79095	0.0743091	3.82388e-05	3.89237e-05	Up
TRINITY_DN25845_c0_g1	275	-	-	-	22	28	24	7	3	13	5.76	5.96	5	1.38	0.63	2.81	1.842	1.89124	1.63786	1.79037	0.134351	0.00486049	0.00642159	Up
TRINITY_DN12526_c0_g1	410	-	-	-	38	38	49.12	14	16	10	4.52	3.73	4.64	1.27	1.47	0.97	1.86987	1.59272	1.90767	1.79008	0.171965	0.00067049	0.000743782	Up
TRINITY_DN16483_c0_g2	1747	pectinesterase-like [Helianthus annuus]	PME6	Probable pectinesterase/pectinesterase inhibitor 6 OS=Arabidopsis thaliana GN=PME6 PE=2 SV=1	784	894	891	239	222	305	9.59	9.96	9.47	2.59	2.4	3.4	1.77782	1.83244	1.75966	1.78997	0.0378812	3.53727e-05	3.59757e-05	Up
TRINITY_DN19156_c0_g3	1394	eamA domain, WAT1-related protein [Artemisia annua]	At3g28050	WAT1-related protein At3g28050 OS=Arabidopsis thaliana GN=At3g28050 PE=2 SV=1	297	296	285	78	74	77	4.81	4.33	3.97	1.43	1.04	1.31	1.93261	1.78094	1.65572	1.78976	0.138659	0.000320914	0.000343518	Up
TRINITY_DN19283_c0_g1	1979	Ankyrin repeat-containing protein [Artemisia annua]	-	-	430	500	529	171	188	190	6.73	6.28	8.06	1.86	2.28	1.92	1.73625	1.63641	1.99642	1.7897	0.185863	0.000811032	0.000909831	Up
TRINITY_DN18452_c0_g2	1258	WRKY13 [Chrysanthemum x morifolium]	WRKY7	Probable WRKY transcription factor 7 OS=Arabidopsis thaliana GN=WRKY7 PE=2 SV=1	1251	1256	1323	435	333	390	23.16	20.87	20.97	6.96	5.33	6.49	1.8874	1.7372	1.74409	1.78956	0.0848001	6.54979e-05	6.71889e-05	Up
TRINITY_DN20175_c0_g1	425	ribonuclease 1 [Artemisia annua]	-	Root allergen protein OS=Taraxacum officinale PE=1 SV=1	10238	10331	11578	3495	3378	3462	1136.05	969.84	1051.67	295.66	298.05	318.1	1.90218	1.67398	1.79084	1.789	0.114115	0.000102886	0.000106398	Up
TRINITY_DN11643_c0_g2	311	Alpha/beta hydrolase fold-3 [Artemisia annua]	-	-	66	99	71	30	15	27	13.73	16.75	11.86	4.8	2.53	4.81	1.76253	2.04936	1.5513	1.78773	0.249983	0.00336572	0.00425975	Up
TRINITY_DN28697_c0_g3	663	hypothetical protein CTI12_AA187610 [Artemisia annua]	-	-	78	79	125	17	24	28	4.09	4.01	5.47	1.3	1.18	1.41	1.65729	1.62879	2.07673	1.78761	0.250796	0.00252129	0.00309641	Up
TRINITY_DN16999_c0_g3	295	F-box/kelch-repeat protein At3g06240-like [Helianthus annuus]	-	-	53	81	46	30	10	16	11.94	14.91	8.28	5.12	1.8	2.97	1.85672	2.1772	1.32862	1.78752	0.428501	0.0173411	0.0279482	Up
TRINITY_DN6525_c0_g2	208	hypothetical protein CTI12_AA094310 [Artemisia annua]	CALS7	Callose synthase 7 OS=Arabidopsis thaliana GN=CALS7 PE=3 SV=3	9	8	12	4	2	3	4.08	3.05	4.4	1.37	0.74	1.19	1.89107	1.47131	2	1.78746	0.27916	0.00361173	0.00460741	Up
TRINITY_DN22814_c1_g1	484	metallo-beta-lactamase family protein [Artemisia annua]	-	-	98	149	165	62	31	37	8.21	10.61	11.32	3.98	2.07	2.6	1.50964	1.87962	1.97306	1.78744	0.245074	0.00286755	0.00356721	Up
TRINITY_DN26755_c2_g1	494	Zinc finger, RING/FYVE/PHD-type [Artemisia annua]	RDUF1	E3 ubiquitin-protein ligase RDUF1 OS=Arabidopsis thaliana GN=RDUF1 PE=1 SV=1	96	102	194	48	35	37	9.07	8.16	15.1	3.28	2.85	2.89	1.59294	1.4404	2.32831	1.78722	0.474767	0.0235619	0.0402074	Up
TRINITY_DN24541_c0_g1	1580	G-type lectin S-receptor-like serine/threonine-protein kinase CES101 [Cynara cardunculus var. scolymus]	CES101	G-type lectin S-receptor-like serine/threonine-protein kinase CES101 OS=Arabidopsis thaliana GN=CES101 PE=2 SV=2	658	672	736.41	214.75	182	180	25.65	25.85	25.28	8.85	6.58	6.82	1.79012	1.80132	1.76915	1.78686	0.0163287	1.62243e-05	1.63752e-05	Up
TRINITY_DN25579_c0_g1	1915	phosphate transporter 1 [Artemisia annua]	PHT1-4	Inorganic phosphate transporter 1-4 OS=Arabidopsis thaliana GN=PHT1-4 PE=1 SV=1	23984.9	23174	28099.9	6134	7240.95	6966.92	352.56	332.83	386.77	97.3	110.46	102.37	1.76996	1.68687	1.90357	1.7868	0.109322	9.70177e-05	0.000100187	Up
TRINITY_DN25062_c0_g1	890	putative glycoside hydrolase family 1 [Helianthus annuus]	BGLU18	Beta-glucosidase 18 OS=Oryza sativa subsp. japonica GN=BGLU18 PE=3 SV=2	219	280	279	80	94	104	10.18	12.67	10.37	2.7	3.47	3.41	1.6726	1.98828	1.69928	1.78672	0.175065	0.000711324	0.000791896	Up
TRINITY_DN9861_c0_g1	511	-	-	-	146	191	140	54	38	59	11.09	12.33	8.69	3.14	2.3	3.77	1.85295	2.00586	1.50112	1.78664	0.258823	0.00267461	0.00330251	Up
TRINITY_DN25696_c0_g1	1469	Nudix hydrolase 6-like protein [Artemisia annua]	NUDT8	Nudix hydrolase 8 OS=Arabidopsis thaliana GN=NUDT8 PE=2 SV=2	674	592	718	193	208	190	13.81	11.21	12.03	3.56	3.56	3.58	1.95307	1.65214	1.75399	1.7864	0.153059	0.000332602	0.000356492	Up
TRINITY_DN24304_c1_g1	904	protein kinase-like domain, Phloem protein 2-like protein [Artemisia annua]	FER	Receptor-like protein kinase FERONIA OS=Arabidopsis thaliana GN=FER PE=1 SV=1	50	61	68	30	28	23	5.02	4.99	5.71	1.35	1.56	1.64	1.72678	1.71814	1.91259	1.78584	0.109855	0.000119409	0.000123903	Up
TRINITY_DN20341_c0_g4	424	Protein transport protein SEC61 gamma-3 subunit [Artemisia annua]	SEC61G1	Protein transport protein Sec61 subunit gamma-1 OS=Arabidopsis thaliana GN=SEC61G1 PE=1 SV=1	38	52	67	12	24	13	4.08	4.72	5.88	0.99	2.06	1.16	1.53971	1.74993	2.06696	1.78553	0.265421	0.00497647	0.00659196	Up
TRINITY_DN14573_c0_g2	451	UDP-Glycosyltransferase superfamily protein [Artemisia annua]	UGT76G1	UDP-glycosyltransferase 76G1 OS=Stevia rebaudiana GN=UGT76G1 PE=1 SV=1	238	233.61	394	74	110	74	24.71	20.63	33.57	6.16	9.56	6.71	1.72463	1.46428	2.16671	1.7852	0.355111	0.00896012	0.0128747	Up
TRINITY_DN23601_c0_g2	303	-	-	-	18	25	13	5	3	9	3.83	4.36	2.21	0.81	0.51	1.58	1.98625	2.17324	1.19296	1.78415	0.520454	0.0256374	0.0445334	Up
TRINITY_DN18121_c0_g3	839	receptor-like protein kinase 4 [Artemisia annua]	SD22	G-type lectin S-receptor-like serine/threonine-protein kinase SD2-2 OS=Arabidopsis thaliana GN=SD22 PE=1 SV=1	146	149	118	58	28	44	6.72	4.35	4.29	1.98	0.92	1.46	2.2091	1.58165	1.56161	1.78412	0.368177	0.0128481	0.0195866	Up
TRINITY_DN17951_c0_g7	493	-	-	-	45	54	74	21	24	11	3.86	3.92	5.27	1.34	1.63	0.78	1.62667	1.64893	2.07587	1.78382	0.253168	0.00407607	0.00527335	Up
TRINITY_DN12439_c3_g1	285	Leucine-rich repeat-containing protein [Artemisia annua]	-	-	31	40.95	33	12	6	15	7.52	8.1	6.38	2.2	1.16	3	1.82667	1.93386	1.58949	1.78334	0.176224	0.00207726	0.00250499	Up
TRINITY_DN12467_c0_g1	380	-	-	-	47.11	72.94	76.13	16.24	27.47	19	9.35	11.32	12.64	2.04	4.02	3.55	1.54539	1.82123	1.98035	1.78232	0.220073	0.00218187	0.00264438	Up
TRINITY_DN23574_c0_g3	274	hypothetical protein CTI12_AA187660 [Artemisia annua]	-	-	17	20	14	4	8	4	4.49	4.29	2.94	0.79	1.69	0.87	2.00752	1.94178	1.39662	1.78197	0.335341	0.00784629	0.0110467	Up
TRINITY_DN15652_c0_g6	209	cycloidea-like 1b protein [Artemisia annua]	-	-	13	17	17	7	6	2	5.85	6.41	6.18	2.37	2.2	0.79	1.71117	1.84305	1.79034	1.78152	0.0663845	0.00116032	0.00133495	Up
TRINITY_DN14708_c0_g1	1467	probable pectate lyase 5 [Helianthus annuus]	PMR6	Probable pectate lyase 13 OS=Arabidopsis thaliana GN=PMR6 PE=1 SV=1	184	201	207	61	67	72	4.03	3.67	3.15	0.92	0.99	1.23	1.94498	1.80998	1.58955	1.7815	0.179417	0.00070105	0.000779851	Up
TRINITY_DN12813_c0_g3	1648	-	-	-	333	325	462	123	131	106	5.28	4.23	5.93	1.51	1.59	1.35	1.8317	1.51181	1.99919	1.7809	0.247626	0.00185039	0.00220851	Up
TRINITY_DN15399_c1_g3	247	-	-	-	20	15	19	8	6	3	7.57	4.29	5.08	2.16	1.67	0.96	2.24523	1.42591	1.66977	1.7803	0.420694	0.0180738	0.029356	Up
TRINITY_DN25103_c0_g2	226	LRR receptor-like serine/threonine-protein kinase [Artemisia annua]	PAM74	Probable LRR receptor-like serine/threonine-protein kinase PAM74 OS=Arabidopsis thaliana GN=PAM74 PE=2 SV=1	11	9	12	3	3	4	4.31	2.9	3.75	0.87	0.95	1.33	2.0373	1.46566	1.8365	1.77982	0.290002	0.00387819	0.00498674	Up
TRINITY_DN11556_c0_g4	478	-	-	-	151	168	208	60	63	46	12.95	12.24	14.6	3.94	4.31	3.31	1.74877	1.66742	1.92179	1.77933	0.129906	0.000241498	0.000255654	Up
TRINITY_DN14496_c0_g1	613	uncharacterized protein LOC110929644 [Helianthus annuus]	-	-	66	75	84	21	20	27	4.61	4.23	5.45	1.15	1.17	1.82	1.7401	1.61599	1.98159	1.77923	0.185913	0.00131667	0.00152787	Up
TRINITY_DN16847_c1_g1	1006	peptidase S10, serine carboxypeptidase, Alpha/Beta hydrolase fold protein [Artemisia annua]	SCPL18	Serine carboxypeptidase-like 18 OS=Arabidopsis thaliana GN=SCPL18 PE=2 SV=2	1739	1823	2246	572	662	577	69.93	66.85	67.5	20.57	19.22	19.72	1.81774	1.75276	1.76672	1.77907	0.0342083	1.17904e-06	1.18057e-06	Up
TRINITY_DN11309_c0_g1	919	PDR2 [Artemisia annua]	PDR1	Pleiotropic drug resistance protein 1 OS=Nicotiana tabacum GN=PDR1 PE=2 SV=1	2295.99	2647.15	3269	779	800	716	129.5	133.15	150.22	39.81	41.08	39.24	1.69332	1.73342	1.90744	1.77806	0.113829	0.000108511	0.000112347	Up
TRINITY_DN27053_c0_g2	1306	AP2-like ethylene-responsive transcription factor [Artemisia annua]	AIL7	AP2-like ethylene-responsive transcription factor AIL7 OS=Arabidopsis thaliana GN=AIL7 PE=2 SV=2	268.37	253.14	288.97	132.03	111.65	112	13.03	10.72	16.23	5.01	3.4	3.09	1.76517	1.48363	2.08199	1.77693	0.299352	0.00509421	0.00676724	Up
TRINITY_DN19715_c0_g4	1639	hypothetical protein CTI12_AA355750 [Artemisia annua]	-	-	87	86	103	33	45	33	7.04	3.66	7.13	1.54	1.2	2.24	2.08439	1.14066	2.10272	1.77592	0.550231	0.0222996	0.0376361	Up
TRINITY_DN28450_c3_g1	420	-	-	-	208.23	280.59	264.03	58.67	45.96	36	31.69	38.95	35.43	12.59	10.35	7.93	1.62278	1.92038	1.78373	1.77563	0.148963	0.000548369	0.000601586	Up
TRINITY_DN13222_c0_g1	466	Leucine-rich repeat-containing protein [Artemisia annua]	-	-	86.97	103.3	90.76	23.48	28.96	29.03	15.93	17.34	14.92	3.94	4.84	5.27	1.76614	1.8885	1.67164	1.77542	0.108726	0.000144468	0.000150658	Up
TRINITY_DN18215_c0_g1	663	protein kinase-like domain-containing protein [Artemisia annua]	-	-	89	100.16	120	31	35	29	4.36	4.3	4.84	1.24	1.43	1.27	1.7311	1.7111	1.88177	1.77466	0.0933025	6.08205e-05	6.23114e-05	Up
TRINITY_DN17060_c0_g2	863	myo-inositol polyphosphate 5-phosphatase 2 [Artemisia annua]	IP5P2	Type I inositol polyphosphate 5-phosphatase 2 OS=Arabidopsis thaliana GN=IP5P2 PE=1 SV=2	423.78	488.79	413	151	120	141.72	13.38	13.47	10.87	3.92	3.15	3.91	1.87016	1.87983	1.57044	1.77348	0.175905	0.000557315	0.00061198	Up
TRINITY_DN28516_c1_g1	315	wall-associated kinase family protein [Artemisia annua]	-	-	64	68.96	90.52	24.53	22	29	13.71	13.1	15.71	3.78	3.68	4.94	1.72985	1.66419	1.92631	1.77345	0.136388	0.000345607	0.000371042	Up
TRINITY_DN13285_c0_g1	493	-	-	-	98	106	95	35	32	30	11.08	9.89	9.2	2.79	3.74	2.27	1.91734	1.75343	1.64909	1.77329	0.135224	0.000518381	0.000566995	Up
TRINITY_DN10084_c0_g1	559	universal stress protein A [Artemisia annua]	-	-	408	448	562	157	145	140	32.72	30.82	37.26	11.11	9.39	8.9	1.73932	1.65301	1.92677	1.77304	0.13996	0.000299561	0.000319683	Up
TRINITY_DN12596_c0_g1	522	tetratricopeptide repeat (TPR)-like superfamily protein [Artemisia annua]	-	-	60	54	76	23	12	19	6.54	4.87	5.94	2.2	0.99	1.85	1.96083	1.53546	1.822	1.77276	0.216917	0.00248908	0.0030532	Up
TRINITY_DN19828_c0_g5	1205	uncharacterized protein LOC112523327 [Cynara cardunculus var. scolymus]	Dnajb8	DnaJ homolog subfamily B member 8 OS=Mus musculus GN=Dnajb8 PE=2 SV=1	980	1120	1039	360	317	312	27.63	27.78	24.73	8.34	7.42	7.66	1.82346	1.83127	1.66348	1.77274	0.0946961	5.18478e-05	5.2993e-05	Up
TRINITY_DN28330_c0_g1	3107	leucine-rich repeat protein [Artemisia annua]	RLK5	Receptor-like protein kinase 5 OS=Arabidopsis thaliana GN=RLK5 PE=1 SV=1	1599	1649	1738	459	467	453	19.26	24.01	20.1	8.42	4.4	5.64	1.64617	1.9642	1.70776	1.77271	0.168669	0.00136226	0.00158468	Up
TRINITY_DN4986_c0_g1	365	-	-	-	28	27	37	7	11	11	4.04	3.26	4.33	0.78	1.28	1.32	1.84229	1.53281	1.94231	1.77247	0.21349	0.00163922	0.00193563	Up
TRINITY_DN18279_c0_g2	993	hypothetical protein CTI12_AA306720 [Artemisia annua]	MED33B	Mediator of RNA polymerase II transcription subunit 33B OS=Arabidopsis thaliana GN=MED33B PE=1 SV=1	788	878.02	980	297	313	306	28.83	29.48	32.14	8.01	9.64	8.8	1.70927	1.74143	1.86606	1.77225	0.0828192	4.42138e-05	4.50911e-05	Up
TRINITY_DN14048_c2_g5	1304	cytochrome P450 724B1-like [Helianthus annuus]	CYP724B1	Cytochrome P450 724B1 OS=Oryza sativa subsp. japonica GN=CYP724B1 PE=1 SV=1	297	361	324	91	99	109	5.24	5.73	4.91	1.39	1.52	1.73	1.7604	1.88937	1.66656	1.77211	0.111867	0.000130718	0.000135945	Up
TRINITY_DN23967_c0_g3	243	-	-	-	10	21	18	5	6	4	3.4	5.8	4.86	1.26	1.63	1.13	1.3433	2.11382	1.85872	1.77195	0.39252	0.00940198	0.0136134	Up
TRINITY_DN25600_c0_g1	2684	hypothetical protein CTI12_AA355890 [Artemisia annua]	-	-	364	343	392	143	120	169	10.64	9.85	9.14	1.71	3.23	3.72	1.88202	1.77072	1.66279	1.77184	0.10962	0.000715909	0.000797216	Up
TRINITY_DN12813_c0_g2	373	-	-	-	134	173	182	53	57	46	18.49	20	20.43	5.64	6.32	5.28	1.68595	1.7992	1.82989	1.77168	0.0758159	3.05717e-05	3.10308e-05	Up
TRINITY_DN11707_c0_g1	1176	phosphomannomutase [Cynara cardunculus var. scolymus]	-	Phosphomannomutase OS=Glycine max PE=2 SV=1	1346	1394	1608	438	439	465	33.65	31.14	33.88	9.16	9.38	10.34	1.8055	1.69366	1.81533	1.77149	0.0675852	1.64579e-05	1.66123e-05	Up
TRINITY_DN7885_c0_g1	225	-	-	-	35	27	26	9	13	6	13.83	8.77	8.21	2.64	4.13	2.01	2.24047	1.58332	1.48812	1.77064	0.409662	0.0179039	0.0290292	Up
TRINITY_DN28461_c0_g3	544	-	-	-	33	35	36	24	12	9	8.73	6.56	7.12	2.91	1.85	1.76	2.00607	1.59379	1.71197	1.77061	0.212306	0.00209855	0.00253355	Up
TRINITY_DN26716_c0_g1	1677	BTB/POZ-like protein [Artemisia annua]	BT1	BTB/POZ and TAZ domain-containing protein 1 OS=Arabidopsis thaliana GN=BT1 PE=1 SV=1	1636	1636	1816	535	555	515	34.95	30.43	29.66	9.46	9.08	9.25	1.91569	1.71589	1.67892	1.77017	0.127376	0.000171433	0.000179668	Up
TRINITY_DN13221_c0_g2	1091	D-aminoacyl-tRNA deacylase DtdA [Artemisia annua]	GEK1	D-aminoacyl-tRNA deacylase OS=Arabidopsis thaliana GN=GEK1 PE=1 SV=2	355.8	390	453	131	135	144	11.42	12.96	11.96	3.63	3.11	3.9	1.68703	1.86953	1.75368	1.77008	0.0923499	7.20363e-05	7.40086e-05	Up
TRINITY_DN26593_c1_g3	1299	CCT domain-containing protein [Artemisia annua]	COL16	Zinc finger protein CONSTANS-LIKE 16 OS=Arabidopsis thaliana GN=COL16 PE=2 SV=2	1314	1343	1495	500	528	485	101.02	80.41	85.05	21.74	28.06	27.96	1.9625	1.63331	1.71425	1.77002	0.171538	0.000669782	0.000742974	Up
TRINITY_DN12585_c1_g3	1185	-	-	-	195	222	227	67	78	52	4.01	4.49	4.91	1.31	1.59	1.02	1.61771	1.78082	1.90983	1.76946	0.146392	0.000504846	0.000551443	Up
TRINITY_DN14519_c0_g1	466	hypothetical protein CTI12_AA530320 [Artemisia annua]	-	-	151	168	185	63	55	46	13.57	12.82	13.61	4.33	3.94	3.46	1.79518	1.71316	1.79943	1.76925	0.048629	1.26009e-05	1.2698e-05	Up
TRINITY_DN24715_c0_g3	1940	von Willebrand factor, type A [Artemisia annua]	-	-	467	404	440	113	148	135	5.04	3.98	4.14	1.09	1.42	1.33	1.97728	1.63662	1.69349	1.76913	0.182491	0.000835573	0.000939178	Up
TRINITY_DN21941_c0_g3	247	leucine-rich repeat protein [Artemisia annua]	-	-	39	37	29	17	11	6	12.82	9.88	7.57	4.15	2.89	1.64	2.14759	1.77178	1.38756	1.76898	0.380023	0.0128908	0.0196591	Up
TRINITY_DN23759_c0_g3	773	F-box domain, cyclin-like protein [Artemisia annua]	At1g23390	F-box/kelch-repeat protein At1g23390 OS=Arabidopsis thaliana GN=At1g23390 PE=2 SV=1	129	186	115	47	39	59	15.84	21.6	11.63	4.95	2.83	6.17	1.76827	2.21573	1.32255	1.76885	0.44659	0.0184864	0.0301661	Up
TRINITY_DN21324_c0_g1	2419	Pentatricopeptide repeat-containing protein [Artemisia annua]	GRP23	Pentatricopeptide repeat-containing protein At1g10270 OS=Arabidopsis thaliana GN=GRP23 PE=1 SV=1	646	698	661	199	181	216	5.81	5.8	5.33	1.63	1.54	1.8	1.81025	1.80777	1.68585	1.76796	0.0711173	2.22981e-05	2.25607e-05	Up
TRINITY_DN12748_c0_g1	425	phospholipase-like protein [Artemisia annua]	PDS5	Sister chromatid cohesion protein PDS5 OS=Saccharomyces cerevisiae (strain ATCC 204508 / S288c) GN=PDS5 PE=1 SV=1	21	19	29	5	6	13	5.37	3.67	4.33	0.84	1.03	2.01	2.05383	1.50469	1.74327	1.76726	0.275356	0.00671156	0.00924983	Up
TRINITY_DN12849_c3_g1	1333	sodium/calcium exchanger membrane region, EF-hand domain pair [Artemisia annua]	-	-	283.54	280.57	304.8	80	81.62	103.76	4.87	4.34	4.49	1.19	1.22	1.61	1.86169	1.69546	1.74448	1.76721	0.0854124	0.000100402	0.000103751	Up
TRINITY_DN13280_c0_g1	1081	U-box domain-containing protein kinase family protein [Artemisia annua]	PUB35	U-box domain-containing protein 35 OS=Arabidopsis thaliana GN=PUB35 PE=1 SV=2	384	382	498	128	157	146	10.86	11.43	12.36	3.2	3.53	3.44	1.67967	1.75347	1.86632	1.76649	0.0940057	5.34856e-05	5.46911e-05	Up
TRINITY_DN27943_c1_g1	843	hypothetical protein CTI12_AA610700 [Artemisia annua]	-	-	372	435	451	117	118	106	16.4	17.23	15.63	5.14	4.33	5.01	1.7646	1.83582	1.69522	1.76521	0.0703045	2.50501e-05	2.53701e-05	Up
TRINITY_DN12912_c0_g1	1629	alpha/beta-Hydrolases superfamily protein [Artemisia annua]	faeA	Feruloyl esterase A OS=Aspergillus awamori GN=faeA PE=1 SV=3	3139	3148	3617	1083	1021	1110	57.73	52.28	58.39	16.64	15.78	17.07	1.80715	1.66408	1.82355	1.76493	0.0877154	3.62246e-05	3.68532e-05	Up
TRINITY_DN15613_c1_g1	2211	alpha-L-arabinofuranosidase A [Artemisia annua]	ASD1	Alpha-L-arabinofuranosidase 1 OS=Arabidopsis thaliana GN=ASD1 PE=1 SV=1	618	541	705	194	174	194	5.72	4.59	5.7	1.61	1.43	1.65	1.87139	1.55387	1.86634	1.76386	0.18188	0.000574356	0.000631758	Up
TRINITY_DN14297_c2_g4	473	-	-	-	48	62	42	21	12	16	4.2	4.6	3	1.41	0.84	1.17	1.88136	2.0126	1.39593	1.76329	0.324846	0.00534567	0.0071445	Up
TRINITY_DN12657_c0_g1	1569	flavonoid 3'-hydroxylase [Chrysanthemum x morifolium]	CYP75B2	Flavonoid 3'-monooxygenase OS=Petunia hybrida GN=CYP75B2 PE=2 SV=1	881	920	1015	262	289	312	14.15	13.14	14.07	3.61	4.05	4.52	1.80125	1.69441	1.79307	1.76291	0.0594618	2.00742e-05	2.02869e-05	Up
TRINITY_DN28753_c0_g1	500	Leucine-rich repeat-containing protein [Artemisia annua]	-	-	102	124	140	42	39	33	8.63	9.05	10.24	2.96	2.71	2.54	1.65694	1.7255	1.90372	1.76205	0.127388	0.000189724	0.000199474	Up
TRINITY_DN22052_c0_g1	1679	probable leucine-rich repeat receptor-like protein kinase At5g63930 [Helianthus annuus]	At1g61480	G-type lectin S-receptor-like serine/threonine-protein kinase At1g61480 OS=Arabidopsis thaliana GN=At1g61480 PE=2 SV=2	241	268	246	46	23	40	4.5	5.21	4.37	1.48	0.52	2.14	1.70526	1.91662	1.66297	1.76161	0.135892	0.00352549	0.0044866	Up
TRINITY_DN26908_c1_g2	208	Nucleic acid-binding, OB-fold [Artemisia annua]	RPA1A	Replication protein A 70 kDa DNA-binding subunit A OS=Arabidopsis thaliana GN=RPA1A PE=1 SV=1	20	25	38	13	7	6	9.07	9.52	13.94	4.45	2.59	2.38	1.53034	1.6002	2.15039	1.76031	0.339624	0.0102955	0.0151077	Up
TRINITY_DN27467_c1_g2	1746	hypothetical protein CTI12_AA505920 [Artemisia annua]	CYP82A3	Cytochrome P450 82A3 OS=Glycine max GN=CYP82A3 PE=2 SV=1	3828	3718	4366	1158	1237	1234	46.87	41.45	46.41	12.57	13.36	13.78	1.82412	1.64683	1.8099	1.76028	0.0985096	5.74415e-05	5.87928e-05	Up
TRINITY_DN18961_c0_g1	237	-	-	-	12	12	17	4	5	4	4.29	3.49	4.83	1.06	1.43	1.2	1.80232	1.50457	1.97336	1.76008	0.237235	0.00181424	0.00216197	Up
TRINITY_DN10355_c0_g1	498	hypothetical protein CTI12_AA450850 [Artemisia annua]	-	-	201	236	307	68	94	77	15.99	15.96	19.98	4.14	5.96	5.15	1.65332	1.65061	1.97471	1.75955	0.18634	0.00104124	0.001189	Up
TRINITY_DN27461_c1_g1	730	Extracellular ligand-binding receptor [Artemisia annua]	GLR1.2	Glutamate receptor 1.2 OS=Arabidopsis thaliana GN=GLR1.2 PE=2 SV=1	164.86	198.51	241	53.78	71.11	52.93	11.67	12.68	13.9	3.23	4.55	3.49	1.63528	1.75503	1.88756	1.75929	0.126194	0.00029296	0.000312306	Up
TRINITY_DN26834_c0_g2	321	putative leucine-rich repeat protein, plant-type [Helianthus annuus]	-	-	21.31	19.01	39.11	8	10.91	5.44	4.02	2.96	5.92	1.16	1.65	0.85	1.72031	1.27872	2.27872	1.75925	0.501136	0.0264134	0.0461709	Up
TRINITY_DN22879_c1_g1	259	-	-	-	11	14	19	7	3	4	3.28	3.38	4.49	1.56	0.71	0.99	1.59379	1.63711	2.04681	1.75924	0.249984	0.00468157	0.00615627	Up
TRINITY_DN18811_c0_g2	368	rossmann-like alpha/beta/alpha sandwich fold protein [Artemisia annua]	-	-	60	73	109	22	35	19	8.51	8.66	12.56	2.41	3.99	2.24	1.56309	1.5883	2.1247	1.75869	0.317217	0.00811005	0.011476	Up
TRINITY_DN25329_c0_g1	3766	hypothetical protein CTI12_AA094320 [Artemisia annua]	-	-	2714.01	2742	2852	877	729	928	17.48	16.55	16.34	5.17	4.24	5.47	1.81729	1.73842	1.72	1.75857	0.0516838	2.04237e-05	2.06417e-05	Up
TRINITY_DN25565_c0_g1	214	-	-	-	6	10	13	5	1	3	2.6	3.6	4.52	1.62	0.35	1.12	1.33587	1.80535	2.13368	1.7583	0.400981	0.018815	0.0307917	Up
TRINITY_DN21477_c0_g2	764	-	-	-	83	83	94	35	27	21	4.37	3.57	3.84	1.37	1.15	0.95	1.91766	1.62595	1.73113	1.75825	0.147733	0.000469384	0.000510739	Up
TRINITY_DN21831_c0_g3	2208	Oligopeptide transporter OPT superfamily [Artemisia annua]	YSL3	Metal-nicotianamine transporter YSL3 OS=Arabidopsis thaliana GN=YSL3 PE=2 SV=1	1091	1011	1353	358	362	373	12.38	11.94	12.7	4.32	3.14	3.48	1.76336	1.71115	1.80018	1.75823	0.044734	3.04402e-05	3.08948e-05	Up
TRINITY_DN16765_c0_g2	241	IKI3-like protein [Artemisia annua]	ELP1	Elongator complex protein 1 OS=Arabidopsis thaliana GN=ELP1 PE=1 SV=1	13	21	17	5	3	8	4.49	5.9	4.67	1.28	0.83	2.31	1.60763	2.00163	1.66434	1.75787	0.213001	0.00470411	0.0061903	Up
TRINITY_DN21416_c0_g1	287	-	-	-	14	22	12	5	4	6	3.34	4.29	2.29	0.9	0.76	1.18	1.81892	2.18005	1.27442	1.7578	0.455899	0.0161884	0.025757	Up
TRINITY_DN14761_c0_g3	504	hypothetical protein CTI12_AA202600 (chloroplast) [Artemisia annua]	-	-	32	41	57	7	15	17	3.13	3.34	4.24	0.6	0.93	1.61	1.58036	1.67405	2.01826	1.75756	0.230586	0.00504903	0.0067005	Up
TRINITY_DN15643_c0_g1	1230	hypothetical protein CTI12_AA195180 [Artemisia annua]	LNK1	Protein LNK1 OS=Arabidopsis thaliana GN=LNK1 PE=1 SV=1	198	240	277	83	75	62	3.78	4.1	4.52	1.37	1.23	1.06	1.63151	1.74874	1.88944	1.75656	0.129146	0.000232436	0.000245766	Up
TRINITY_DN26774_c0_g2	682	serine/threonine/dual specificity protein kinase, catalytic domain-containing protein [Artemisia annua]	-	-	384	433	344	165	103	111	19.77	19.01	14.44	6.58	4.22	4.81	1.9258	1.86925	1.47256	1.75587	0.246978	0.00227727	0.00277104	Up
TRINITY_DN12768_c0_g1	799	-	-	-	151.55	192	226.83	73	49	67	11.89	14.59	15.89	3.7	4.18	4.58	1.51741	1.81264	1.93578	1.75527	0.215003	0.00116528	0.001341	Up
TRINITY_DN17578_c0_g1	285	hypothetical protein CTI12_AA418330 [Artemisia annua]	COI1	Coronatine-insensitive protein 1 OS=Arabidopsis thaliana GN=COI1 PE=1 SV=1	23	15	22	6	5	8	5.58	2.97	4.25	1.1	0.97	1.6	2.18945	1.27965	1.79665	1.75525	0.456312	0.017337	0.0279403	Up
TRINITY_DN27404_c0_g2	269	receptor-like tyrosine-protein kinase kin-15 [Artemisia annua]	-	-	37	55	48	19	12	14	10.16	12.28	10.48	3.91	2.63	3.18	1.64883	1.92224	1.69357	1.75488	0.146655	0.000516979	0.000565395	Up
TRINITY_DN23117_c1_g4	1155	putative RING-H2 finger protein ATL21A isoform X1 [Cynara cardunculus var. scolymus]	ATL22	RING-H2 finger protein ATL22 OS=Arabidopsis thaliana GN=ATL22 PE=2 SV=2	228	259	324	76	95	82	5.58	6	6.5	1.74	2.09	1.52	1.64569	1.75039	1.86586	1.75398	0.110131	0.000172346	0.000180665	Up
TRINITY_DN19763_c0_g1	483	hypothetical protein CTI12_AA541330 [Artemisia annua]	-	-	47	69	50	28	18	18	12.36	16.54	9.53	4.8	2.82	3.49	1.73878	2.15906	1.36365	1.75383	0.397919	0.0126385	0.0192135	Up
TRINITY_DN14241_c2_g2	254	-	-	-	11	19	12	2	6	5	3.41	4.78	2.96	0.46	1.49	1.29	1.65874	2.14598	1.45457	1.7531	0.355233	0.0139828	0.0216591	Up
TRINITY_DN25551_c2_g1	1640	multi antimicrobial extrusion protein [Artemisia annua]	DTX29	Protein DETOXIFICATION 29 OS=Arabidopsis thaliana GN=DTX29 PE=1 SV=1	1524	1530	1809	402	461	433	35.45	34.62	35.25	10.79	9.63	10.83	1.76689	1.73271	1.75873	1.75278	0.0178503	7.61219e-07	7.61835e-07	Up
TRINITY_DN27521_c0_g3	398	F-box/FBD/LRR-repeat protein At1g13570-like isoform X1 [Helianthus annuus]	-	-	27	26	31	14	3	11	4.52	3.18	4.12	1.44	0.5	1.53	1.96635	1.45905	1.83267	1.75269	0.262935	0.00571306	0.0077018	Up
TRINITY_DN12566_c2_g2	301	-	-	-	25.21	23	28.11	12	9	5	5.71	4.22	5.11	1.99	1.55	0.89	1.95115	1.5149	1.79098	1.75234	0.220675	0.00277285	0.00343696	Up
TRINITY_DN24054_c0_g1	1353	Major facilitator superfamily domain, general substrate transporter [Artemisia annua]	-	-	422	482	604	120	142	126	9.77	10.74	12.35	3.06	3.42	3.23	1.59385	1.73041	1.93193	1.75206	0.170077	0.000528537	0.000578786	Up
TRINITY_DN9940_c0_g1	1069	START-like domain-containing protein [Artemisia annua]	-	-	1159	1176	1363	353	504	361	50.58	43.23	48.61	11.83	17.28	13.11	1.8456	1.61907	1.78829	1.75099	0.117784	0.000261635	0.00027774	Up
TRINITY_DN18219_c0_g2	943	Fgenesh protein 73 [Artemisia annua]	-	-	487	445	484	152	136	159	13.57	10.9	11.35	3.53	3.18	3.89	1.94132	1.62523	1.68359	1.75005	0.168199	0.000587499	0.000646924	Up
TRINITY_DN21478_c0_g1	810	monogalactosyldiacylglycerol synthase type C [Artemisia annua]	MGD3	Probable monogalactosyldiacylglycerol synthase 3, chloroplastic OS=Oryza sativa subsp. japonica GN=MGD3 PE=3 SV=2	71	112	94	38	51	40	5.01	9.43	5.79	1.74	2.43	1.62	1.37621	2.28866	1.58496	1.74994	0.478073	0.0254749	0.0441994	Up
TRINITY_DN83_c0_g1	644	mss4-like protein [Artemisia annua]	-	-	133	171	147	70	42	35	6.75	7.4	6.09	2.78	1.71	1.51	1.75489	1.88753	1.60644	1.74962	0.140616	0.000965858	0.00109701	Up
TRINITY_DN14244_c0_g3	4622	nuclear RNA polymerase A1 [Artemisia annua]	NRPA1	DNA-directed RNA polymerase I subunit 1 OS=Arabidopsis thaliana GN=NRPA1 PE=3 SV=1	942	973	1110	304	361	264	3.88	3.94	4.74	1.14	1.57	1.01	1.64572	1.66786	1.93455	1.74937	0.160747	0.000818034	0.000918296	Up
TRINITY_DN24997_c0_g3	331	-	-	-	51	65	50	19	15	20	12.72	12.99	9.86	3.5	2.96	4.04	1.86167	1.89197	1.49423	1.74929	0.221408	0.00134425	0.00156207	Up
TRINITY_DN16002_c1_g6	208	hypothetical protein PHAVU_005G161600g [Phaseolus vulgaris]	eIF-2gamma	Eukaryotic translation initiation factor 2 subunit 3 OS=Drosophila melanogaster GN=eIF-2gamma PE=2 SV=1	7	12	7	2	3	3	3.17	4.57	2.57	0.68	1.11	1.19	1.67413	2.20184	1.37142	1.74913	0.420262	0.0163514	0.0260634	Up
TRINITY_DN15657_c0_g5	221	-	-	-	14	10	18	3	4	6	5.72	3.37	5.88	0.91	1.32	2.09	1.98995	1.22668	2.02975	1.74879	0.452599	0.0157976	0.0250334	Up
TRINITY_DN17615_c0_g1	1192	alpha/Beta hydrolase fold protein [Artemisia annua]	CXE18	Probable carboxylesterase 18 OS=Arabidopsis thaliana GN=CXE18 PE=1 SV=1	1718	1985	1852	781	671	756	94.1	114.04	63.07	31.71	17.31	29.37	1.84849	2.12576	1.27125	1.7485	0.435944	0.0142554	0.0221609	Up
TRINITY_DN22075_c0_g1	2851	pentatricopeptide repeat (PPR) superfamily protein [Artemisia annua]	At1g18900	Pentatricopeptide repeat-containing protein At1g18900 OS=Arabidopsis thaliana GN=At1g18900 PE=2 SV=1	390	361	443	100	134	129	4.48	3.45	4.42	0.94	1.41	1.3	1.88056	1.50366	1.86111	1.74845	0.212212	0.00132676	0.0015403	Up
TRINITY_DN26907_c2_g1	2203	S-adenosyl-L-methionine-dependent methyltransferases superfamily protein [Artemisia annua]	ERD3	Probable methyltransferase PMT21 OS=Arabidopsis thaliana GN=ERD3 PE=2 SV=1	3388	3465	4097	1173	1233	1182	53.66	50.83	53.84	15.63	14.81	16.67	1.77278	1.69461	1.77761	1.74833	0.046587	4.85229e-06	4.87106e-06	Up
TRINITY_DN15195_c0_g1	846	hypothetical protein CTI12_AA255560 [Artemisia annua]	-	-	327	415	439	151	118	110	12.71	13.07	14.03	4.52	3.75	3.57	1.68726	1.72755	1.82981	1.74821	0.0734855	4.49382e-05	4.58386e-05	Up
TRINITY_DN19185_c0_g4	627	glyceraldehyde-3-phosphate dehydrogenase of plastid 2 [Artemisia annua]	GAPCP1	Glyceraldehyde-3-phosphate dehydrogenase GAPCP1, chloroplastic OS=Arabidopsis thaliana GN=GAPCP1 PE=1 SV=1	37	42	70	7	19	14	2.63	2.44	4.16	0.42	1.21	1.04	1.56319	1.455	2.22471	1.74763	0.416684	0.0212979	0.0356312	Up
TRINITY_DN5044_c0_g1	231	-	-	-	18	21	12	4	6	6	6.77	6.45	3.59	1.11	1.81	1.9	2.07509	2.00523	1.15991	1.74674	0.509408	0.0184873	0.0301689	Up
TRINITY_DN14750_c1_g1	1202	PI-PLC X domain-containing protein At5g67130 [Lactuca sativa]	At5g67130	PI-PLC X domain-containing protein At5g67130 OS=Arabidopsis thaliana GN=At5g67130 PE=1 SV=1	127	142	120	33	39	40	7.93	8.44	5.33	2.29	1.14	2.91	1.9078	1.99772	1.33462	1.74671	0.359708	0.00943877	0.0136758	Up
TRINITY_DN7256_c0_g1	330	pantoate--beta-alanine ligase [Artemisia annua]	PANC	Pantoate--beta-alanine ligase OS=Lotus japonicus GN=PANC PE=1 SV=3	68	70	69	34	14	20	12.08	10.3	9.88	4.64	2	2.94	1.91949	1.68951	1.62945	1.74615	0.153089	0.00180406	0.00214908	Up
TRINITY_DN17849_c0_g1	770	uvrD-like Helicase, ATP-binding domain, P-loop containing nucleoside triphosphate hydrolase [Artemisia annua]	-	-	99	103	97	36	19	25	5.24	5	4.06	1.78	1.51	0.95	1.89047	1.82283	1.52238	1.74522	0.19593	0.0015265	0.00179209	Up
TRINITY_DN13449_c0_g1	2783	G-type lectin S-receptor-like serine/threonine-protein kinase At4g27290 [Helianthus annuus]	At4g27290	G-type lectin S-receptor-like serine/threonine-protein kinase At4g27290 OS=Arabidopsis thaliana GN=At4g27290 PE=3 SV=4	574	585	690	200	233	224	5.75	5.24	6.32	1.43	2.04	1.68	1.74395	1.60996	1.88031	1.74474	0.135181	0.000349419	0.000375287	Up
TRINITY_DN21095_c0_g5	1623	ATP-binding cassette A1 [Artemisia annua]	ABCA1	ABC transporter A family member 1 OS=Arabidopsis thaliana GN=ABCA1 PE=2 SV=2	1813	1758	2379	542	740	544	24.27	21.37	27.58	6.4	8.71	6.62	1.74445	1.56086	1.9289	1.74474	0.184018	0.000899652	0.00101628	Up
TRINITY_DN23505_c0_g1	1468	hypothetical protein CTI12_AA081030 [Artemisia annua]	DDB_G0270580	Histidine protein methyltransferase 1 homolog OS=Dictyostelium discoideum GN=DDB_G0270580 PE=3 SV=1	444	422	552	141	170	159	9.71	8.31	11.36	3.06	2.86	2.78	1.74342	1.5188	1.96984	1.74402	0.225522	0.00146763	0.00171771	Up
TRINITY_DN7742_c0_g2	201	-	-	-	18	18	15	12	3	2	8.6	7.33	5.84	4.39	1.18	0.85	2.00673	1.7762	1.44836	1.74376	0.280594	0.0208086	0.0346626	Up
TRINITY_DN17528_c0_g1	2005	protein WHAT'S THIS FACTOR 1 homolog [Cynara cardunculus var. scolymus]	RPD1	Protein ROOT PRIMORDIUM DEFECTIVE 1 OS=Arabidopsis thaliana GN=RPD1 PE=1 SV=1	566	532	675	170	196	168	6.06	5.35	6.45	1.7	1.94	1.68	1.77285	1.59308	1.86284	1.74292	0.137349	0.000230821	0.000243982	Up
TRINITY_DN13917_c1_g3	277	PREDICTED: RRP12-like protein [Daucus carota subsp. sativus]	-	-	15	29	16	5	8	6	4.23	6.53	3.49	1	1.72	1.39	1.62648	2.25291	1.34905	1.74281	0.463021	0.0227383	0.0385256	Up
TRINITY_DN16452_c0_g4	202	-	-	-	8	8	13	1	6	2	3.79	3.23	5.02	0.36	2.34	0.84	1.68341	1.45275	2.0889	1.74169	0.322055	0.0236843	0.0404496	Up
TRINITY_DN17641_c0_g4	1622	START domain, START-like domain protein [Artemisia annua]	-	-	842	766	982	274	311	259	14.5	12.81	14.67	4.36	4.49	3.68	1.79563	1.61685	1.81244	1.74164	0.108401	0.000108435	0.000112259	Up
TRINITY_DN1686_c0_g1	464	Barwin-like endoglucanase [Artemisia annua]	CjBAp12	EG45-like domain containing protein OS=Citrus jambhiri GN=CjBAp12 PE=1 SV=1	261	299	316	83	101	104	23.64	22.99	23.43	5.76	7.3	7.89	1.75924	1.71902	1.74637	1.74154	0.0205414	1.59873e-05	1.61333e-05	Up
TRINITY_DN25296_c0_g3	453	-	-	-	32	38	52	16	13	7	3.53	3.63	4.87	1.54	1.31	0.71	1.57275	1.61305	2.03701	1.74094	0.257194	0.00473736	0.00623893	Up
TRINITY_DN21519_c0_g1	496	Leucine-rich repeat-containing protein [Artemisia annua]	-	-	144.91	202	191.66	49	50.01	69	16.85	21.93	18.26	4.4	4.71	7.86	1.57472	1.95488	1.69066	1.74009	0.194839	0.00205117	0.00247065	Up
TRINITY_DN13993_c2_g3	388	hypothetical protein CTI12_AA342070 [Artemisia annua]	-	Cysteine synthase OS=Citrullus lanatus PE=1 SV=1	86	116	128	40	32	34	11.74	14.02	14.67	3.99	3.68	4.38	1.54736	1.80342	1.8688	1.73986	0.169882	0.000485939	0.000529747	Up
TRINITY_DN20585_c0_g1	990	proton-dependent oligopeptide transporter family [Artemisia annua]	NPF3.1	Protein NRT1/ PTR FAMILY 3.1 OS=Arabidopsis thaliana GN=NPF3.1 PE=2 SV=1	761	828	973	278	302	284	31.33	29.53	32.28	8.82	10.11	8.94	1.75379	1.66843	1.79689	1.73971	0.0653783	1.77814e-05	1.7957e-05	Up
TRINITY_DN9260_c0_g1	604	hypothetical protein CTI12_AA206710 [Artemisia annua]	-	-	491	684	607	248	216	223	58.76	77.68	48.51	22.62	12.86	18.88	1.69725	2.09996	1.4207	1.7393	0.341577	0.00843465	0.0120049	Up
TRINITY_DN25604_c0_g5	592	AAA-type ATPase family protein [Artemisia annua]	NSF	Vesicle-fusing ATPase OS=Arabidopsis thaliana GN=NSF PE=2 SV=2	44	46	38	27	10	35	4.61	6.37	4.78	1.41	0.47	2.79	1.56631	2.03283	1.61855	1.73923	0.255606	0.0134984	0.0207744	Up
TRINITY_DN100_c0_g1	243	transmembrane protein [Artemisia annua]	-	-	51	46	57	12	25	13	17.33	12.71	15.39	3.02	6.79	3.69	1.94527	1.49797	1.774	1.73908	0.225689	0.00387273	0.00497869	Up
TRINITY_DN28720_c1_g2	1084	oxoglutarate/iron-dependent dioxygenase [Artemisia annua]	AOP1	Probable 2-oxoglutarate-dependent dioxygenase AOP1 OS=Arabidopsis thaliana GN=AOP1 PE=2 SV=1	1705	1753.49	2624	590	863	552	157.97	137.84	210.22	41.45	66.49	41.29	1.66708	1.47042	2.07932	1.73894	0.310749	0.00678997	0.00937147	Up
TRINITY_DN27027_c0_g2	323	lipoxygenase 7 protein [Artemisia annua]	-	-	279	352	281	124	72	102	51.89	54.12	42.02	17.68	10.73	15.68	1.81997	1.88067	1.51559	1.73874	0.195627	0.00123573	0.00142828	Up
TRINITY_DN21234_c0_g1	1093	hypothetical protein CTI12_AA356920 [Artemisia annua]	At5g23160	Uncharacterized protein At5g23160 OS=Arabidopsis thaliana GN=At5g23160 PE=2 SV=1	1122	1256	1428	421	379	414	28.59	28.38	30.99	8.99	8.04	9.33	1.70212	1.69149	1.81841	1.73734	0.0704128	2.40573e-05	2.43532e-05	Up
TRINITY_DN27433_c0_g1	4530	ATP-binding cassette A1 [Artemisia annua]	ABCA1	ABC transporter A family member 1 OS=Arabidopsis thaliana GN=ABCA1 PE=2 SV=2	3091	2965	3230	864	861	900	17.87	15.97	16.72	5.36	4.87	4.93	1.82223	1.66006	1.72627	1.73619	0.0815413	3.29942e-05	3.35254e-05	Up
TRINITY_DN18521_c1_g9	237	-	-	-	22	27	31	10	6	10	7.87	7.86	8.81	2.65	1.72	2.99	1.68162	1.67979	1.8444	1.73527	0.0945141	0.000314548	0.000336354	Up
TRINITY_DN10318_c0_g1	319	transducin family protein / WD-40 repeat family protein [Artemisia annua]	TPL	Protein TOPLESS OS=Arabidopsis thaliana GN=TPL PE=1 SV=1	109	131	98	40	22	48	20.82	20.65	15.03	5.85	3.37	7.57	1.89533	1.8835	1.42521	1.73468	0.268078	0.00423659	0.00550578	Up
TRINITY_DN20298_c0_g1	545	myb domain, Homeodomain-like protein [Artemisia annua]	-	Transcription factor MYB1R1 OS=Solanum tuberosum PE=2 SV=1	355	347	376	99	124	133	24.05	19.98	20.79	5.15	6.68	7.59	1.89346	1.62598	1.68331	1.73425	0.140828	0.000455056	0.000494337	Up
TRINITY_DN26595_c0_g3	622	serine/threonine/dual specificity protein kinase, catalytic domain-containing protein [Artemisia annua]	At5g38990	Probable receptor-like protein kinase At5g38990 OS=Arabidopsis thaliana GN=At5g38990 PE=2 SV=1	35	50	37	15	11.06	5	4.45	4.33	2.83	1.61	0.97	0.84	1.96477	1.92533	1.31177	1.73396	0.366158	0.00887196	0.0127303	Up
TRINITY_DN21809_c0_g3	2324	NADP-dependent malic enzyme [Artemisia annua]	-	NADP-dependent malic enzyme OS=Populus trichocarpa PE=2 SV=3	21763	21004	25349	6493	7239	7045	248.93	219.21	251.12	67.7	74.5	73.92	1.78887	1.60544	1.80151	1.73194	0.109731	9.04546e-05	9.32953e-05	Up
TRINITY_DN25776_c2_g1	508	putative F-box protein At3g16210 [Cynara cardunculus var. scolymus]	-	-	22.87	24.44	30.6	18.49	4	9.12	5.98	4.98	4.85	2.8	0.7	1.24	1.92022	1.65622	1.61806	1.7315	0.164546	0.00699063	0.00968045	Up
TRINITY_DN13003_c1_g1	466	-	-	-	67.63	74.43	96.24	27.5	31.01	18.49	17.31	16.55	20.19	5.88	6.82	3.53	1.67791	1.61313	1.89994	1.73033	0.150419	0.00103829	0.00118542	Up
TRINITY_DN13696_c0_g3	1377	homogentisate phytyltransferase 1, chloroplastic-like [Helianthus annuus]	HPT1	Homogentisate phytyltransferase 1, chloroplastic OS=Arabidopsis thaliana GN=HPT1 PE=1 SV=1	211	225	238	68	51	59	4.83	4.66	5.08	2.03	1.48	0.88	1.72276	1.67107	1.79557	1.7298	0.0625469	0.000660258	0.000731666	Up
TRINITY_DN11511_c0_g2	505	-	-	-	206	134	207	50	76	48	17.73	10.5	15.18	3.47	5.66	3.66	2.05614	1.30034	1.83212	1.72953	0.388204	0.0102063	0.0149554	Up
TRINITY_DN22945_c0_g1	652	exocyst subunit exo70 family protein D1 [Artemisia annua]	-	-	106	129	137	39	55	29	5.5	5.65	5.76	1.58	2.26	1.26	1.6939	1.73272	1.76053	1.72905	0.0334696	0.000205995	0.000216968	Up
TRINITY_DN12695_c1_g4	524	enolase [Helianthus annuus]	-	Enolase OS=Ricinus communis PE=2 SV=1	224	224	241	80	74	76	16.26	13.83	14.3	4.45	4.27	4.64	1.86837	1.63484	1.68306	1.72876	0.123288	0.000161697	0.000169178	Up
TRINITY_DN17798_c1_g3	589	Heavy metal-associated domain, HMA [Artemisia annua]	HIPP39	Heavy metal-associated isoprenylated plant protein 39 OS=Arabidopsis thaliana GN=HIPP39 PE=2 SV=1	3228	3863	3041	1287	816	1240	190.97	194.27	146.63	58.81	38.42	62.01	1.84711	1.87182	1.46594	1.72829	0.227537	0.0018844	0.00225266	Up
TRINITY_DN23904_c4_g5	296	-	-	-	20	47	44	9	9	16	4.47	8.6	7.86	1.52	1.61	2.95	1.14117	2.08523	1.95542	1.72727	0.511715	0.0216021	0.0362348	Up
TRINITY_DN19455_c0_g1	2085	Calcium-binding EF-hand [Artemisia annua]	CPK6	Calcium-dependent protein kinase 6 OS=Arabidopsis thaliana GN=CPK6 PE=1 SV=1	816	714	829	247	201	284	8.09	6.48	7.17	2.19	1.77	2.58	1.89181	1.57167	1.71764	1.72704	0.16028	0.000629328	0.000695335	Up
TRINITY_DN14756_c1_g1	728	uncharacterized protein LOC111921570 [Lactuca sativa]	-	-	137	142	136	45	36	49	13.69	12.72	10.84	3.73	3.61	3.86	1.87459	1.76856	1.53783	1.72699	0.172184	0.000493506	0.000538533	Up
TRINITY_DN23506_c0_g1	1122	basic-leucine zipper domain-containing protein [Artemisia annua]	BZIP53	bZIP transcription factor 53 OS=Arabidopsis thaliana GN=BZIP53 PE=1 SV=1	538	489	593	147	209	169	18.9	14.27	17.92	3.91	6.9	4.52	1.88699	1.48159	1.81018	1.72625	0.215336	0.00207557	0.0025028	Up
TRINITY_DN28066_c0_g2	659	lipoxygenase 7 protein [Artemisia annua]	LOX2	Lipoxygenase 2, chloroplastic OS=Arabidopsis thaliana GN=LOX2 PE=1 SV=1	195	191	258	80	80	72	11.92	12.46	13.37	3.46	4.07	3.87	1.64931	1.71323	1.81493	1.72582	0.0835226	4.41772e-05	4.50524e-05	Up
TRINITY_DN13409_c1_g4	716	heavy metal-associated isoprenylated plant protein 32 [Artemisia annua]	HIPP32	Heavy metal-associated isoprenylated plant protein 32 OS=Arabidopsis thaliana GN=HIPP32 PE=2 SV=1	339	347	355	128	91	122	14.41	12.65	12.38	4.33	3.13	4.44	1.86107	1.67314	1.64201	1.72541	0.118515	0.000272622	0.000289835	Up
TRINITY_DN25754_c0_g1	1220	Leucine-rich repeat-containing protein [Artemisia annua]	HSL1	Receptor-like protein kinase HSL1 OS=Arabidopsis thaliana GN=HSL1 PE=2 SV=1	214	198	197	61	47	59	5.18	4.96	5.07	2.14	0.86	1.6	1.75628	1.69367	1.72531	1.72509	0.0313066	0.000714949	0.000796099	Up
TRINITY_DN16525_c0_g7	282	PREDICTED: uncharacterized protein LOC108871355 [Brassica rapa]	-	-	18.22	14.17	15.74	3.61	6.34	5.71	4.52	2.86	3.11	0.68	1.26	1.17	2.12437	1.46406	1.58496	1.72447	0.351564	0.0108628	0.0160896	Up
TRINITY_DN23980_c0_g4	570	-	-	-	155	142	177	68	38	52	9.71	7.56	9.04	3.28	1.89	2.75	1.87893	1.51785	1.77578	1.72419	0.18599	0.00124075	0.00143461	Up
TRINITY_DN20021_c0_g1	1481	NAD(P)-binding Rossmann-fold superfamily protein [Artemisia annua]	SDR42E1	Short-chain dehydrogenase/reductase family 42E member 1 OS=Macaca fascicularis GN=SDR42E1 PE=2 SV=1	726	734	884	343	413	361	19.65	21.01	24.06	6.84	6.73	5.95	1.59454	1.69109	1.88665	1.72409	0.148824	0.000349812	0.000375752	Up
TRINITY_DN25631_c0_g1	1758	UDP-glucuronosyl/UDP-glucosyltransferase [Artemisia annua]	UGT73C3	UDP-glycosyltransferase 73C3 OS=Arabidopsis thaliana GN=UGT73C3 PE=2 SV=1	1356	1564	1487	423	323	405	63.65	82.86	56.66	27.61	12.97	20.13	1.65319	2.0337	1.48536	1.72408	0.280963	0.00594359	0.00805648	Up
TRINITY_DN28616_c1_g1	657	Extracellular ligand-binding receptor [Artemisia annua]	GLR3.2	Glutamate receptor 3.2 OS=Arabidopsis thaliana GN=GLR3.2 PE=1 SV=2	53	44	77	20	36	17	4.55	3.33	5.81	0.89	2.13	1.02	1.75647	1.30613	2.10915	1.72392	0.402497	0.016996	0.0272723	Up
TRINITY_DN16038_c0_g1	624	-	-	-	436.43	600.19	627.85	163	190.89	154	59.11	68.75	65.9	18.1	21.18	19.27	1.5987	1.81665	1.75557	1.72364	0.112433	0.000113911	0.000118039	Up
TRINITY_DN17134_c1_g3	1668	serine carboxypeptidase-like 16 [Artemisia annua]	SCPL18	Serine carboxypeptidase-like 18 OS=Arabidopsis thaliana GN=SCPL18 PE=2 SV=2	1642	1828	1735	545	511	574	22.64	21.8	20.44	6.25	6.18	7.2	1.79078	1.73623	1.6433	1.72343	0.0745674	3.07619e-05	3.12246e-05	Up
TRINITY_DN6916_c0_g1	345	-	-	-	34	43	52	12	12	18	5.5	5.79	6.81	1.49	1.56	2.41	1.59549	1.66962	1.90372	1.72294	0.160881	0.00104682	0.00119588	Up
TRINITY_DN16399_c1_g4	1651	major facilitator superfamily protein [Artemisia annua]	At2g48020	Sugar transporter ERD6-like 7 OS=Arabidopsis thaliana GN=At2g48020 PE=2 SV=2	675	651	748	168	157	149	16.51	17.42	20.07	5.51	4.47	6.33	1.60255	1.67995	1.88425	1.72225	0.145535	0.000464029	0.000504587	Up
TRINITY_DN5748_c0_g1	338	small auxin-up RNA [Artemisia annua]	SAUR72	Auxin-responsive protein SAUR72 OS=Arabidopsis thaliana GN=SAUR72 PE=2 SV=1	20	25	30	12	13	4	4.85	4.76	5.79	1.83	2.26	0.56	1.64572	1.61869	1.9013	1.7219	0.155946	0.00412976	0.0053512	Up
TRINITY_DN15656_c0_g2	215	-	-	-	10	13	8	4	2	4	4.3	4.64	2.76	1.28	0.7	1.48	1.89853	2.00832	1.25886	1.7219	0.404746	0.0116689	0.0174817	Up
TRINITY_DN14800_c0_g3	496	-	-	-	38	62	63	14	18	21	3.05	4.22	4.13	0.86	1.15	1.41	1.41978	1.88821	1.85711	1.7217	0.261934	0.00286009	0.00355709	Up
TRINITY_DN26140_c0_g3	2169	beta-fructofuranosidase [Artemisia annua]	INV1	Beta-fructofuranosidase, insoluble isoenzyme 1 OS=Daucus carota GN=INV1 PE=1 SV=1	3532	3523	3981	1192	1038	1174	39.66	36.36	38.09	12.27	10	12.31	1.78271	1.65738	1.72444	1.72151	0.0627176	2.66295e-05	2.69858e-05	Up
TRINITY_DN11392_c0_g1	833	Eukaryotic porin/Tom40 [Artemisia annua]	VDAC2	Mitochondrial outer membrane protein porin 2 OS=Arabidopsis thaliana GN=VDAC2 PE=1 SV=1	105	139	156	46	38	44	3.5	4.03	4.32	1.25	1.05	1.28	1.55236	1.75578	1.85603	1.72139	0.154732	0.000388665	0.000419368	Up
TRINITY_DN23494_c0_g2	1423	myc-type, basic helix-loop-helix (bHLH) domain, Transcription factor MYC/MYB N-terminal [Artemisia annua]	EMB1444	Transcription factor EMB1444 OS=Arabidopsis thaliana GN=EMB1444 PE=2 SV=1	732	679	842	195	258	255	11.55	9.68	11.45	2.69	3.55	3.64	1.81027	1.55546	1.79773	1.72115	0.143632	0.00036201	0.000389542	Up
TRINITY_DN26731_c0_g2	393	-	-	-	47	47	31	15	12	14	5.9	4.98	3.18	1.45	1.21	1.47	2.09954	1.85497	1.20785	1.72078	0.460739	0.0145962	0.0228034	Up
TRINITY_DN23333_c0_g3	214	-	-	-	40	26	36	13	7	13	17.33	9.36	12.52	4.21	2.46	4.86	2.17284	1.28415	1.7038	1.72027	0.444574	0.0190355	0.0312089	Up
TRINITY_DN27293_c0_g2	377	-	-	-	53	42	39	9	18	17	7.16	4.76	4.29	0.94	1.95	1.91	2.16189	1.57289	1.42291	1.71923	0.390621	0.0159768	0.0253606	Up
TRINITY_DN15227_c1_g1	1149	hypothetical protein CTI12_AA329460 [Artemisia annua]	-	-	82	82	77	37	31	38	7.12	5	3.73	1.87	1.01	1.77	2.19961	1.68966	1.26691	1.71873	0.46703	0.0219491	0.0369355	Up
TRINITY_DN16903_c2_g2	379	-	-	-	37	40	39	16	7	15	5.34	5.26	5.29	1.88	0.94	2.01	1.72978	1.708	1.71621	1.718	0.0109981	0.000400719	0.000433028	Up
TRINITY_DN6118_c0_g1	312	hypothetical protein CTI12_AA324510 [Artemisia annua]	-	-	85	102	113	31	33	35	17.02	16.8	18.14	4.73	5.28	5.78	1.69318	1.67441	1.78513	1.71757	0.0592499	1.95643e-05	1.97694e-05	Up
TRINITY_DN7881_c0_g1	296	-	-	-	42	26	38	18	9	8	9.45	4.8	6.85	3.07	1.62	1.49	2.19767	1.22039	1.73346	1.71717	0.488843	0.0258306	0.0449384	Up
TRINITY_DN11385_c2_g7	711	histone H2A [Artemisia annua]	-	Histone H2AX OS=Picea abies PE=2 SV=1	113	116	114	32	45	36	4.86	4.28	4.02	1.09	1.57	1.33	1.86953	1.68618	1.59577	1.71716	0.139484	0.000424437	0.000459743	Up
TRINITY_DN509_c0_g1	924	-	-	-	160	171	212	60	70	45	4.56	4.28	5.06	1.42	1.67	1.13	1.69675	1.60533	1.84686	1.71631	0.121946	0.000307784	0.000328799	Up
TRINITY_DN23300_c0_g1	636	cyanate hydratase [Artemisia annua]	CYN	Cyanate hydratase OS=Vitis vinifera GN=CYN PE=3 SV=1	478	577	772	184	215	181	41.86	47.43	55.68	14.74	15.05	14.04	1.51862	1.69884	1.9302	1.71589	0.206322	0.00111183	0.00127625	Up
TRINITY_DN11552_c0_g1	1163	calmodulin-binding protein [Artemisia annua]	-	-	182	172	169	47	38	40	6.32	6	6.24	2.95	1.5	1.2	1.74664	1.67167	1.72826	1.71552	0.03907	0.00142866	0.0016683	Up
TRINITY_DN11916_c0_g2	276	alcohol dehydrogenase [Artemisia annua]	AKR4C9	Aldo-keto reductase family 4 member C9 OS=Arabidopsis thaliana GN=AKR4C9 PE=1 SV=1	14	20	25	6	5	8	3.64	4.23	5.17	1.17	1.04	1.72	1.47437	1.69109	1.9806	1.71535	0.253984	0.00349539	0.00444326	Up
TRINITY_DN13258_c0_g1	695	tetratricopeptide repeat (TPR)-like superfamily protein [Artemisia annua]	-	-	73	117	100	24	41	29	3.26	4.47	3.66	0.85	1.48	1.11	1.50743	1.96283	1.6744	1.71488	0.230385	0.00269532	0.00333085	Up
TRINITY_DN21722_c0_g1	875	leucine-rich repeat protein [Artemisia annua]	PSKR1	Phytosulfokine receptor 1 OS=Arabidopsis thaliana GN=PSKR1 PE=1 SV=4	87	114	134	48	23	32	3.04	3.42	4.05	1.38	0.76	1.04	1.52001	1.68993	1.93386	1.7146	0.208025	0.00209344	0.00252672	Up
TRINITY_DN15996_c0_g4	459	phosphofructokinase domain, Pyrophosphate-dependent phosphofructokinase PfpB [Artemisia annua]	PFP-ALPHA	Pyrophosphate--fructose 6-phosphate 1-phosphotransferase subunit alpha OS=Ricinus communis GN=PFP-ALPHA PE=3 SV=1	88	105	122	51	27	28	9.23	9.31	10.39	4.05	2.29	2.47	1.65215	1.6646	1.82294	1.71323	0.095217	0.00056854	0.000625008	Up
TRINITY_DN23694_c0_g2	473	Non-heme dioxygenase N-terminal domain-containing protein [Artemisia annua]	At1g06620	1-aminocyclopropane-1-carboxylate oxidase homolog 1 OS=Arabidopsis thaliana GN=At1g06620 PE=2 SV=1	87	88	82	31	30	26	7.61	6.53	5.87	2.07	2.09	1.91	1.91116	1.69035	1.53663	1.71271	0.188267	0.000807001	0.000904844	Up
TRINITY_DN28720_c2_g5	535	ABC transporter G family member 35-like [Helianthus annuus]	ABCG36	ABC transporter G family member 36 OS=Arabidopsis thaliana GN=ABCG36 PE=1 SV=1	240	262.4	272	72	103	84	16.99	15.61	15.55	4	5.73	4.95	1.7958	1.67358	1.66803	1.71247	0.0722184	8.39318e-05	8.64283e-05	Up
TRINITY_DN16494_c0_g3	220	-	-	-	14	28	19	12	4	4	5.77	9.52	6.27	3.68	1.33	1.41	1.43096	2.15335	1.55085	1.71172	0.387131	0.0229474	0.0389474	Up
TRINITY_DN21423_c0_g3	740	Concanavalin A-like lectin/glucanase, subgroup [Artemisia annua]	FER	Receptor-like protein kinase FERONIA OS=Arabidopsis thaliana GN=FER PE=1 SV=1	149	122	169	41	42	60	6	4.23	5.6	1.32	1.38	2.08	1.91291	1.40861	1.81338	1.71163	0.267104	0.00333086	0.00421074	Up
TRINITY_DN26795_c0_g5	651	Amino acid transporter, transmembrane [Artemisia annua]	-	-	2062	2463	2644	879	704	797	102.76	104.66	107.55	34.29	28.12	33.77	1.68043	1.70686	1.74616	1.71115	0.0330736	7.18745e-06	7.22541e-06	Up
TRINITY_DN25024_c0_g5	259	F-box protein At5g03100-like [Cynara cardunculus var. scolymus]	-	-	10	17	14	7	3	4	3.78	4.97	4.1	1.87	0.78	1.25	1.53987	1.93473	1.65711	1.71057	0.202786	0.00329274	0.00415816	Up
TRINITY_DN16502_c0_g4	452	glutamate receptor 2.8-like [Cynara cardunculus var. scolymus]	-	-	306	389	352	139	85	121	36.51	37.79	32.68	12.97	7.82	11.87	1.74573	1.79544	1.58585	1.70901	0.109518	0.000349861	0.000375815	Up
TRINITY_DN12264_c0_g1	517	SPFH/Band 7/PHB domain-containing membrane-associated protein family [Artemisia annua]	HIR1	Hypersensitive-induced response protein 1 OS=Arabidopsis thaliana GN=HIR1 PE=1 SV=1	38	28	44.8	8	17	11	6.04	4.11	6.36	1.15	2.05	1.76	1.86917	1.31376	1.94365	1.70886	0.344187	0.00685992	0.00947788	Up
TRINITY_DN13808_c1_g3	550	hypothetical protein CTI12_AA354790 [Artemisia annua]	-	-	55	64	63	28	21	28	6.71	6.45	5.7	2.03	1.23	2.5	1.80521	1.74819	1.56986	1.70775	0.122777	0.000800998	0.00089776	Up
TRINITY_DN17373_c0_g1	1133	Protein kinase, catalytic domain-containing protein [Artemisia annua]	-	-	311	344	360	101	89	114	13.22	10.56	11.03	3.27	3.04	4.3	1.90226	1.57815	1.64097	1.70713	0.171885	0.000881635	0.000994475	Up
TRINITY_DN17246_c0_g1	339	phytosulfokine [Artemisia annua]	PSK	Phytosulfokines OS=Asparagus officinalis GN=PSK PE=1 SV=1	88	85	92	36	27	29	17.15	12.99	14.01	5.19	3.85	4.39	1.93771	1.5369	1.64596	1.70686	0.207227	0.00144952	0.00169442	Up
TRINITY_DN17254_c0_g2	314	fatty acid desaturase [Artemisia annua]	FAD2	Delta(12) fatty acid desaturase FAD2 OS=Calendula officinalis GN=FAD2 PE=2 SV=1	403	464	446	196	118	136	82.33	77.76	72.67	29.96	18.81	22.47	1.79369	1.7113	1.61363	1.70621	0.0901371	0.000235604	0.000249195	Up
TRINITY_DN14400_c0_g1	246	-	-	-	87	174	143	58	35	38	29.39	47.9	38.44	14.57	9.48	10.77	1.34037	2.04507	1.72765	1.70437	0.352927	0.00832407	0.0118189	Up
TRINITY_DN27669_c1_g1	294	-	-	-	22	14	24	9	9	2	5.34	2.8	4.52	1.64	1.69	0.42	2.09491	1.1635	1.85439	1.70427	0.483514	0.025583	0.0444139	Up
TRINITY_DN24534_c0_g2	3191	probable alpha,alpha-trehalose-phosphate synthase [UDP-forming] 10 [Cynara cardunculus var. scolymus]	TPS10	Probable alpha,alpha-trehalose-phosphate synthase [UDP-forming] 10 OS=Arabidopsis thaliana GN=TPS10 PE=2 SV=1	3137	2943	3564	968	1108	1130	26.46	22.69	24.87	6.77	7.52	8.39	1.80735	1.5856	1.71795	1.70363	0.111569	0.00013532	0.000140854	Up
TRINITY_DN12121_c1_g2	1219	GNS1/SUR4 membrane protein [Artemisia annua]	HOS3	Elongation of fatty acids protein 3-like OS=Arabidopsis thaliana GN=HOS3 PE=2 SV=1	478	521	507	154	122.19	163	17.19	13.66	15.3	4.91	4.31	4.89	1.86981	1.5382	1.70178	1.70326	0.165811	0.000504536	0.000551073	Up
TRINITY_DN14062_c0_g2	380	PREDICTED: 30S ribosomal protein S10, chloroplastic [Beta vulgaris subsp. vulgaris]	RPS10	30S ribosomal protein S10, chloroplastic OS=Mesembryanthemum crystallinum GN=RPS10 PE=2 SV=1	29	20	24.41	11	7	6	7.04	3.95	4.33	1.92	1.41	1.22	2.21467	1.38095	1.51346	1.70303	0.448023	0.0226007	0.0382453	Up
TRINITY_DN11404_c0_g1	406	uncharacterized protein LOC110942348 isoform X2 [Helianthus annuus]	-	-	21	22	41	10	21	9	4.86	3.55	6.93	1.07	2.19	1.28	1.68323	1.23009	2.19513	1.70281	0.482816	0.0259556	0.0452087	Up
TRINITY_DN16707_c3_g1	264	-	-	-	14	15	10	5	5	3	4.01	3.48	2.27	1.07	1.14	0.71	2.0426	1.83808	1.22169	1.70079	0.427329	0.0127792	0.0194632	Up
TRINITY_DN25666_c0_g5	268	-	-	-	13	19	23	6	6	6	3.6	4.27	5.06	1.24	1.33	1.37	1.45476	1.701	1.9459	1.70056	0.245571	0.00210868	0.00254694	Up
TRINITY_DN14074_c1_g3	393	-	-	-	34.31	35.33	35.19	6	17	12.24	4.27	3.7	3.57	0.57	1.7	1.27	1.85545	1.64874	1.59714	1.70044	0.136697	0.00246868	0.00302529	Up
TRINITY_DN13690_c0_g2	680	cysteine-rich receptor-like protein kinase 28 [Artemisia annua]	CRK29	Cysteine-rich receptor-like protein kinase 29 OS=Arabidopsis thaliana GN=CRK29 PE=2 SV=1	74	110	109	25	34	17	5.09	5.82	5.16	1.12	3	0.82	1.62812	1.82147	1.64782	1.69914	0.106401	0.00675594	0.0093193	Up
TRINITY_DN24395_c0_g6	330	-	-	-	30	27	26	13	4	11	5.33	3.97	3.72	1.77	0.57	1.62	2.0136	1.5886	1.49476	1.69899	0.27647	0.00852915	0.0121627	Up
TRINITY_DN12976_c1_g2	1018	hypothetical protein CTI12_AA192040 [Artemisia annua]	-	-	177	178	255	63	78	71	8.27	6.73	9.08	2.36	2.56	2.44	1.75314	1.45586	1.88795	1.69899	0.221076	0.00128804	0.00149287	Up
TRINITY_DN18095_c0_g3	3101	leucine-rich repeat transmembrane protein kinase [Artemisia annua]	At1g53430	Probable LRR receptor-like serine/threonine-protein kinase At1g53430 OS=Arabidopsis thaliana GN=At1g53430 PE=1 SV=1	5196	5127	5357	1706	1524	1849	35.17	31.92	33.36	10.31	9.63	10.99	1.7703	1.63042	1.69407	1.69826	0.0700364	2.21379e-05	2.23956e-05	Up
TRINITY_DN26803_c0_g1	429	peptidase S10, serine carboxypeptidase, Alpha/Beta hydrolase fold protein [Artemisia annua]	SCPL17	Serine carboxypeptidase-like 17 OS=Arabidopsis thaliana GN=SCPL17 PE=2 SV=1	166.37	155	226	43	70	37	21.08	16.88	23.85	5.55	7.7	5.62	1.74474	1.42418	1.92286	1.69726	0.252705	0.00262303	0.00323344	Up
TRINITY_DN19635_c1_g2	1764	cytochrome P450 [Artemisia annua]	CYP82A3	Cytochrome P450 82A3 OS=Glycine max GN=CYP82A3 PE=2 SV=1	414	358	469	136	127	129	5.43	4.91	5.95	1.7	1.38	1.93	1.7011	1.55587	1.83304	1.69667	0.138636	0.00037998	0.000409686	Up
TRINITY_DN28000_c0_g6	226	histone deacetylase 5 [Artemisia annua]	HDA5	Histone deacetylase 5 OS=Arabidopsis thaliana GN=HDA5 PE=1 SV=1	17	16	14	6	8	2	6.66	5.15	4.38	1.74	2.52	0.66	2.02183	1.65088	1.41724	1.69665	0.304883	0.011974	0.0180232	Up
TRINITY_DN25205_c1_g4	234	concanavalin A-like lectin/glucanase domain-containing protein [Artemisia annua]	-	-	10	13	17	3	4	6	3.67	3.89	4.96	0.81	1.17	1.85	1.5234	1.60739	1.95796	1.69625	0.230505	0.00446864	0.00584541	Up
TRINITY_DN19610_c2_g1	1342	basic helix-loop-helix (bHLH) DNA-binding superfamily protein [Artemisia annua]	UNE12	Transcription factor UNE12 OS=Arabidopsis thaliana GN=UNE12 PE=2 SV=2	418	439	412	114	118	158	9.98	8.9	7.4	2.43	2.27	3.35	1.89501	1.72978	1.4635	1.6961	0.21772	0.00177142	0.00210654	Up
TRINITY_DN12534_c0_g3	322	-	-	-	70.4	99.71	114.14	35.63	32.8	26	13.18	15.43	17.18	5.11	4.92	4.02	1.49274	1.72013	1.87512	1.696	0.192329	0.000929452	0.00105264	Up
TRINITY_DN24553_c1_g1	819	Xanthine/uracil/vitamin C permease [Artemisia annua]	NAT3	Nucleobase-ascorbate transporter 3 OS=Arabidopsis thaliana GN=NAT3 PE=2 SV=2	584	648	588	214	168	219	20	19.27	16.7	5.97	4.75	6.51	1.80004	1.7464	1.53989	1.69544	0.137357	0.000332316	0.000356175	Up
TRINITY_DN18591_c1_g1	1543	hypothetical protein CTI12_AA014990 [Artemisia annua]	-	-	428	443	492	142	138	156	6.1	5.72	6.06	1.78	1.72	2.02	1.7291	1.63631	1.71961	1.69501	0.0510558	1.08541e-05	1.09307e-05	Up
TRINITY_DN13066_c1_g3	821	mitochondrial import receptor subunit TOM40-1-like [Lactuca sativa]	TOM40-1	Mitochondrial import receptor subunit TOM40-1 OS=Arabidopsis thaliana GN=TOM40-1 PE=1 SV=3	326	409	299	137	83	119	11.12	12.12	8.46	3.81	2.34	3.53	1.78504	1.90927	1.39061	1.69498	0.270806	0.00341635	0.00433092	Up
TRINITY_DN27477_c0_g1	1842	legume lectin, alpha chain, conserved site [Artemisia annua]	LECRK91	L-type lectin-domain containing receptor kinase IX.1 OS=Arabidopsis thaliana GN=LECRK91 PE=1 SV=1	376	408	421	102	101	128	6.66	7.1	6.12	1.92	1.67	2.54	1.7046	1.79689	1.58261	1.6947	0.107486	0.000281292	0.000299386	Up
TRINITY_DN28088_c1_g3	410	-	-	-	179	213	237	77	64	72	20.49	20.59	22.17	6.78	5.88	6.87	1.65419	1.66121	1.76788	1.69443	0.0637075	2.05971e-05	2.08187e-05	Up
TRINITY_DN10806_c0_g3	235	UDP-Glycosyltransferase superfamily protein [Artemisia annua]	PF3R4	Anthocyanidin 3-O-glucoside 5-O-glucosyltransferase 1 OS=Perilla frutescens GN=PF3R4 PE=1 SV=1	15	18	15	6	2	8	5.94	5.77	4.55	1.77	0.58	2.64	1.83639	1.79449	1.45179	1.69422	0.210996	0.00710945	0.00986783	Up
TRINITY_DN27139_c0_g2	332	SAUR-like auxin-responsive protein family [Artemisia annua]	-	-	19	21	38	6	6	10	3.72	3.38	5.74	0.89	1.08	1.89	1.53166	1.39338	2.15741	1.69415	0.407108	0.0199158	0.0329183	Up
TRINITY_DN15303_c0_g4	1043	ethylene-responsive transcription factor ERF054-like [Cynara cardunculus var. scolymus]	ERF053	Ethylene-responsive transcription factor ERF053 OS=Arabidopsis thaliana GN=ERF053 PE=2 SV=1	230	258	283	73	108	70	5.5	5.47	5.73	1.48	2.2	1.48	1.67702	1.66913	1.73613	1.69409	0.0366145	0.000110242	0.000114187	Up
TRINITY_DN17411_c0_g3	829	hypothetical protein CTI12_AA445710 [Artemisia annua]	-	-	2087	2617	2071	861	560	808	70.14	76.45	57.79	23.63	15.55	23.6	1.74489	1.86917	1.46548	1.69318	0.206757	0.00150614	0.00176589	Up
TRINITY_DN28284_c1_g2	607	cysteine-rich receptor-like protein kinase 28 [Artemisia annua]	CRK36	Cysteine-rich receptor-like protein kinase 36 OS=Arabidopsis thaliana GN=CRK36 PE=1 SV=1	50	85	117	31	29	27	3.28	5.68	6.54	1.42	1.9	1.28	1.09702	1.88922	2.09262	1.69295	0.526015	0.0216253	0.0362788	Up
TRINITY_DN10907_c0_g1	540	hypothetical protein CTI12_AA220970 [Artemisia annua]	-	-	41	53	44	12	14	20	3.77	4.16	3.42	0.86	1.06	1.58	1.69217	1.83419	1.5516	1.69266	0.141294	0.000986923	0.00112255	Up
TRINITY_DN23001_c4_g2	1834	uncharacterized protein LOC112512767 isoform X1 [Cynara cardunculus var. scolymus]	-	-	1767	1764	1982	612	577	569	21.21	19.44	21.67	6.58	6.69	6	1.72335	1.59763	1.75431	1.69176	0.0829745	3.59065e-05	3.65256e-05	Up
TRINITY_DN27537_c0_g5	678	2-oxoglutarate (2OG) and Fe(II)-dependent oxygenase superfamily protein [Artemisia annua]	At1g06620	1-aminocyclopropane-1-carboxylate oxidase homolog 1 OS=Arabidopsis thaliana GN=At1g06620 PE=2 SV=1	421.88	493.69	604.04	188.23	198.05	123.36	19.64	19.63	22.98	6.9	7.42	4.9	1.61615	1.61541	1.84273	1.69143	0.131031	0.000449405	0.000487856	Up
TRINITY_DN11557_c0_g3	792	hypothetical protein CTI12_AA495340 [Artemisia annua]	-	-	94	97	89	38	37	33	5.44	4.6	4.45	1.46	1.72	1.29	1.86829	1.62632	1.57849	1.69104	0.155362	0.000552072	0.000605828	Up
TRINITY_DN16401_c0_g3	694	hypothetical protein CTI12_AA611600 [Artemisia annua]	At1g01500	Uncharacterized protein At1g01500 OS=Arabidopsis thaliana GN=At1g01500 PE=2 SV=1	98	96	99	34	33	32	4.39	3.68	3.63	1.2	1.19	1.22	1.86718	1.61267	1.59293	1.69093	0.15296	0.000390839	0.000421787	Up
TRINITY_DN12312_c1_g2	1267	CCT domain-containing protein [Artemisia annua]	CIA2	Protein CHLOROPLAST IMPORT APPARATUS 2 OS=Arabidopsis thaliana GN=CIA2 PE=2 SV=1	267	275	311	110	90	79	5.98	5.34	5.58	2	1.74	1.49	1.7783	1.61499	1.67842	1.69057	0.0823282	8.16683e-05	8.40671e-05	Up
TRINITY_DN27477_c0_g5	380	concanavalin A-like lectin/glucanase domain-containing protein [Artemisia annua]	LECRK91	L-type lectin-domain containing receptor kinase IX.1 OS=Arabidopsis thaliana GN=LECRK91 PE=1 SV=1	138	134	227	46	81	38	18.35	14.95	24.57	4.71	8.65	4.2	1.64845	1.35282	2.06957	1.69028	0.360202	0.0129676	0.0197973	Up
TRINITY_DN9622_c0_g1	640	AP2/ERF domain-containing protein [Artemisia annua]	ERF010	Ethylene-responsive transcription factor ERF010 OS=Arabidopsis thaliana GN=ERF010 PE=2 SV=1	368	385	451	159	142	108	18.98	16.94	18.98	6.41	5.87	4.72	1.74391	1.57986	1.74391	1.68923	0.0947121	0.000115537	0.000119771	Up
TRINITY_DN15810_c0_g2	2304	soluble starch synthase 2-2, chloroplastic/amyloplastic [Artemisia annua]	SS2	Granule-bound starch synthase 2, chloroplastic/amyloplastic OS=Solanum tuberosum GN=SS2 PE=1 SV=3	580	580	669	177	197	208	5.13	4.72	5.18	1.41	1.56	1.69	1.72359	1.60342	1.73758	1.6882	0.0737534	3.19312e-05	3.24302e-05	Up
TRINITY_DN27335_c1_g11	4207	AAA+ ATPase domain-containing protein [Artemisia annua]	PDR3	Pleiotropic drug resistance protein 3 OS=Nicotiana tabacum GN=PDR3 PE=2 SV=1	919.12	904	1115	266.37	385.56	276.45	4.16	3.79	4.45	1.1	1.58	1.16	1.70044	1.56605	1.79766	1.68805	0.1163	0.000303203	0.000323737	Up
TRINITY_DN12853_c0_g4	601	cysteine-rich receptor-like protein kinase 8 [Artemisia annua]	CRK29	Cysteine-rich receptor-like protein kinase 29 OS=Arabidopsis thaliana GN=CRK29 PE=2 SV=1	71	84	99	39	18	29	4.06	4.08	4.61	1.73	0.82	1.4	1.62459	1.63168	1.80788	1.68805	0.103835	0.000797873	0.000894041	Up
TRINITY_DN16723_c0_g4	287	-	-	-	22	36	35	13	10	8	5.25	7.01	6.67	2.34	1.91	1.58	1.43378	1.85088	1.77915	1.68794	0.223008	0.00169051	0.00200218	Up
TRINITY_DN15848_c0_g5	1273	N-alpha-acetyltransferase 15, NatA auxiliary subunit [Artemisia annua]	NAA16	N-alpha-acetyltransferase 16, NatA auxiliary subunit OS=Homo sapiens GN=NAA16 PE=1 SV=2	284	271	299	90	87	100	5.22	4.47	4.71	1.43	1.38	1.65	1.81197	1.58819	1.66365	1.68794	0.113848	0.000149777	0.000156349	Up
TRINITY_DN12144_c0_g1	1055	hypothetical protein CTI12_AA112390 [Artemisia annua]	-	Delta(7)-sterol-C5(6)-desaturase OS=Nicotiana tabacum PE=2 SV=1	92	115	154	38	45	28	3.36	3.59	4.07	1.21	1.41	0.79	1.56365	1.65917	1.84022	1.68768	0.14047	0.000797129	0.000893127	Up
TRINITY_DN22547_c0_g2	620	hypothetical protein CTI12_AA041650 [Artemisia annua]	-	-	451.52	418.19	587.11	126.6	190.57	171.75	24.46	19.27	25.92	5.33	8.24	7.88	1.77441	1.43034	1.85805	1.6876	0.226684	0.0019211	0.00230113	Up
TRINITY_DN17260_c0_g1	816	hypothetical protein CTI12_AA612230 [Artemisia annua]	-	-	268	295	342	92	106	90	10.39	9.51	10.67	2.92	3.53	3.03	1.7172	1.58952	1.75556	1.68743	0.0869328	5.95651e-05	6.09967e-05	Up
TRINITY_DN18746_c0_g3	1053	D-3-phosphoglycerate dehydrogenase [Artemisia annua]	PGDH1	D-3-phosphoglycerate dehydrogenase 1, chloroplastic OS=Arabidopsis thaliana GN=PGDH1 PE=1 SV=1	809	923	903	312	251	298	19.08	19.32	18.04	6.24	5.04	6.24	1.70802	1.72605	1.62716	1.68708	0.0526691	2.0667e-05	2.08904e-05	Up
TRINITY_DN16436_c0_g1	782	hypothetical protein CTI12_AA449590 [Artemisia annua]	-	-	307	285	363	97	119	129	18.38	15.45	19.04	3.79	6.21	6.36	1.75293	1.5024	1.80382	1.68638	0.161356	0.000918145	0.00103894	Up
TRINITY_DN18324_c0_g1	479	Barwin-like endoglucanase [Artemisia annua]	EGC2	EG45-like domain containing protein 2 OS=Arabidopsis thaliana GN=EGC2 PE=2 SV=2	932	961	957	288	312	353	87.18	78.81	73.91	21.88	22.09	30.42	1.81385	1.66823	1.57562	1.6859	0.120093	0.000323744	0.000346637	Up
TRINITY_DN27248_c0_g1	1629	Major facilitator superfamily domain, general substrate transporter [Artemisia annua]	-	-	1139	1230	1330	370	403	436	20.13	19.65	19.97	5.57	6.11	6.9	1.70056	1.66574	1.68905	1.68512	0.0177386	4.80593e-06	4.82399e-06	Up
TRINITY_DN15475_c0_g1	458	putative S-locus glycoprotein domain-containing protein [Helianthus annuus]	SRK	G-type lectin S-receptor-like serine/threonine-protein kinase SRK OS=Arabidopsis thaliana GN=SRK PE=2 SV=1	37	32	58	7	22	13	3.43	2.52	4.41	0.5	1.63	1.01	1.71241	1.26762	2.07498	1.685	0.404375	0.0193724	0.0318612	Up
TRINITY_DN21529_c1_g1	1037	hypothetical protein CTI12_AA405510 [Artemisia annua]	-	-	674	798	823	278.67	226.07	246.02	16.36	17.21	16.95	5.74	4.66	5.31	1.64345	1.71653	1.69456	1.68485	0.0374937	8.59383e-06	8.64508e-06	Up
TRINITY_DN12338_c2_g2	274	peptidyl-prolyl cis-trans isomerase [Artemisia annua]	PIN1	Peptidyl-prolyl cis-trans isomerase Pin1 OS=Malus domestica GN=PIN1 PE=2 SV=1	17	30	28.95	9	6	10	4.49	6.44	6.08	1.78	1.27	2.18	1.36487	1.88521	1.80222	1.6841	0.279561	0.00388166	0.00499154	Up
TRINITY_DN28681_c1_g1	3256	multidrug resistance-associated protein 4 [Artemisia annua]	ABCC14	ABC transporter C family member 14 OS=Arabidopsis thaliana GN=ABCC14 PE=1 SV=1	1823.19	1831.43	2079.1	531.88	558.75	540.91	15.39	14.16	15.67	4.32	4.91	4.83	1.71536	1.59519	1.74137	1.68397	0.0779825	3.15327e-05	3.20202e-05	Up
TRINITY_DN15725_c0_g1	2399	PDR ABC-type transporter family protein [Artemisia annua]	PDR1	Pleiotropic drug resistance protein 1 OS=Nicotiana plumbaginifolia GN=PDR1 PE=1 SV=1	747.45	803	731.01	303	261	273.33	31.93	28.9	24.37	9.35	8.48	8.53	1.86152	1.71768	1.47172	1.68364	0.19712	0.000897745	0.00101403	Up
TRINITY_DN24242_c0_g1	3076	helicase protein with RING/U-box domain-containing protein [Artemisia annua]	rhp16	ATP-dependent helicase rhp16 OS=Schizosaccharomyces pombe (strain 972 / ATCC 24843) GN=rhp16 PE=3 SV=2	915	903	1037	361	326	331	6.28	7.42	7.54	2.19	2.3	2.1	1.51545	1.7561	1.77925	1.6836	0.146083	0.000272982	0.000290242	Up
TRINITY_DN13396_c0_g3	445	G-type lectin S-receptor-like serine/threonine-protein kinase At4g27290 [Lactuca sativa]	At4g27290	G-type lectin S-receptor-like serine/threonine-protein kinase At4g27290 OS=Arabidopsis thaliana GN=At4g27290 PE=3 SV=4	122	126.72	107	39	45	37	15.45	13.15	10.98	3.89	4.53	3.8	1.92333	1.69078	1.4306	1.68157	0.246494	0.002243	0.0027255	Up
TRINITY_DN6834_c0_g1	273	-	-	-	23	30	32	15	6	8	6.12	6.49	6.77	3	1.28	1.76	1.60395	1.68863	1.74957	1.68072	0.0731341	0.0012361	0.00142883	Up
TRINITY_DN11175_c0_g1	435	keratin, type I cytoskeletal 10 [Arachis duranensis]	ASR1	Abscisic stress-ripening protein 1 OS=Solanum lycopersicum GN=ASR1 PE=2 SV=1	345	374	340	123	91	145	43.41	39.84	35.07	12.24	9.4	15.13	1.82446	1.70065	1.51667	1.68059	0.154872	0.000748662	0.000835947	Up
TRINITY_DN12197_c0_g1	1159	hydroxycinnamoyl-CoA shikimate/quinate hydroxycinnamoyl transferase [Artemisia annua]	HST	Shikimate O-hydroxycinnamoyltransferase OS=Nicotiana tabacum GN=HST PE=1 SV=1	1034	1144	1261.59	408	404.17	377	106.19	93.52	128.16	31.88	36.31	33.26	1.65084	1.46754	1.92214	1.68017	0.228715	0.0017816	0.00212007	Up
TRINITY_DN15437_c1_g4	242	-	-	-	8	16	10	2	6	3	2.74	4.46	2.72	0.51	1.64	0.86	1.44937	2.15224	1.43881	1.68014	0.408886	0.0259062	0.0451015	Up
TRINITY_DN13591_c0_g3	267	MBOAT (membrane bound O-acyl transferase) family protein [Artemisia annua]	-	Long-chain-alcohol O-fatty-acyltransferase OS=Simmondsia chinensis PE=1 SV=1	23	30	17.44	13	8	4	7.2	6.96	3.87	2.72	1.78	0.92	1.99467	1.94576	1.099	1.67981	0.503587	0.024285	0.0417097	Up
TRINITY_DN10917_c2_g3	224	Leucine-rich repeat-containing protein [Artemisia annua]	-	-	21	32	30	12	8	8	8.37	10.49	9.55	3.55	2.57	2.71	1.50778	1.83349	1.69805	1.67977	0.163625	0.000679041	0.000753764	Up
TRINITY_DN10000_c0_g4	216	-	-	-	11	9	9	6	1	3	4.69	3.18	3.07	1.91	0.34	1.1	2.07039	1.50983	1.45904	1.67975	0.339253	0.0216376	0.0363059	Up
[truncated: 3,233 more rows]
