# Supplementary material for: Integrated next-generation sequencing and comparative transcriptomic analysis of leaves provides novel insights into the ethylene pathway of Chrysanthemum morifolium in response to a Chinese isolate of chrysanthemum virus B
Source: Virol J. 2022 Nov 11;19:182. doi: 10.1186/s12985-022-01890-3 (PMC9650830; doi:10.1186/s12985-022-01890-3)
Supplement: Supplementary file 8 — Additional file 8: Table S7. Gene ontology (GO) enrichment analysis of the significant differentially expressed genes (SDEGs) of Chrysanthemum morifolium responding to infection with the Chinese isolate of chrysanthemum virus B (CVB-CN). [file 12985_2022_1890_MOESM8_ESM.xlsx]

## Sheet: Sheet1
Table S7. Gene ontology (GO) enrichment analysis of the significant differentially expressed genes (SDEGs) of Chrysanthemum morifolium responding to infection with the Chinese isolate of chrysanthemum virus B (CVB-CN).
GO ID	GO Function	Description	S gene number	TS gene number	B gene number	TB gene number	Genes	P-value	FDRa
GO:0003735	molecular_function	structural constituent of ribosome	29	3005	591	20484	TRINITY_DN24708_c0_g4,TRINITY_DN21110_c0_g1,TRINITY_DN22991_c0_g1,TRINITY_DN18839_c1_g2,TRINITY_DN20776_c0_g3,TRINITY_DN23977_c0_g3,TRINITY_DN22131_c0_g1,TRINITY_DN9269_c0_g1,TRINITY_DN15848_c0_g1,TRINITY_DN1044_c0_g1,TRINITY_DN19201_c0_g3,TRINITY_DN23957_c0_g2,TRINITY_DN20576_c1_g2,TRINITY_DN25015_c0_g4,TRINITY_DN11518_c0_g3,TRINITY_DN23018_c1_g3,TRINITY_DN27148_c3_g2,TRINITY_DN17396_c0_g1,TRINI…	1.99677e-14	5.06779e-11
GO:0016709	molecular_function	oxidoreductase activity	40	3005	85	20484	TRINITY_DN19135_c0_g1,TRINITY_DN23681_c0_g2,TRINITY_DN19044_c0_g3,TRINITY_DN23593_c0_g2,TRINITY_DN17692_c1_g3,TRINITY_DN11472_c2_g1,TRINITY_DN12767_c0_g4,TRINITY_DN13112_c0_g1,TRINITY_DN18674_c0_g2,TRINITY_DN12657_c0_g1,TRINITY_DN23744_c1_g1,TRINITY_DN15586_c0_g1,TRINITY_DN10820_c0_g1,TRINITY_DN16787_c0_g1,TRINITY_DN27467_c1_g2,TRINITY_DN14087_c2_g2,TRINITY_DN19044_c0_g2,TRINITY_DN10103_c0_g1,TRI…	1.10605e-12	1.40358e-09
GO:0009507	cellular_component	chloroplast	256	3005	2511	20484	TRINITY_DN28302_c1_g2,TRINITY_DN27850_c0_g1,TRINITY_DN10147_c0_g1,TRINITY_DN23333_c0_g2,TRINITY_DN19989_c0_g1,TRINITY_DN10438_c1_g3,TRINITY_DN22119_c0_g1,TRINITY_DN18012_c1_g5,TRINITY_DN16550_c1_g3,TRINITY_DN12437_c0_g2,TRINITY_DN25507_c0_g1,TRINITY_DN16630_c0_g2,TRINITY_DN20629_c2_g3,TRINITY_DN22551_c0_g1,TRINITY_DN25505_c0_g1,TRINITY_DN27406_c1_g2,TRINITY_DN24358_c0_g2,TRINITY_DN22080_c0_g1,TRI…	2.03436e-12	1.72107e-09
GO:0016717	molecular_function	oxidoreductase activity (acting on paired donors)	17	3005	21	20484	TRINITY_DN24388_c1_g2,TRINITY_DN24129_c0_g1,TRINITY_DN25124_c0_g2,TRINITY_DN22282_c0_g1,TRINITY_DN24017_c0_g1,TRINITY_DN17254_c0_g2,TRINITY_DN12880_c0_g2,TRINITY_DN24017_c0_g2,TRINITY_DN12880_c0_g3,TRINITY_DN24388_c1_g4,TRINITY_DN24388_c1_g5,TRINITY_DN16377_c0_g1,TRINITY_DN15847_c0_g1,TRINITY_DN25124_c0_g1,TRINITY_DN24328_c0_g1,TRINITY_DN19279_c0_g4,TRINITY_DN24017_c0_g3,	2.14794e-11	1.36287e-08
GO:0006636	biological_process	unsaturated fatty acid biosynthetic process	23	3005	37	20484	TRINITY_DN23333_c0_g2,TRINITY_DN24484_c0_g3,TRINITY_DN24388_c1_g2,TRINITY_DN24129_c0_g1,TRINITY_DN25124_c0_g2,TRINITY_DN22282_c0_g1,TRINITY_DN17254_c0_g1,TRINITY_DN11938_c0_g2,TRINITY_DN24017_c0_g1,TRINITY_DN26364_c0_g3,TRINITY_DN17254_c0_g2,TRINITY_DN12880_c0_g2,TRINITY_DN24017_c0_g2,TRINITY_DN12880_c0_g3,TRINITY_DN24388_c1_g4,TRINITY_DN24388_c1_g5,TRINITY_DN13696_c0_g3,TRINITY_DN16377_c0_g1,TRI…	4.67042e-11	2.3707e-08
GO:0022625	cellular_component	cytosolic large ribosomal subunit	7	3005	265	20484	TRINITY_DN22146_c1_g1,TRINITY_DN11518_c0_g3,TRINITY_DN3800_c0_g1,TRINITY_DN21909_c0_g1,TRINITY_DN6324_c0_g2,TRINITY_DN21240_c0_g5,TRINITY_DN7715_c0_g1,	6.6875e-11	2.82881e-08
GO:0005886	cellular_component	plasma membrane	596	3005	3239	20484	TRINITY_DN10946_c0_g1,TRINITY_DN10339_c0_g1,TRINITY_DN16240_c1_g4,TRINITY_DN23483_c0_g1,TRINITY_DN23251_c1_g3,TRINITY_DN13264_c0_g2,TRINITY_DN23533_c0_g1,TRINITY_DN27690_c1_g1,TRINITY_DN25961_c1_g2,TRINITY_DN21992_c0_g2,TRINITY_DN17459_c1_g1,TRINITY_DN15239_c0_g6,TRINITY_DN22736_c0_g1,TRINITY_DN18125_c0_g4,TRINITY_DN16454_c0_g1,TRINITY_DN27248_c0_g1,TRINITY_DN13355_c0_g3,TRINITY_DN28607_c1_g1,TRI…	1.87774e-10	6.80813e-08
GO:0044550	biological_process	secondary metabolite biosynthetic process	38	3005	91	20484	TRINITY_DN19135_c0_g1,TRINITY_DN23681_c0_g2,TRINITY_DN19044_c0_g3,TRINITY_DN23593_c0_g2,TRINITY_DN17692_c1_g3,TRINITY_DN11472_c2_g1,TRINITY_DN13112_c0_g1,TRINITY_DN18674_c0_g2,TRINITY_DN12657_c0_g1,TRINITY_DN23744_c1_g1,TRINITY_DN15586_c0_g1,TRINITY_DN10820_c0_g1,TRINITY_DN16787_c0_g1,TRINITY_DN27467_c1_g2,TRINITY_DN14087_c2_g2,TRINITY_DN19044_c0_g2,TRINITY_DN10103_c0_g1,TRINITY_DN24442_c0_g3,TRI…	3.29266e-10	1.0446e-07
GO:0006351	biological_process	transcription, DNA-templated	204	3005	925	20484	TRINITY_DN17621_c1_g1,TRINITY_DN23730_c0_g2,TRINITY_DN23716_c0_g2,TRINITY_DN20854_c0_g1,TRINITY_DN13048_c1_g1,TRINITY_DN13180_c0_g2,TRINITY_DN17494_c0_g1,TRINITY_DN22448_c1_g1,TRINITY_DN27688_c1_g2,TRINITY_DN17745_c0_g1,TRINITY_DN19241_c0_g2,TRINITY_DN11144_c0_g1,TRINITY_DN12856_c0_g3,TRINITY_DN11441_c0_g1,TRINITY_DN16285_c1_g3,TRINITY_DN13732_c0_g1,TRINITY_DN21324_c0_g1,TRINITY_DN22155_c0_g2,TRI…	7.05911e-10	1.99067e-07
GO:0003700	molecular_function	DNA binding transcription factor activity	198	3005	893	20484	TRINITY_DN17621_c1_g1,TRINITY_DN18124_c0_g3,TRINITY_DN23730_c0_g2,TRINITY_DN23716_c0_g2,TRINITY_DN20854_c0_g1,TRINITY_DN13048_c1_g1,TRINITY_DN18458_c0_g2,TRINITY_DN13180_c0_g2,TRINITY_DN17494_c0_g1,TRINITY_DN22448_c1_g1,TRINITY_DN27688_c1_g2,TRINITY_DN22678_c0_g2,TRINITY_DN17745_c0_g1,TRINITY_DN19241_c0_g2,TRINITY_DN11144_c0_g1,TRINITY_DN12856_c0_g3,TRINITY_DN11441_c0_g1,TRINITY_DN16285_c1_g3,TRI…	8.84173e-10	2.24403e-07
GO:0051015	molecular_function	actin filament binding	3	3005	184	20484	TRINITY_DN13755_c0_g1,TRINITY_DN28452_c0_g6,TRINITY_DN11202_c0_g1,	1.68236e-09	3.88166e-07
GO:0043621	molecular_function	protein self-association	2	3005	165	20484	TRINITY_DN20776_c0_g5,TRINITY_DN27080_c0_g3,	2.93013e-09	5.72052e-07
GO:0019901	molecular_function	protein kinase binding	2	3005	164	20484	TRINITY_DN23319_c3_g2,TRINITY_DN26249_c0_g3,	2.91504e-09	6.16531e-07
GO:0007015	biological_process	actin filament organization	1	3005	146	20484	TRINITY_DN26139_c0_g2,	4.58903e-09	7.76464e-07
GO:0006412	biological_process	translation	26	3005	448	20484	TRINITY_DN24708_c0_g4,TRINITY_DN21110_c0_g1,TRINITY_DN22991_c0_g1,TRINITY_DN18839_c1_g2,TRINITY_DN20776_c0_g3,TRINITY_DN23977_c0_g3,TRINITY_DN15733_c0_g1,TRINITY_DN22146_c1_g1,TRINITY_DN22131_c0_g1,TRINITY_DN23957_c0_g2,TRINITY_DN12420_c0_g1,TRINITY_DN25015_c0_g4,TRINITY_DN13424_c3_g1,TRINITY_DN27148_c3_g2,TRINITY_DN17509_c1_g1,TRINITY_DN14994_c0_g1,TRINITY_DN3800_c0_g1,TRINITY_DN19654_c0_g6,TRIN…	4.28958e-09	7.7764e-07
GO:0004713	molecular_function	protein tyrosine kinase activity	2	3005	154	20484	TRINITY_DN26616_c1_g4,TRINITY_DN25153_c1_g3,	1.48578e-08	2.35682e-06
GO:0005576	cellular_component	extracellular region	176	3005	804	20484	TRINITY_DN11474_c0_g1,TRINITY_DN24127_c4_g1,TRINITY_DN25336_c0_g2,TRINITY_DN26082_c1_g1,TRINITY_DN16243_c0_g1,TRINITY_DN16847_c1_g3,TRINITY_DN13534_c1_g2,TRINITY_DN16542_c0_g1,TRINITY_DN20345_c0_g2,TRINITY_DN8429_c0_g1,TRINITY_DN20804_c0_g1,TRINITY_DN19508_c0_g2,TRINITY_DN18591_c1_g1,TRINITY_DN15814_c0_g1,TRINITY_DN16801_c0_g1,TRINITY_DN25671_c0_g1,TRINITY_DN23383_c0_g1,TRINITY_DN13935_c0_g1,TRIN…	2.48444e-08	3.70912e-06
GO:0006355	biological_process	regulation of transcription, DNA-templated	234	3005	1147	20484	TRINITY_DN17621_c1_g1,TRINITY_DN18124_c0_g3,TRINITY_DN23730_c0_g2,TRINITY_DN23716_c0_g2,TRINITY_DN20854_c0_g1,TRINITY_DN13048_c1_g1,TRINITY_DN18458_c0_g2,TRINITY_DN13180_c0_g2,TRINITY_DN17494_c0_g1,TRINITY_DN22448_c1_g1,TRINITY_DN25929_c0_g1,TRINITY_DN27688_c1_g2,TRINITY_DN22678_c0_g2,TRINITY_DN17745_c0_g1,TRINITY_DN19241_c0_g2,TRINITY_DN11144_c0_g1,TRINITY_DN12856_c0_g3,TRINITY_DN16285_c1_g3,TRI…	7.10428e-08	1.0017e-05
GO:0008234	molecular_function	cysteine-type peptidase activity	27	3005	65	20484	TRINITY_DN28775_c1_g1,TRINITY_DN13075_c0_g1,TRINITY_DN21571_c0_g1,TRINITY_DN28775_c1_g3,TRINITY_DN26739_c0_g2,TRINITY_DN21129_c0_g1,TRINITY_DN12874_c1_g1,TRINITY_DN11115_c0_g1,TRINITY_DN11354_c0_g1,TRINITY_DN22140_c0_g1,TRINITY_DN13811_c1_g1,TRINITY_DN16754_c0_g1,TRINITY_DN22140_c1_g1,TRINITY_DN11354_c0_g3,TRINITY_DN21571_c0_g2,TRINITY_DN10987_c1_g1,TRINITY_DN14013_c0_g1,TRINITY_DN13484_c0_g1,TRI…	1.33147e-07	1.77856e-05
GO:0051592	biological_process	response to calcium ion	2	3005	134	20484	TRINITY_DN13174_c0_g1,TRINITY_DN25666_c0_g4,	2.48449e-07	3.15282e-05
GO:0042626	molecular_function	ATPase activity (coupled to transmembrane movement of substances)	49	3005	161	20484	TRINITY_DN10339_c0_g1,TRINITY_DN28607_c1_g1,TRINITY_DN19549_c0_g2,TRINITY_DN16672_c0_g1,TRINITY_DN21719_c0_g1,TRINITY_DN28720_c2_g1,TRINITY_DN19070_c1_g4,TRINITY_DN28681_c1_g3,TRINITY_DN22560_c1_g5,TRINITY_DN28681_c1_g1,TRINITY_DN27433_c0_g1,TRINITY_DN23491_c1_g3,TRINITY_DN24213_c0_g2,TRINITY_DN20497_c0_g3,TRINITY_DN28588_c0_g2,TRINITY_DN11309_c0_g2,TRINITY_DN26946_c1_g1,TRINITY_DN18751_c3_g1,TRI…	2.75099e-07	3.32477e-05
GO:0009873	biological_process	ethylene-activated signaling pathway	47	3005	155	20484	TRINITY_DN11144_c0_g1,TRINITY_DN16285_c1_g3,TRINITY_DN22236_c0_g1,TRINITY_DN17270_c1_g1,TRINITY_DN19174_c0_g1,TRINITY_DN15303_c0_g4,TRINITY_DN9622_c0_g1,TRINITY_DN24304_c1_g1,TRINITY_DN14831_c0_g1,TRINITY_DN26136_c0_g3,TRINITY_DN18860_c0_g1,TRINITY_DN21323_c0_g3,TRINITY_DN27110_c0_g2,TRINITY_DN17836_c0_g5,TRINITY_DN26813_c0_g1,TRINITY_DN28540_c0_g3,TRINITY_DN27238_c2_g1,TRINITY_DN26136_c0_g4,TRIN…	5.51139e-07	6.35814e-05
GO:0009813	biological_process	flavonoid biosynthetic process	43	3005	137	20484	TRINITY_DN18498_c0_g2,TRINITY_DN17392_c0_g1,TRINITY_DN23965_c0_g1,TRINITY_DN26459_c0_g1,TRINITY_DN20481_c0_g1,TRINITY_DN13055_c0_g1,TRINITY_DN21280_c0_g3,TRINITY_DN14580_c1_g1,TRINITY_DN28992_c0_g1,TRINITY_DN18346_c0_g2,TRINITY_DN17392_c0_g2,TRINITY_DN18774_c0_g2,TRINITY_DN13478_c0_g1,TRINITY_DN25121_c3_g1,TRINITY_DN16015_c1_g2,TRINITY_DN11792_c0_g1,TRINITY_DN23023_c0_g2,TRINITY_DN18198_c0_g1,TRI…	6.18582e-07	6.82591e-05
GO:0008150	biological_process	biological_process	272	3005	2378	20484	TRINITY_DN9680_c0_g1,TRINITY_DN23483_c0_g1,TRINITY_DN28302_c1_g2,TRINITY_DN21246_c0_g2,TRINITY_DN25669_c0_g3,TRINITY_DN10147_c0_g1,TRINITY_DN16243_c0_g1,TRINITY_DN19486_c1_g1,TRINITY_DN12926_c0_g1,TRINITY_DN13151_c0_g3,TRINITY_DN11182_c0_g1,TRINITY_DN20476_c0_g1,TRINITY_DN21529_c1_g1,TRINITY_DN15179_c0_g1,TRINITY_DN24270_c0_g5,TRINITY_DN24306_c0_g1,TRINITY_DN15814_c0_g1,TRINITY_DN10205_c0_g1,TRIN…	1.26194e-06	0.00013345
GO:0005829	cellular_component	cytosol	272	3005	2364	20484	TRINITY_DN26915_c0_g1,TRINITY_DN15149_c1_g2,TRINITY_DN25961_c1_g2,TRINITY_DN20782_c0_g1,TRINITY_DN25997_c0_g1,TRINITY_DN10049_c0_g1,TRINITY_DN14762_c0_g2,TRINITY_DN15444_c0_g1,TRINITY_DN19486_c1_g1,TRINITY_DN16320_c0_g1,TRINITY_DN12926_c0_g1,TRINITY_DN26261_c1_g1,TRINITY_DN18150_c0_g1,TRINITY_DN22406_c0_g1,TRINITY_DN20312_c0_g2,TRINITY_DN17103_c1_g1,TRINITY_DN14502_c1_g1,TRINITY_DN26092_c0_g2,TRI…	2.21139e-06	0.0002245
GO:0022627	cellular_component	cytosolic small ribosomal subunit	7	3005	184	20484	TRINITY_DN9269_c0_g1,TRINITY_DN1044_c0_g1,TRINITY_DN19201_c0_g3,TRINITY_DN20576_c1_g2,TRINITY_DN25015_c0_g4,TRINITY_DN1089_c0_g1,TRINITY_DN8738_c0_g2,	2.76403e-06	0.000269812
GO:0080044	molecular_function	quercetin 7-O-glucosyltransferase activity	36	3005	114	20484	TRINITY_DN18498_c0_g2,TRINITY_DN17392_c0_g1,TRINITY_DN23965_c0_g1,TRINITY_DN26459_c0_g1,TRINITY_DN20481_c0_g1,TRINITY_DN13055_c0_g1,TRINITY_DN21280_c0_g3,TRINITY_DN14580_c1_g1,TRINITY_DN28992_c0_g1,TRINITY_DN18346_c0_g2,TRINITY_DN17392_c0_g2,TRINITY_DN18774_c0_g2,TRINITY_DN25121_c3_g1,TRINITY_DN11792_c0_g1,TRINITY_DN23023_c0_g2,TRINITY_DN18198_c0_g1,TRINITY_DN12382_c1_g1,TRINITY_DN23253_c0_g1,TRI…	3.88596e-06	0.00036528
GO:0043565	molecular_function	sequence-specific DNA binding	93	3005	401	20484	TRINITY_DN17621_c1_g1,TRINITY_DN23730_c0_g2,TRINITY_DN22448_c1_g1,TRINITY_DN27688_c1_g2,TRINITY_DN22678_c0_g2,TRINITY_DN19241_c0_g2,TRINITY_DN11144_c0_g1,TRINITY_DN12856_c0_g3,TRINITY_DN16285_c1_g3,TRINITY_DN13732_c0_g1,TRINITY_DN9674_c0_g1,TRINITY_DN14384_c0_g1,TRINITY_DN13715_c1_g1,TRINITY_DN11190_c0_g1,TRINITY_DN12238_c0_g1,TRINITY_DN15209_c0_g1,TRINITY_DN15849_c2_g4,TRINITY_DN12856_c0_g5,TRIN…	4.41251e-06	0.000399963
GO:0009505	cellular_component	plant-type cell wall	40	3005	134	20484	TRINITY_DN23472_c0_g1,TRINITY_DN13534_c1_g2,TRINITY_DN24891_c2_g1,TRINITY_DN15857_c0_g1,TRINITY_DN27617_c0_g2,TRINITY_DN23383_c0_g1,TRINITY_DN23635_c0_g1,TRINITY_DN19655_c0_g1,TRINITY_DN27428_c0_g2,TRINITY_DN11705_c0_g1,TRINITY_DN21207_c1_g2,TRINITY_DN21090_c0_g1,TRINITY_DN13380_c0_g1,TRINITY_DN1624_c0_g1,TRINITY_DN22703_c0_g2,TRINITY_DN20314_c0_g1,TRINITY_DN16110_c0_g1,TRINITY_DN20314_c0_g2,TRIN…	6.38495e-06	0.000558793
GO:0080043	molecular_function	quercetin 3-O-glucosyltransferase activity	36	3005	115	20484	TRINITY_DN18498_c0_g2,TRINITY_DN17392_c0_g1,TRINITY_DN23965_c0_g1,TRINITY_DN26459_c0_g1,TRINITY_DN20481_c0_g1,TRINITY_DN13055_c0_g1,TRINITY_DN21280_c0_g3,TRINITY_DN14580_c1_g1,TRINITY_DN28992_c0_g1,TRINITY_DN18346_c0_g2,TRINITY_DN17392_c0_g2,TRINITY_DN18774_c0_g2,TRINITY_DN25121_c3_g1,TRINITY_DN11792_c0_g1,TRINITY_DN23023_c0_g2,TRINITY_DN18198_c0_g1,TRINITY_DN12382_c1_g1,TRINITY_DN23253_c0_g1,TRI…	6.9733e-06	0.000589941
GO:0052696	biological_process	flavonoid glucuronidation	39	3005	130	20484	TRINITY_DN18498_c0_g2,TRINITY_DN17392_c0_g1,TRINITY_DN23965_c0_g1,TRINITY_DN26459_c0_g1,TRINITY_DN20481_c0_g1,TRINITY_DN13055_c0_g1,TRINITY_DN21280_c0_g3,TRINITY_DN14580_c1_g1,TRINITY_DN28992_c0_g1,TRINITY_DN18346_c0_g2,TRINITY_DN17392_c0_g2,TRINITY_DN18774_c0_g2,TRINITY_DN13478_c0_g1,TRINITY_DN25121_c3_g1,TRINITY_DN11792_c0_g1,TRINITY_DN23023_c0_g2,TRINITY_DN18198_c0_g1,TRINITY_DN17973_c0_g1,TRI…	8.04838e-06	0.000658929
GO:0000166	molecular_function	nucleotide binding	23	3005	335	20484	TRINITY_DN9771_c0_g1,TRINITY_DN23189_c1_g1,TRINITY_DN15794_c0_g3,TRINITY_DN18082_c1_g1,TRINITY_DN10062_c0_g1,TRINITY_DN19588_c0_g1,TRINITY_DN25207_c1_g2,TRINITY_DN14282_c0_g3,TRINITY_DN25038_c0_g1,TRINITY_DN19332_c0_g2,TRINITY_DN26572_c1_g1,TRINITY_DN15794_c0_g2,TRINITY_DN19718_c0_g2,TRINITY_DN26199_c0_g2,TRINITY_DN19718_c0_g1,TRINITY_DN15823_c2_g1,TRINITY_DN18954_c0_g2,TRINITY_DN20087_c0_g1,TRIN…	1.15273e-05	0.000914261
GO:0009611	biological_process	response to wounding	49	3005	181	20484	TRINITY_DN17459_c1_g1,TRINITY_DN16542_c0_g1,TRINITY_DN8429_c0_g1,TRINITY_DN27688_c1_g2,TRINITY_DN19549_c0_g2,TRINITY_DN20629_c2_g3,TRINITY_DN24358_c0_g2,TRINITY_DN23984_c0_g2,TRINITY_DN28681_c1_g3,TRINITY_DN19119_c0_g5,TRINITY_DN11190_c0_g1,TRINITY_DN14216_c0_g1,TRINITY_DN28066_c0_g2,TRINITY_DN27691_c0_g1,TRINITY_DN21412_c1_g1,TRINITY_DN23233_c0_g1,TRINITY_DN25615_c1_g2,TRINITY_DN21284_c1_g1,TRIN…	1.20366e-05	0.000925727
GO:0009941	cellular_component	chloroplast envelope	45	3005	530	20484	TRINITY_DN17777_c1_g1,TRINITY_DN20126_c0_g2,TRINITY_DN17678_c0_g1,TRINITY_DN18012_c1_g5,TRINITY_DN16630_c0_g2,TRINITY_DN22550_c0_g2,TRINITY_DN28066_c0_g2,TRINITY_DN24517_c1_g3,TRINITY_DN12850_c0_g1,TRINITY_DN24517_c1_g2,TRINITY_DN27777_c0_g1,TRINITY_DN14481_c1_g5,TRINITY_DN22282_c0_g1,TRINITY_DN19238_c0_g2,TRINITY_DN17565_c0_g1,TRINITY_DN26266_c0_g1,TRINITY_DN18654_c0_g1,TRINITY_DN25717_c0_g1,TRI…	1.66042e-05	0.00123946
GO:0002181	biological_process	cytoplasmic translation	1	3005	87	20484	TRINITY_DN7715_c0_g1,	2.54117e-05	0.00179152
GO:0005200	molecular_function	structural constituent of cytoskeleton	8	3005	178	20484	TRINITY_DN28349_c1_g3,TRINITY_DN18471_c1_g1,TRINITY_DN18609_c1_g1,TRINITY_DN15942_c0_g3,TRINITY_DN24869_c1_g4,TRINITY_DN26139_c0_g2,TRINITY_DN18954_c0_g2,TRINITY_DN24683_c1_g4,	2.49694e-05	0.00181064
GO:0008794	molecular_function	arsenate reductase (glutaredoxin) activity	10	3005	17	20484	TRINITY_DN10529_c0_g1,TRINITY_DN4124_c0_g1,TRINITY_DN6344_c0_g1,TRINITY_DN4039_c0_g1,TRINITY_DN22164_c1_g6,TRINITY_DN150_c0_g1,TRINITY_DN11052_c0_g1,TRINITY_DN9029_c0_g1,TRINITY_DN12231_c0_g1,TRINITY_DN10529_c0_g2,	3.27788e-05	0.00224845
GO:0009723	biological_process	response to ethylene	38	3005	133	20484	TRINITY_DN22678_c0_g2,TRINITY_DN13732_c0_g1,TRINITY_DN22236_c0_g1,TRINITY_DN17063_c0_g4,TRINITY_DN11278_c0_g1,TRINITY_DN13350_c0_g1,TRINITY_DN24304_c1_g1,TRINITY_DN20282_c0_g1,TRINITY_DN19186_c0_g1,TRINITY_DN14831_c0_g1,TRINITY_DN26136_c0_g3,TRINITY_DN23673_c1_g1,TRINITY_DN27110_c0_g2,TRINITY_DN17836_c0_g5,TRINITY_DN26813_c0_g1,TRINITY_DN28540_c0_g3,TRINITY_DN16870_c0_g2,TRINITY_DN27238_c2_g1,TRI…	3.47963e-05	0.00232403
GO:0010726	biological_process	positive regulation of hydrogen peroxide metabolic process	7	3005	9	20484	TRINITY_DN15514_c1_g1,TRINITY_DN24991_c3_g2,TRINITY_DN27477_c0_g1,TRINITY_DN27477_c0_g2,TRINITY_DN14932_c1_g3,TRINITY_DN13989_c0_g1,TRINITY_DN27477_c0_g5,	3.97916e-05	0.00258951
GO:0043680	cellular_component	filiform apparatus	14	3005	31	20484	TRINITY_DN24304_c1_g1,TRINITY_DN26136_c0_g3,TRINITY_DN17836_c0_g5,TRINITY_DN26813_c0_g1,TRINITY_DN27238_c2_g1,TRINITY_DN26136_c0_g4,TRINITY_DN21423_c0_g1,TRINITY_DN26136_c0_g5,TRINITY_DN27465_c2_g1,TRINITY_DN22738_c0_g1,TRINITY_DN21423_c0_g3,TRINITY_DN26591_c2_g3,TRINITY_DN26591_c0_g2,TRINITY_DN28227_c0_g1,	4.64098e-05	0.0029447
GO:0045892	biological_process	negative regulation of transcription, DNA-templated	31	3005	102	20484	TRINITY_DN23716_c0_g2,TRINITY_DN11144_c0_g1,TRINITY_DN11441_c0_g1,TRINITY_DN16285_c1_g3,TRINITY_DN13715_c1_g1,TRINITY_DN11190_c0_g1,TRINITY_DN12238_c0_g1,TRINITY_DN15209_c0_g1,TRINITY_DN19661_c0_g1,TRINITY_DN21048_c0_g1,TRINITY_DN13183_c0_g1,TRINITY_DN13383_c0_g4,TRINITY_DN17700_c0_g1,TRINITY_DN19174_c0_g1,TRINITY_DN17649_c0_g1,TRINITY_DN13860_c0_g1,TRINITY_DN18860_c0_g1,TRINITY_DN27196_c0_g1,TRI…	5.4096e-05	0.00334867
GO:0003746	molecular_function	translation elongation factor activity	1	3005	80	20484	TRINITY_DN13394_c1_g4,	8.93616e-05	0.00539999
GO:0009741	biological_process	response to brassinosteroid	24	3005	74	20484	TRINITY_DN13534_c1_g2,TRINITY_DN17103_c1_g1,TRINITY_DN17337_c0_g4,TRINITY_DN14340_c2_g2,TRINITY_DN26775_c0_g5,TRINITY_DN24304_c1_g1,TRINITY_DN26136_c0_g3,TRINITY_DN18860_c0_g1,TRINITY_DN17836_c0_g5,TRINITY_DN26813_c0_g1,TRINITY_DN27238_c2_g1,TRINITY_DN26136_c0_g4,TRINITY_DN21423_c0_g1,TRINITY_DN17037_c2_g4,TRINITY_DN26136_c0_g5,TRINITY_DN27465_c2_g1,TRINITY_DN28622_c4_g1,TRINITY_DN16592_c1_g1,TRI…	9.81152e-05	0.0055337
GO:0005743	cellular_component	mitochondrial inner membrane	2	3005	94	20484	TRINITY_DN26050_c0_g1,TRINITY_DN5800_c0_g1,	9.74725e-05	0.00562239
GO:0051213	molecular_function	dioxygenase activity	23	3005	69	20484	TRINITY_DN12267_c0_g1,TRINITY_DN22523_c0_g2,TRINITY_DN27876_c1_g1,TRINITY_DN21057_c0_g3,TRINITY_DN14987_c0_g1,TRINITY_DN13216_c1_g1,TRINITY_DN23694_c0_g1,TRINITY_DN27537_c0_g1,TRINITY_DN24829_c2_g3,TRINITY_DN13516_c0_g1,TRINITY_DN15286_c0_g1,TRINITY_DN27537_c0_g5,TRINITY_DN14106_c0_g1,TRINITY_DN23694_c0_g2,TRINITY_DN25704_c0_g1,TRINITY_DN25436_c0_g1,TRINITY_DN21202_c0_g2,TRINITY_DN27591_c0_g1,TRI…	9.54553e-05	0.00563408
GO:0010483	biological_process	pollen tube reception	14	3005	33	20484	TRINITY_DN24304_c1_g1,TRINITY_DN26136_c0_g3,TRINITY_DN17836_c0_g5,TRINITY_DN26813_c0_g1,TRINITY_DN27238_c2_g1,TRINITY_DN26136_c0_g4,TRINITY_DN21423_c0_g1,TRINITY_DN26136_c0_g5,TRINITY_DN27465_c2_g1,TRINITY_DN22738_c0_g1,TRINITY_DN21423_c0_g3,TRINITY_DN26591_c2_g3,TRINITY_DN26591_c0_g2,TRINITY_DN28227_c0_g1,	0.000107337	0.00592221
GO:0005737	cellular_component	cytoplasm	458	3005	3615	20484	TRINITY_DN18188_c1_g1,TRINITY_DN26062_c0_g1,TRINITY_DN18991_c0_g1,TRINITY_DN13201_c1_g4,TRINITY_DN21389_c0_g1,TRINITY_DN20156_c0_g1,TRINITY_DN13661_c0_g1,TRINITY_DN25961_c1_g2,TRINITY_DN21246_c0_g2,TRINITY_DN20782_c0_g1,TRINITY_DN21494_c2_g2,TRINITY_DN25997_c0_g1,TRINITY_DN27850_c0_g1,TRINITY_DN10049_c0_g1,TRINITY_DN12274_c0_g1,TRINITY_DN17618_c0_g1,TRINITY_DN15239_c0_g6,TRINITY_DN18458_c0_g2,TRI…	0.000154813	0.00835993
GO:0005509	molecular_function	calcium ion binding	29	3005	360	20484	TRINITY_DN18741_c0_g3,TRINITY_DN12243_c0_g2,TRINITY_DN11839_c0_g1,TRINITY_DN13174_c0_g1,TRINITY_DN19119_c0_g5,TRINITY_DN24012_c0_g1,TRINITY_DN25511_c2_g1,TRINITY_DN17648_c2_g2,TRINITY_DN28452_c0_g6,TRINITY_DN12849_c3_g1,TRINITY_DN11657_c0_g4,TRINITY_DN25581_c0_g2,TRINITY_DN27710_c1_g3,TRINITY_DN17956_c1_g4,TRINITY_DN10429_c0_g1,TRINITY_DN16222_c1_g4,TRINITY_DN28540_c0_g3,TRINITY_DN23400_c0_g3,TRI…	0.000160629	0.00849327
GO:0006281	biological_process	DNA repair	7	3005	148	20484	TRINITY_DN25395_c0_g2,TRINITY_DN24289_c0_g4,TRINITY_DN25439_c0_g1,TRINITY_DN24855_c0_g1,TRINITY_DN23058_c0_g1,TRINITY_DN12748_c0_g1,TRINITY_DN26908_c1_g2,	0.000164469	0.00851883
GO:0044212	molecular_function	transcription regulatory region DNA binding	40	3005	154	20484	TRINITY_DN23716_c0_g2,TRINITY_DN11144_c0_g1,TRINITY_DN16285_c1_g3,TRINITY_DN13732_c0_g1,TRINITY_DN14384_c0_g1,TRINITY_DN13715_c1_g1,TRINITY_DN11190_c0_g1,TRINITY_DN12238_c0_g1,TRINITY_DN15209_c0_g1,TRINITY_DN11278_c0_g1,TRINITY_DN13383_c0_g4,TRINITY_DN20219_c0_g2,TRINITY_DN19165_c1_g1,TRINITY_DN13350_c0_g1,TRINITY_DN19174_c0_g1,TRINITY_DN19690_c1_g3,TRINITY_DN20282_c0_g1,TRINITY_DN11551_c0_g1,TRI…	0.000216573	0.0107777
GO:0006857	biological_process	oligopeptide transport	17	3005	47	20484	TRINITY_DN26062_c0_g1,TRINITY_DN27041_c1_g3,TRINITY_DN22633_c3_g1,TRINITY_DN20585_c0_g1,TRINITY_DN21831_c0_g3,TRINITY_DN11388_c0_g1,TRINITY_DN14616_c0_g1,TRINITY_DN27709_c0_g1,TRINITY_DN25860_c0_g1,TRINITY_DN13752_c0_g1,TRINITY_DN16593_c0_g4,TRINITY_DN20709_c0_g3,TRINITY_DN26772_c0_g1,TRINITY_DN18284_c0_g3,TRINITY_DN14381_c0_g1,TRINITY_DN25788_c0_g1,TRINITY_DN26031_c1_g3,	0.000215505	0.010939
GO:0010087	biological_process	phloem or xylem histogenesis	12	3005	28	20484	TRINITY_DN22236_c0_g1,TRINITY_DN19186_c0_g1,TRINITY_DN21076_c1_g1,TRINITY_DN14655_c0_g1,TRINITY_DN10369_c0_g1,TRINITY_DN15993_c0_g1,TRINITY_DN20898_c0_g2,TRINITY_DN21952_c1_g6,TRINITY_DN20898_c0_g1,TRINITY_DN21076_c1_g4,TRINITY_DN17171_c0_g1,TRINITY_DN20903_c1_g2,	0.000296978	0.0144948
GO:0030308	biological_process	negative regulation of cell growth	14	3005	36	20484	TRINITY_DN24304_c1_g1,TRINITY_DN26136_c0_g3,TRINITY_DN17836_c0_g5,TRINITY_DN26813_c0_g1,TRINITY_DN27238_c2_g1,TRINITY_DN26136_c0_g4,TRINITY_DN21423_c0_g1,TRINITY_DN26136_c0_g5,TRINITY_DN27465_c2_g1,TRINITY_DN22738_c0_g1,TRINITY_DN21423_c0_g3,TRINITY_DN26591_c2_g3,TRINITY_DN26591_c0_g2,TRINITY_DN28227_c0_g1,	0.000322968	0.0154659
GO:0005622	cellular_component	intracellular	26	3005	323	20484	TRINITY_DN17832_c2_g1,TRINITY_DN13047_c3_g2,TRINITY_DN24565_c1_g1,TRINITY_DN17418_c0_g3,TRINITY_DN18564_c0_g1,TRINITY_DN25015_c0_g1,TRINITY_DN23578_c0_g2,TRINITY_DN26310_c0_g1,TRINITY_DN19332_c0_g2,TRINITY_DN15048_c1_g2,TRINITY_DN26663_c2_g1,TRINITY_DN21580_c1_g2,TRINITY_DN13424_c3_g1,TRINITY_DN11846_c0_g2,TRINITY_DN15974_c0_g2,TRINITY_DN16558_c1_g4,TRINITY_DN17598_c0_g1,TRINITY_DN14592_c0_g1,TRI…	0.000345312	0.0159346
GO:0009579	cellular_component	thylakoid	10	3005	175	20484	TRINITY_DN16630_c0_g2,TRINITY_DN24129_c0_g1,TRINITY_DN14481_c1_g5,TRINITY_DN12824_c0_g1,TRINITY_DN11164_c0_g1,TRINITY_DN21833_c0_g1,TRINITY_DN18209_c1_g1,TRINITY_DN14749_c0_g2,TRINITY_DN12911_c0_g1,TRINITY_DN13591_c0_g3,	0.000342136	0.0160804
GO:0071249	biological_process	cellular response to nitrate	5	3005	6	20484	TRINITY_DN20515_c0_g1,TRINITY_DN22740_c0_g1,TRINITY_DN20515_c0_g4,TRINITY_DN17420_c0_g1,TRINITY_DN9380_c0_g1,	0.00035688	0.0161743
GO:0009737	biological_process	response to abscisic acid	67	3005	300	20484	TRINITY_DN25336_c0_g2,TRINITY_DN25997_c0_g1,TRINITY_DN13534_c1_g2,TRINITY_DN18150_c0_g1,TRINITY_DN19508_c0_g2,TRINITY_DN22678_c0_g2,TRINITY_DN21207_c1_g3,TRINITY_DN22410_c0_g2,TRINITY_DN25671_c0_g1,TRINITY_DN22080_c0_g1,TRINITY_DN13732_c0_g1,TRINITY_DN11570_c0_g1,TRINITY_DN17063_c0_g4,TRINITY_DN16085_c0_g2,TRINITY_DN19724_c1_g1,TRINITY_DN21167_c0_g2,TRINITY_DN15209_c0_g1,TRINITY_DN14302_c0_g2,TRI…	0.000373945	0.0163633
GO:0009751	biological_process	response to salicylic acid	26	3005	88	20484	TRINITY_DN19508_c0_g2,TRINITY_DN25671_c0_g1,TRINITY_DN13732_c0_g1,TRINITY_DN14384_c0_g1,TRINITY_DN11190_c0_g1,TRINITY_DN17648_c2_g2,TRINITY_DN11278_c0_g1,TRINITY_DN13383_c0_g4,TRINITY_DN13350_c0_g1,TRINITY_DN20282_c0_g1,TRINITY_DN14831_c0_g1,TRINITY_DN17649_c0_g1,TRINITY_DN15599_c0_g3,TRINITY_DN26716_c0_g1,TRINITY_DN25860_c0_g1,TRINITY_DN8919_c0_g1,TRINITY_DN20298_c0_g1,TRINITY_DN14246_c0_g2,TRIN…	0.000369762	0.0164641
GO:0033383	biological_process	geranyl diphosphate metabolic process	4	3005	4	20484	TRINITY_DN23233_c0_g1,TRINITY_DN21912_c0_g1,TRINITY_DN17441_c0_g1,TRINITY_DN21912_c0_g2,	0.000462358	0.0183354
GO:0009266	biological_process	response to temperature stimulus	14	3005	37	20484	TRINITY_DN23047_c0_g1,TRINITY_DN21048_c0_g1,TRINITY_DN27642_c1_g2,TRINITY_DN22282_c0_g1,TRINITY_DN27667_c0_g1,TRINITY_DN27196_c0_g1,TRINITY_DN15429_c0_g1,TRINITY_DN25431_c0_g1,TRINITY_DN13696_c0_g3,TRINITY_DN17150_c0_g8,TRINITY_DN18619_c1_g1,TRINITY_DN21053_c1_g4,TRINITY_DN19279_c0_g1,TRINITY_DN16083_c0_g4,	0.000449963	0.0184195
GO:0007275	biological_process	multicellular organism development	40	3005	159	20484	TRINITY_DN20854_c0_g1,TRINITY_DN18012_c1_g5,TRINITY_DN17745_c0_g1,TRINITY_DN22155_c0_g2,TRINITY_DN18163_c0_g1,TRINITY_DN22155_c0_g1,TRINITY_DN14384_c0_g1,TRINITY_DN10001_c0_g1,TRINITY_DN13183_c0_g1,TRINITY_DN17700_c0_g1,TRINITY_DN10403_c0_g1,TRINITY_DN14048_c2_g5,TRINITY_DN20151_c0_g1,TRINITY_DN21056_c0_g1,TRINITY_DN19556_c0_g4,TRINITY_DN22853_c0_g1,TRINITY_DN13170_c2_g1,TRINITY_DN9171_c0_g1,TRIN…	0.000438803	0.0185614
GO:0015031	biological_process	protein transport	12	3005	191	20484	TRINITY_DN26062_c0_g1,TRINITY_DN22633_c3_g1,TRINITY_DN13673_c0_g2,TRINITY_DN9056_c0_g1,TRINITY_DN27709_c0_g1,TRINITY_DN13752_c0_g1,TRINITY_DN16593_c0_g4,TRINITY_DN8114_c0_g1,TRINITY_DN436_c0_g1,TRINITY_DN9727_c0_g1,TRINITY_DN18284_c0_g3,TRINITY_DN25636_c0_g1,	0.000432351	0.0185984
GO:0051980	molecular_function	iron-nicotianamine transmembrane transporter activity	4	3005	4	20484	TRINITY_DN21831_c0_g3,TRINITY_DN26772_c0_g1,TRINITY_DN14381_c0_g1,TRINITY_DN26031_c1_g3,	0.000462358	0.0186264
GO:0003723	molecular_function	RNA binding	57	3005	584	20484	TRINITY_DN18188_c1_g1,TRINITY_DN15239_c0_g6,TRINITY_DN8429_c0_g1,TRINITY_DN21324_c0_g1,TRINITY_DN18123_c0_g2,TRINITY_DN19618_c1_g2,TRINITY_DN20788_c0_g1,TRINITY_DN21983_c1_g1,TRINITY_DN23861_c0_g2,TRINITY_DN23016_c2_g4,TRINITY_DN14481_c1_g5,TRINITY_DN19142_c0_g1,TRINITY_DN27080_c0_g3,TRINITY_DN12821_c1_g3,TRINITY_DN19392_c3_g1,TRINITY_DN21235_c0_g5,TRINITY_DN17528_c0_g1,TRINITY_DN19792_c1_g7,TRIN…	0.000447828	0.0186326
GO:0005634	cellular_component	nucleus	784	3005	5880	20484	TRINITY_DN18188_c1_g1,TRINITY_DN11426_c0_g1,TRINITY_DN13201_c1_g4,TRINITY_DN23483_c0_g1,TRINITY_DN17621_c1_g1,TRINITY_DN18124_c0_g3,TRINITY_DN23730_c0_g2,TRINITY_DN21494_c2_g2,TRINITY_DN25997_c0_g1,TRINITY_DN18091_c0_g1,TRINITY_DN23716_c0_g2,TRINITY_DN20854_c0_g1,TRINITY_DN13048_c1_g1,TRINITY_DN18458_c0_g2,TRINITY_DN13180_c0_g2,TRINITY_DN17494_c0_g1,TRINITY_DN15444_c0_g1,TRINITY_DN18741_c0_g3,TRI…	0.000562735	0.0210033
GO:0019953	biological_process	sexual reproduction	6	3005	9	20484	TRINITY_DN17242_c0_g2,TRINITY_DN11071_c0_g1,TRINITY_DN13504_c0_g2,TRINITY_DN16091_c0_g1,TRINITY_DN10821_c0_g1,TRINITY_DN17125_c1_g3,	0.000558213	0.0211454
GO:0030490	biological_process	maturation of SSU-rRNA	7	3005	12	20484	TRINITY_DN14912_c1_g1,TRINITY_DN23770_c0_g1,TRINITY_DN21526_c4_g1,TRINITY_DN24561_c0_g1,TRINITY_DN23770_c0_g2,TRINITY_DN23770_c0_g3,TRINITY_DN25214_c0_g1,	0.000582042	0.021409
GO:0008453	molecular_function	alanine-glyoxylate transaminase activity	6	3005	9	20484	TRINITY_DN10438_c1_g3,TRINITY_DN17318_c0_g1,TRINITY_DN20681_c0_g3,TRINITY_DN20681_c0_g1,TRINITY_DN25700_c0_g1,TRINITY_DN20681_c0_g2,	0.000558213	0.0214658
GO:0009809	biological_process	lignin biosynthetic process	22	3005	72	20484	TRINITY_DN26261_c1_g1,TRINITY_DN22976_c0_g2,TRINITY_DN21246_c0_g1,TRINITY_DN26261_c1_g2,TRINITY_DN23712_c0_g1,TRINITY_DN10661_c0_g1,TRINITY_DN26964_c0_g1,TRINITY_DN21467_c0_g1,TRINITY_DN25618_c0_g2,TRINITY_DN18339_c0_g1,TRINITY_DN20049_c0_g3,TRINITY_DN14870_c2_g2,TRINITY_DN16743_c2_g1,TRINITY_DN24220_c0_g1,TRINITY_DN20355_c0_g3,TRINITY_DN12197_c0_g1,TRINITY_DN17209_c0_g1,TRINITY_DN24220_c0_g2,TRI…	0.000594714	0.0215626
GO:0042343	biological_process	indole glucosinolate metabolic process	6	3005	9	20484	TRINITY_DN19044_c0_g3,TRINITY_DN11472_c2_g1,TRINITY_DN14087_c2_g2,TRINITY_DN19044_c0_g2,TRINITY_DN10103_c0_g1,TRINITY_DN23216_c0_g1,	0.000558213	0.0217961
GO:0042802	molecular_function	identical protein binding	22	3005	280	20484	TRINITY_DN23655_c0_g1,TRINITY_DN15321_c3_g1,TRINITY_DN14557_c0_g2,TRINITY_DN20445_c0_g2,TRINITY_DN11938_c0_g2,TRINITY_DN19186_c0_g1,TRINITY_DN13860_c0_g1,TRINITY_DN25864_c0_g1,TRINITY_DN19113_c2_g1,TRINITY_DN11617_c0_g3,TRINITY_DN25729_c0_g1,TRINITY_DN12655_c0_g1,TRINITY_DN20681_c0_g3,TRINITY_DN23300_c0_g1,TRINITY_DN26835_c0_g1,TRINITY_DN27236_c1_g1,TRINITY_DN20681_c0_g1,TRINITY_DN21085_c2_g1,TRI…	0.000636022	0.0227355
GO:0006891	biological_process	intra-Golgi vesicle-mediated transport	1	3005	66	20484	TRINITY_DN25604_c0_g5,	0.00067226	0.0236972
GO:0016021	cellular_component	integral component of membrane	468	3005	2786	20484	TRINITY_DN12469_c0_g1,TRINITY_DN10339_c0_g1,TRINITY_DN20156_c0_g1,TRINITY_DN13264_c0_g2,TRINITY_DN28302_c1_g2,TRINITY_DN25669_c0_g3,TRINITY_DN21992_c0_g2,TRINITY_DN17459_c1_g1,TRINITY_DN15393_c0_g5,TRINITY_DN16454_c0_g1,TRINITY_DN13534_c1_g2,TRINITY_DN24891_c2_g1,TRINITY_DN27248_c0_g1,TRINITY_DN28607_c1_g1,TRINITY_DN17832_c2_g1,TRINITY_DN27041_c1_g3,TRINITY_DN18012_c1_g5,TRINITY_DN21981_c0_g1,TRI…	0.000748475	0.0256707
GO:0005515	molecular_function	protein binding	342	3005	2725	20484	TRINITY_DN11426_c0_g1,TRINITY_DN13201_c1_g4,TRINITY_DN17621_c1_g1,TRINITY_DN18124_c0_g3,TRINITY_DN25961_c1_g2,TRINITY_DN25997_c0_g1,TRINITY_DN18091_c0_g1,TRINITY_DN13151_c0_g3,TRINITY_DN25929_c0_g1,TRINITY_DN18480_c1_g3,TRINITY_DN20312_c0_g2,TRINITY_DN11144_c0_g1,TRINITY_DN21207_c1_g3,TRINITY_DN9771_c0_g1,TRINITY_DN11707_c0_g1,TRINITY_DN15565_c0_g1,TRINITY_DN24936_c0_g1,TRINITY_DN16285_c1_g3,TRIN…	0.000738647	0.0256806
GO:0009416	biological_process	response to light stimulus	42	3005	174	20484	TRINITY_DN17777_c1_g1,TRINITY_DN20126_c0_g2,TRINITY_DN20485_c0_g2,TRINITY_DN23931_c0_g2,TRINITY_DN27777_c0_g1,TRINITY_DN20784_c0_g1,TRINITY_DN19238_c0_g2,TRINITY_DN10841_c0_g1,TRINITY_DN20485_c0_g4,TRINITY_DN27809_c0_g2,TRINITY_DN12695_c1_g4,TRINITY_DN15220_c0_g1,TRINITY_DN17777_c1_g2,TRINITY_DN25979_c1_g3,TRINITY_DN27461_c1_g1,TRINITY_DN26791_c0_g1,TRINITY_DN27777_c0_g5,TRINITY_DN21143_c0_g3,TRI…	0.000803879	0.0272032
GO:0009753	biological_process	response to jasmonic acid	27	3005	98	20484	TRINITY_DN13732_c0_g1,TRINITY_DN22236_c0_g1,TRINITY_DN14384_c0_g1,TRINITY_DN28066_c0_g2,TRINITY_DN27678_c0_g3,TRINITY_DN11278_c0_g1,TRINITY_DN13350_c0_g1,TRINITY_DN20282_c0_g1,TRINITY_DN19186_c0_g1,TRINITY_DN14831_c0_g1,TRINITY_DN17649_c0_g1,TRINITY_DN25860_c0_g1,TRINITY_DN16110_c0_g1,TRINITY_DN11620_c0_g1,TRINITY_DN20898_c0_g2,TRINITY_DN20298_c0_g1,TRINITY_DN14246_c0_g2,TRINITY_DN20898_c0_g1,TRI…	0.000843414	0.0277998
GO:0001135	molecular_function	transcription factor activity	14	3005	39	20484	TRINITY_DN13732_c0_g1,TRINITY_DN14384_c0_g1,TRINITY_DN13715_c1_g1,TRINITY_DN15209_c0_g1,TRINITY_DN11278_c0_g1,TRINITY_DN13383_c0_g4,TRINITY_DN13350_c0_g1,TRINITY_DN17649_c0_g1,TRINITY_DN11620_c0_g1,TRINITY_DN25174_c0_g1,TRINITY_DN20049_c0_g3,TRINITY_DN15209_c0_g2,TRINITY_DN18155_c0_g4,TRINITY_DN15661_c0_g2,	0.000834002	0.0278513
GO:0009733	biological_process	response to auxin	33	3005	126	20484	TRINITY_DN15809_c0_g1,TRINITY_DN12908_c0_g1,TRINITY_DN20784_c0_g1,TRINITY_DN13350_c0_g1,TRINITY_DN13951_c0_g1,TRINITY_DN19186_c0_g1,TRINITY_DN13860_c0_g1,TRINITY_DN18512_c0_g3,TRINITY_DN26716_c0_g1,TRINITY_DN21076_c1_g1,TRINITY_DN18564_c0_g1,TRINITY_DN21741_c1_g3,TRINITY_DN26791_c0_g1,TRINITY_DN20298_c0_g1,TRINITY_DN14246_c0_g2,TRINITY_DN22165_c0_g1,TRINITY_DN24278_c0_g2,TRINITY_DN17440_c0_g1,TRI…	0.000858972	0.0279496
GO:0008422	molecular_function	beta-glucosidase activity	11	3005	27	20484	TRINITY_DN18127_c0_g1,TRINITY_DN27743_c0_g1,TRINITY_DN17048_c1_g4,TRINITY_DN16569_c0_g1,TRINITY_DN25062_c0_g1,TRINITY_DN21732_c0_g2,TRINITY_DN18406_c0_g1,TRINITY_DN27891_c0_g2,TRINITY_DN18127_c0_g4,TRINITY_DN21732_c0_g1,TRINITY_DN16809_c0_g3,	0.000887648	0.0285171
GO:0005198	molecular_function	structural molecule activity	2	3005	78	20484	TRINITY_DN25491_c0_g1,TRINITY_DN13513_c0_g1,	0.00102236	0.0324343
GO:0009694	biological_process	jasmonic acid metabolic process	5	3005	7	20484	TRINITY_DN20629_c2_g3,TRINITY_DN25615_c1_g2,TRINITY_DN24640_c0_g4,TRINITY_DN20629_c2_g1,TRINITY_DN24640_c0_g5,	0.0010972	0.0343789
GO:0009706	cellular_component	chloroplast inner membrane	3	3005	86	20484	TRINITY_DN18012_c1_g5,TRINITY_DN12850_c0_g1,TRINITY_DN28270_c0_g1,	0.00119621	0.037024
GO:0005739	cellular_component	mitochondrion	196	3005	1633	20484	TRINITY_DN21494_c2_g2,TRINITY_DN12825_c0_g1,TRINITY_DN25858_c0_g2,TRINITY_DN22406_c0_g1,TRINITY_DN17678_c0_g1,TRINITY_DN27306_c0_g1,TRINITY_DN24270_c0_g5,TRINITY_DN15814_c0_g1,TRINITY_DN11669_c0_g1,TRINITY_DN14657_c1_g11,TRINITY_DN21324_c0_g1,TRINITY_DN12785_c0_g3,TRINITY_DN13833_c0_g3,TRINITY_DN21234_c0_g1,TRINITY_DN6954_c0_g1,TRINITY_DN12207_c0_g1,TRINITY_DN22692_c0_g1,TRINITY_DN18702_c0_g2,TRI…	0.00132386	0.039529
GO:0016020	cellular_component	membrane	224	3005	1254	20484	TRINITY_DN26062_c0_g1,TRINITY_DN19135_c0_g1,TRINITY_DN23681_c0_g2,TRINITY_DN23483_c0_g1,TRINITY_DN18124_c0_g3,TRINITY_DN28302_c1_g2,TRINITY_DN25961_c1_g2,TRINITY_DN19044_c0_g3,TRINITY_DN10438_c1_g3,TRINITY_DN17678_c0_g1,TRINITY_DN21981_c0_g1,TRINITY_DN23593_c0_g2,TRINITY_DN17692_c1_g3,TRINITY_DN11472_c2_g1,TRINITY_DN22633_c3_g1,TRINITY_DN25505_c0_g1,TRINITY_DN13112_c0_g1,TRINITY_DN18674_c0_g2,TRI…	0.00129848	0.0397054
GO:0003729	molecular_function	mRNA binding	31	3005	350	20484	TRINITY_DN15239_c0_g6,TRINITY_DN22236_c0_g1,TRINITY_DN13755_c0_g1,TRINITY_DN14481_c1_g5,TRINITY_DN18839_c1_g2,TRINITY_DN19142_c0_g1,TRINITY_DN12821_c1_g3,TRINITY_DN19392_c3_g1,TRINITY_DN15733_c0_g1,TRINITY_DN10779_c0_g1,TRINITY_DN25023_c1_g3,TRINITY_DN15993_c0_g1,TRINITY_DN20898_c0_g2,TRINITY_DN17714_c0_g2,TRINITY_DN26620_c0_g2,TRINITY_DN19120_c1_g4,TRINITY_DN20898_c0_g1,TRINITY_DN24566_c0_g2,TRI…	0.00131914	0.0398569
GO:0071555	biological_process	cell wall organization	35	3005	141	20484	TRINITY_DN13264_c0_g2,TRINITY_DN13783_c0_g1,TRINITY_DN23383_c0_g1,TRINITY_DN11141_c0_g1,TRINITY_DN27428_c0_g2,TRINITY_DN24993_c0_g6,TRINITY_DN18766_c0_g1,TRINITY_DN15526_c0_g1,TRINITY_DN16660_c2_g1,TRINITY_DN27171_c0_g3,TRINITY_DN21187_c0_g2,TRINITY_DN25524_c0_g1,TRINITY_DN20203_c1_g3,TRINITY_DN23583_c0_g3,TRINITY_DN26964_c0_g1,TRINITY_DN23745_c1_g1,TRINITY_DN20752_c0_g2,TRINITY_DN12640_c0_g1,TRI…	0.00167441	0.0494145
GO:0009664	biological_process	plant-type cell wall organization	12	3005	33	20484	TRINITY_DN15857_c0_g1,TRINITY_DN23635_c0_g1,TRINITY_DN19655_c0_g1,TRINITY_DN21207_c1_g2,TRINITY_DN17635_c0_g2,TRINITY_DN1624_c0_g1,TRINITY_DN18639_c0_g2,TRINITY_DN21887_c0_g1,TRINITY_DN21887_c0_g2,TRINITY_DN20167_c0_g4,TRINITY_DN27452_c0_g1,TRINITY_DN22847_c0_g4,	0.00170283	0.0496757
aGO terms were considered as significantly enriched at false discovery rate (FDR) < 0.05 and the terms with a FDR higher than 0.05 were not listed.
