# Supplementary material for: Integrated next-generation sequencing and comparative transcriptomic analysis of leaves provides novel insights into the ethylene pathway of Chrysanthemum morifolium in response to a Chinese isolate of chrysanthemum virus B
Source: Virol J. 2022 Nov 11;19:182. doi: 10.1186/s12985-022-01890-3 (PMC9650830; doi:10.1186/s12985-022-01890-3)
Supplement: Supplementary file 9 — Additional file 9: Table S8. Kyoto Encyclopedia of Genes and Genomes (KEGG) enrichment analysis of the significant differentially expressed genes (SDEGs) of Chrysanthemum morifolium responding to infection with the Chinese isolate of chrysanthemum virus B (CVB-CN). [file 12985_2022_1890_MOESM9_ESM.xlsx]

## Sheet: Sheet1
Table S8. Kyoto Encyclopedia of Genes and Genomes (KEGG) enrichment analysis of the significant differentially expressed genes (SDEGs) of Chrysanthemum morifolium responding to infection with the Chinese isolate of chrysanthemum virus B (CVB-CN).
KEGG ID	Pathway	S gene number	TS gene number	B gene number	TB gene number	Genes	P-value	FDRa
map03010	Ribosome	22	2401	557	16392	TRINITY_DN18839_c1_g2,TRINITY_DN22146_c1_g1,TRINITY_DN9269_c0_g1,TRINITY_DN1044_c0_g1,TRINITY_DN27348_c1_g2,TRINITY_DN19201_c0_g3,TRINITY_DN12420_c0_g1,TRINITY_DN25015_c0_g4,TRINITY_DN11518_c0_g3,TRINITY_DN27374_c1_g3,TRINITY_DN23018_c1_g3,TRINITY_DN3800_c0_g1,TRINITY_DN20984_c0_g1,TRINITY_DN17746_c1_g6,TRINITY_DN15626_c0_g1,TRINITY_DN1089_c0_g1,TRINITY_DN13054_c3_g1,TRINITY_DN9611_c0_g1,TRINITY_…	9.31683e-17	2.09629e-14
map00940	Phenylpropanoid biosynthesis	61	2401	166	16392	TRINITY_DN12267_c0_g1,TRINITY_DN21389_c0_g1,TRINITY_DN13661_c0_g1,TRINITY_DN26261_c1_g1,TRINITY_DN15857_c0_g1,TRINITY_DN22976_c0_g2,TRINITY_DN21246_c0_g1,TRINITY_DN23635_c0_g1,TRINITY_DN19655_c0_g1,TRINITY_DN22785_c0_g2,TRINITY_DN26261_c1_g2,TRINITY_DN27691_c0_g1,TRINITY_DN13423_c1_g4,TRINITY_DN18127_c0_g1,TRINITY_DN21207_c1_g2,TRINITY_DN23712_c0_g1,TRINITY_DN27743_c0_g1,TRINITY_DN17048_c1_g4,TRI…	1.28413e-12	1.44464e-10
map00941	Flavonoid biosynthesis	25	2401	56	16392	TRINITY_DN21389_c0_g1,TRINITY_DN22523_c0_g2,TRINITY_DN13661_c0_g1,TRINITY_DN26261_c1_g1,TRINITY_DN27876_c1_g1,TRINITY_DN12657_c0_g1,TRINITY_DN26261_c1_g2,TRINITY_DN21057_c0_g3,TRINITY_DN14987_c0_g1,TRINITY_DN16015_c1_g2,TRINITY_DN10661_c0_g1,TRINITY_DN26964_c0_g1,TRINITY_DN12640_c0_g1,TRINITY_DN12255_c0_g1,TRINITY_DN14870_c2_g2,TRINITY_DN21925_c0_g2,TRINITY_DN16743_c2_g1,TRINITY_DN18315_c0_g1,TRI…	6.70745e-08	5.03059e-06
map04075	Plant hormone signal transduction	92	2401	366	16392	TRINITY_DN17621_c1_g1,TRINITY_DN25997_c0_g1,TRINITY_DN22736_c0_g1,TRINITY_DN13180_c0_g2,TRINITY_DN22678_c0_g2,TRINITY_DN22551_c0_g1,TRINITY_DN21207_c1_g3,TRINITY_DN11141_c0_g1,TRINITY_DN22236_c0_g1,TRINITY_DN15800_c0_g2,TRINITY_DN16085_c0_g2,TRINITY_DN23984_c0_g2,TRINITY_DN21167_c0_g2,TRINITY_DN15809_c0_g1,TRINITY_DN14302_c0_g2,TRINITY_DN21412_c1_g1,TRINITY_DN12908_c0_g1,TRINITY_DN15929_c0_g3,TRI…	1.19001e-07	6.69381e-06
map04712	Circadian rhythm - plant	26	2401	74	16392	TRINITY_DN25929_c0_g1,TRINITY_DN11441_c0_g1,TRINITY_DN15268_c0_g1,TRINITY_DN11800_c0_g1,TRINITY_DN20485_c0_g2,TRINITY_DN11800_c0_g2,TRINITY_DN23931_c0_g2,TRINITY_DN14952_c0_g4,TRINITY_DN21048_c0_g1,TRINITY_DN10893_c0_g1,TRINITY_DN24850_c2_g2,TRINITY_DN25733_c0_g2,TRINITY_DN27478_c0_g2,TRINITY_DN28569_c0_g1,TRINITY_DN27196_c0_g1,TRINITY_DN15260_c0_g3,TRINITY_DN12255_c0_g1,TRINITY_DN26593_c1_g3,TRI…	9.0835e-06	0.000340631
map01040	Biosynthesis of unsaturated fatty acids	22	2401	57	16392	TRINITY_DN18298_c1_g2,TRINITY_DN23333_c0_g2,TRINITY_DN22406_c0_g1,TRINITY_DN24484_c0_g3,TRINITY_DN24388_c1_g2,TRINITY_DN25124_c0_g2,TRINITY_DN17254_c0_g1,TRINITY_DN24017_c0_g1,TRINITY_DN26364_c0_g3,TRINITY_DN14979_c0_g1,TRINITY_DN17254_c0_g2,TRINITY_DN12880_c0_g2,TRINITY_DN24017_c0_g2,TRINITY_DN12880_c0_g3,TRINITY_DN24388_c1_g4,TRINITY_DN24388_c1_g5,TRINITY_DN25281_c1_g1,TRINITY_DN15847_c0_g1,TRI…	7.78051e-06	0.000350123
map00945	Stilbenoid, diarylheptanoid and gingerol biosynthesis	14	2401	32	16392	TRINITY_DN21389_c0_g1,TRINITY_DN13661_c0_g1,TRINITY_DN26261_c1_g1,TRINITY_DN26261_c1_g2,TRINITY_DN10661_c0_g1,TRINITY_DN26964_c0_g1,TRINITY_DN12640_c0_g1,TRINITY_DN14870_c2_g2,TRINITY_DN21925_c0_g2,TRINITY_DN16743_c2_g1,TRINITY_DN12197_c0_g1,TRINITY_DN17209_c0_g1,TRINITY_DN18767_c0_g1,TRINITY_DN13809_c0_g1,	6.98996e-05	0.00224677
map02010	ABC transporters	28	2401	97	16392	TRINITY_DN28607_c1_g1,TRINITY_DN19549_c0_g2,TRINITY_DN16672_c0_g1,TRINITY_DN21719_c0_g1,TRINITY_DN19070_c1_g4,TRINITY_DN28681_c1_g3,TRINITY_DN28681_c1_g1,TRINITY_DN27433_c0_g1,TRINITY_DN24213_c0_g2,TRINITY_DN20497_c0_g3,TRINITY_DN28588_c0_g2,TRINITY_DN11309_c0_g2,TRINITY_DN19549_c0_g1,TRINITY_DN28237_c0_g1,TRINITY_DN27984_c0_g3,TRINITY_DN12823_c0_g1,TRINITY_DN14092_c0_g1,TRINITY_DN28720_c1_g1,TRI…	0.00026106	0.00734233
map03008	Ribosome biogenesis in eukaryotes	35	2401	133	16392	TRINITY_DN20569_c0_g4,TRINITY_DN22757_c0_g3,TRINITY_DN23189_c1_g1,TRINITY_DN27275_c0_g1,TRINITY_DN18123_c0_g2,TRINITY_DN12614_c1_g2,TRINITY_DN17788_c1_g1,TRINITY_DN14912_c1_g1,TRINITY_DN12427_c2_g3,TRINITY_DN14952_c0_g4,TRINITY_DN23016_c2_g4,TRINITY_DN18572_c0_g2,TRINITY_DN11657_c0_g4,TRINITY_DN23770_c0_g1,TRINITY_DN10961_c0_g1,TRINITY_DN27221_c0_g1,TRINITY_DN12614_c1_g4,TRINITY_DN27760_c0_g1,TRI…	0.000463634	0.00869314
map00601	Glycosphingolipid biosynthesis - lacto and neolacto series	4	2401	4	16392	TRINITY_DN8958_c0_g3,TRINITY_DN22536_c2_g1,TRINITY_DN8958_c0_g2,TRINITY_DN8958_c0_g1,	0.000459319	0.00939515
map00270	Cysteine and methionine metabolism	34	2401	128	16392	TRINITY_DN25961_c1_g2,TRINITY_DN18150_c0_g1,TRINITY_DN27406_c1_g2,TRINITY_DN23655_c0_g1,TRINITY_DN17977_c0_g1,TRINITY_DN25961_c1_g3,TRINITY_DN20445_c0_g2,TRINITY_DN13216_c1_g1,TRINITY_DN24207_c0_g1,TRINITY_DN19186_c0_g1,TRINITY_DN22048_c0_g1,TRINITY_DN26724_c0_g2,TRINITY_DN11785_c0_g2,TRINITY_DN28260_c0_g4,TRINITY_DN14655_c0_g1,TRINITY_DN12460_c0_g1,TRINITY_DN25864_c0_g1,TRINITY_DN26372_c1_g1,TRI…	0.000379949	0.00949872
map03040	Spliceosome	28	2401	335	16392	TRINITY_DN13394_c1_g4,TRINITY_DN24306_c0_g1,TRINITY_DN17090_c0_g1,TRINITY_DN23001_c4_g2,TRINITY_DN20788_c0_g1,TRINITY_DN27642_c1_g2,TRINITY_DN27667_c0_g1,TRINITY_DN22374_c0_g1,TRINITY_DN12821_c1_g3,TRINITY_DN25431_c0_g1,TRINITY_DN10779_c0_g1,TRINITY_DN28731_c3_g2,TRINITY_DN21750_c2_g2,TRINITY_DN18478_c0_g3,TRINITY_DN16877_c0_g1,TRINITY_DN16877_c0_g2,TRINITY_DN27473_c1_g2,TRINITY_DN15615_c0_g3,TRI…	0.000566849	0.00981084
map04136	Autophagy	1	2401	69	16392	TRINITY_DN24923_c0_g3,	0.000449646	0.010117
map00908	Zeatin biosynthesis	11	2401	27	16392	TRINITY_DN17392_c0_g1,TRINITY_DN26459_c0_g1,TRINITY_DN17392_c0_g2,TRINITY_DN13478_c0_g1,TRINITY_DN17973_c0_g1,TRINITY_DN20801_c0_g3,TRINITY_DN12241_c0_g3,TRINITY_DN22190_c0_g3,TRINITY_DN14573_c0_g2,TRINITY_DN12377_c0_g3,TRINITY_DN8906_c0_g1,	0.000874035	0.0131105
map00250	Alanine, aspartate and glutamate metabolism	19	2401	61	16392	TRINITY_DN10438_c1_g3,TRINITY_DN25464_c0_g1,TRINITY_DN20445_c0_g2,TRINITY_DN13359_c1_g1,TRINITY_DN24015_c1_g1,TRINITY_DN25864_c0_g1,TRINITY_DN28577_c1_g3,TRINITY_DN26475_c0_g3,TRINITY_DN17318_c0_g1,TRINITY_DN26571_c0_g1,TRINITY_DN20681_c0_g3,TRINITY_DN26475_c0_g2,TRINITY_DN20681_c0_g1,TRINITY_DN12828_c0_g1,TRINITY_DN26475_c0_g1,TRINITY_DN24737_c0_g1,TRINITY_DN25700_c0_g1,TRINITY_DN20681_c0_g2,TRI…	0.000872831	0.0140276
map00460	Cyanoamino acid metabolism	18	2401	57	16392	TRINITY_DN18127_c0_g1,TRINITY_DN9330_c0_g1,TRINITY_DN27743_c0_g1,TRINITY_DN17048_c1_g4,TRINITY_DN18270_c0_g1,TRINITY_DN13370_c0_g1,TRINITY_DN14682_c0_g1,TRINITY_DN12567_c0_g1,TRINITY_DN25062_c0_g1,TRINITY_DN21732_c0_g2,TRINITY_DN18406_c0_g1,TRINITY_DN27891_c0_g2,TRINITY_DN18127_c0_g4,TRINITY_DN13284_c0_g1,TRINITY_DN26637_c1_g1,TRINITY_DN21732_c0_g1,TRINITY_DN16809_c0_g3,TRINITY_DN26512_c2_g1,	0.0010382	0.0145996
map04016	MAPK signaling pathway - plant	62	2401	286	16392	TRINITY_DN24127_c4_g1,TRINITY_DN25997_c0_g1,TRINITY_DN22736_c0_g1,TRINITY_DN28147_c0_g1,TRINITY_DN22448_c1_g1,TRINITY_DN18480_c1_g3,TRINITY_DN22551_c0_g1,TRINITY_DN12856_c0_g3,TRINITY_DN21207_c1_g3,TRINITY_DN23739_c0_g2,TRINITY_DN22236_c0_g1,TRINITY_DN16085_c0_g2,TRINITY_DN9674_c0_g1,TRINITY_DN11839_c0_g1,TRINITY_DN19119_c0_g5,TRINITY_DN14302_c0_g2,TRINITY_DN12856_c0_g5,TRINITY_DN18452_c0_g2,TRIN…	0.00127231	0.0159038
map00603	Glycosphingolipid biosynthesis - globo and isoglobo series	6	2401	10	16392	TRINITY_DN23339_c0_g1,TRINITY_DN8958_c0_g3,TRINITY_DN22536_c2_g1,TRINITY_DN8958_c0_g2,TRINITY_DN18957_c0_g1,TRINITY_DN8958_c0_g1,	0.00121074	0.0160245
map00970	Aminoacyl-tRNA biosynthesis	7	2401	130	16392	TRINITY_DN16285_c1_g3,TRINITY_DN12238_c0_g1,TRINITY_DN20522_c0_g1,TRINITY_DN18691_c1_g4,TRINITY_DN18002_c0_g1,TRINITY_DN28651_c1_g4,TRINITY_DN28679_c1_g3,	0.0016203	0.0191878
map04144	Endocytosis	29	2401	328	16392	TRINITY_DN25336_c0_g2,TRINITY_DN18091_c0_g1,TRINITY_DN19152_c0_g1,TRINITY_DN15814_c0_g1,TRINITY_DN11788_c0_g1,TRINITY_DN12263_c0_g3,TRINITY_DN27642_c1_g2,TRINITY_DN14785_c0_g6,TRINITY_DN27667_c0_g1,TRINITY_DN15296_c0_g1,TRINITY_DN15970_c2_g3,TRINITY_DN18282_c0_g4,TRINITY_DN25431_c0_g1,TRINITY_DN16361_c0_g2,TRINITY_DN23935_c0_g1,TRINITY_DN18478_c0_g3,TRINITY_DN16877_c0_g1,TRINITY_DN16877_c0_g2,TRI…	0.00200687	0.0225773
map03420	Nucleotide excision repair	5	2401	106	16392	TRINITY_DN20528_c0_g2,TRINITY_DN26554_c0_g1,TRINITY_DN23495_c0_g1,TRINITY_DN25751_c1_g3,TRINITY_DN26908_c1_g2,	0.00211303	0.0226396
map00904	Diterpenoid biosynthesis	9	2401	23	16392	TRINITY_DN23593_c0_g2,TRINITY_DN13388_c0_g3,TRINITY_DN13388_c0_g4,TRINITY_DN10841_c0_g1,TRINITY_DN23593_c0_g3,TRINITY_DN13516_c0_g1,TRINITY_DN1410_c0_g1,TRINITY_DN27591_c0_g1,TRINITY_DN28720_c1_g2,	0.00356219	0.0348475
map00592	Alpha-Linolenic acid metabolism	20	2401	71	16392	TRINITY_DN26082_c1_g1,TRINITY_DN22406_c0_g1,TRINITY_DN19508_c0_g2,TRINITY_DN25671_c0_g1,TRINITY_DN28066_c0_g2,TRINITY_DN18082_c1_g1,TRINITY_DN27027_c0_g1,TRINITY_DN14979_c0_g1,TRINITY_DN23578_c0_g2,TRINITY_DN25281_c1_g1,TRINITY_DN25787_c1_g1,TRINITY_DN25038_c0_g1,TRINITY_DN24640_c0_g4,TRINITY_DN18039_c0_g1,TRINITY_DN13282_c0_g1,TRINITY_DN25262_c0_g2,TRINITY_DN14154_c1_g8,TRINITY_DN23578_c0_g1,TRI…	0.00346997	0.0354883
map00190	Oxidative phosphorylation	16	2401	205	16392	TRINITY_DN20371_c0_g3,TRINITY_DN17379_c0_g4,TRINITY_DN18902_c1_g7,TRINITY_DN21428_c0_g6,TRINITY_DN27758_c2_g4,TRINITY_DN18902_c1_g1,TRINITY_DN26760_c1_g5,TRINITY_DN25912_c2_g3,TRINITY_DN18697_c0_g3,TRINITY_DN17275_c3_g3,TRINITY_DN23281_c0_g3,TRINITY_DN13574_c1_g2,TRINITY_DN21360_c1_g1,TRINITY_DN15657_c0_g5,TRINITY_DN23329_c1_g5,TRINITY_DN12199_c1_g3,	0.00378591	0.0354929
map00402	Benzoxazinoid biosynthesis	5	2401	9	16392	TRINITY_DN23694_c0_g1,TRINITY_DN27537_c0_g5,TRINITY_DN23694_c0_g2,TRINITY_DN17993_c0_g1,TRINITY_DN13918_c1_g3,	0.00505071	0.0454564
aPathways were considered as significantly enriched at false discovery rate (FDR) <0.05 and the pathways with a FDR higher than 0.05 were not listed.
