# Supplementary material for: Integrated next-generation sequencing and comparative transcriptomic analysis of leaves provides novel insights into the ethylene pathway of Chrysanthemum morifolium in response to a Chinese isolate of chrysanthemum virus B
Source: Virol J. 2022 Nov 11;19:182. doi: 10.1186/s12985-022-01890-3 (PMC9650830; doi:10.1186/s12985-022-01890-3)
Supplement: Supplementary file 10 — Additional file 10: Table S9. Significant differentially expressed genes (SDEGs) in leaves of Chrysanthemum morifolium implicated in transcription and transcription regulation during infection with the Chinese isolate of chrysanthemum virus B (CVB-CN). [file 12985_2022_1890_MOESM10_ESM.xlsx]

## Sheet: Sheet1
Table S9. Significant differentially expressed genes (SDEGs) in leaves of Chrysanthemum morifolium implicated in transcription and transcription regulation during infection with the Chinese isolate of chrysanthemum virus B (CVB-CN).
Gene ID	Length	Annotation	Family	CVB-CN1_count	CVB-CN2_count	CVB-CN3_count	Control1_count	Control2_count	Control3_count	CVB-CN1_TPM	CVB-CN2_TPM	CVB-CN3_TPM	Control1_TPM	Control2_TPM	Control3_TPM	Log2FC_BR1	Log2FC_BR2	Log2FC_BR3	Log2FC_mean	Log2FC_SD	P value	FDR	Regulation
TRINITY_DN6706_c0_g1	252	C2H2 and C2HC zinc fingers superfamily protein [Artemisia annua]	C2H2	11	12	19	1	1	1	3.47	3.07	4.76	0.23	0.25	0.26	3.8143	3.6376	4.27033	3.90741	0.326476	0.00231083	0.00281603	Up
TRINITY_DN10922_c0_g1	682	SSXT-like protein [Artemisia annua]	-	310	353	251	25	17	32	14.29	13.91	9.46	0.91	0.63	1.26	3.93647	3.89759	3.34138	3.72514	0.332921	0.00174041	0.00206615	Up
TRINITY_DN22155_c0_g2	458	NAC-like, activated by AP3/PI [Artemisia annua]	NAC	482	497	555	63	32	35	44.73	39.13	42.15	4.48	2.37	2.72	3.80961	3.61665	3.7239	3.71672	0.0966841	2.41856e-05	2.44851e-05	Up
TRINITY_DN9674_c0_g1	1059	WRKY DNA-binding protein 65 [Artemisia annua]	WRKY	187	186	221	15	13	21	4.38	3.86	4.38	0.3	0.26	0.44	3.71589	3.53356	3.71589	3.65512	0.105268	2.86469e-05	2.90532e-05	Up
TRINITY_DN11190_c0_g1	874	transcription factor WRKY4 [Artemisia annua]	WRKY	923	977	946	103	69	83	28.59	26.44	24.45	2.63	1.78	2.25	3.68688	3.57409	3.4612	3.57406	0.112838	3.77049e-05	3.83729e-05	Up
TRINITY_DN14675_c0_g1	1107	heat shock transcription factor B3 [Artemisia annua]	HSF	209	259	277	16	26	17	6.39	7.86	7.87	0.49	0.88	0.5	3.35774	3.65645	3.65829	3.55749	0.172994	0.000185648	0.000195023	Up
TRINITY_DN22155_c0_g1	604	NAC-like, activated by AP3/PI [Artemisia annua]	NAC-like	359	373	455	32	40	42	22.4	20.36	23.47	1.59	1.91	2.29	3.53683	3.39906	3.60415	3.51335	0.104537	2.73679e-05	2.7744e-05	Up
TRINITY_DN23730_c0_g2	940	DREBa [Chrysanthemum x morifolium]	AP2/ERF	1982	2372.99	2338.28	224	195.33	215	81.74	86.18	80.88	7.34	7.32	7.36	3.47719	3.5535	3.46193	3.49754	0.04906	1.33231e-06	1.33436e-06	Up
TRINITY_DN13383_c0_g4	1178	myb domain protein 62 [Artemisia annua]	MYB	1575	1563	1765.94	160.71	161	166	38.6	33.65	40.58	3.64	3.02	3.65	3.48952	3.29152	3.56169	3.44758	0.13988	7.90418e-05	8.13162e-05	Up
TRINITY_DN16806_c0_g5	251	Homeodomain-like protein [Artemisia annua]	G2-like	20	21	24	1	4	2	6.36	5.42	6.06	0.24	1.02	0.53	3.41403	3.1833	3.34432	3.31388	0.11834	0.000117677	0.000122057	Up
TRINITY_DN23711_c0_g1	306	WRKY3 [Chrysanthemum x morifolium]	WRKY	25	30	28	1	5	3	5.21	5.13	4.67	0.16	0.83	0.52	3.3717	3.34937	3.21384	3.31164	0.0854288	6.19809e-05	6.35196e-05	Up
TRINITY_DN12238_c0_g1	936	WRKY domain-containing protein [Artemisia annua]	WRKY	277	374	333	33	26	40	10.44	12.16	11.29	1.17	0.92	1.34	3.1908	3.41083	3.30373	3.30179	0.110024	3.79398e-05	3.86161e-05	Up
TRINITY_DN23227_c0_g5	1061	Homeodomain-like protein [Artemisia annua]	G2-like	174	166	185	22	17	17	4.06	3.44	3.66	0.44	0.34	0.35	3.43012	3.19105	3.28048	3.30055	0.120792	5.42286e-05	5.54615e-05	Up
TRINITY_DN11800_c0_g2	516	gigantea-like [Chrysanthemum seticuspe f. boreale]	-	441	468	475	46	49	72	32.91	29.7	28.98	2.63	2.91	4.52	3.29486	3.1468	3.11139	3.18435	0.0973284	3.53027e-05	3.59025e-05	Up
TRINITY_DN18860_c0_g1	1043	ethylene response DNA binding factor 3 [Artemisia annua]	AP2/ERF	209	181	229	25	31	29	6.08	4.87	5.54	0.54	0.65	0.63	3.3251	3.00495	3.19091	3.17365	0.160771	0.000154984	0.000161926	Up
TRINITY_DN15038_c0_g2	677	jasmonate-zim-domain protein 8 [Artemisia annua]	-	170	180	157	15	16	19	10.6	8.92	8.62	0.76	1.18	1.19	3.34479	3.09584	3.04649	3.16237	0.159894	0.000191043	0.00020089	Up
TRINITY_DN13350_c0_g1	907	myb domain protein 15 [Artemisia annua]	MYB	960	997	933	111	105	126	28.87	26.26	23.69	2.79	2.69	3.33	3.29732	3.16062	3.01203	3.15665	0.142688	0.000101902	0.000105339	Up
TRINITY_DN7328_c0_g1	404	heat stress transcription factor B-2a-like [Lactuca sativa]	HSF	27	20	44	7	1	4	3.18	1.99	4.23	0.63	0.09	0.39	3.10343	2.42717	3.51506	3.01522	0.549283	0.0142442	0.0221398	Up
TRINITY_DN27478_c0_g2	701	gigantea-like [Chrysanthemum seticuspe f. boreale]	-	228	230	285	22	54	27	10.04	8.67	10.28	0.77	1.92	1.02	3.02123	2.80958	3.05531	2.96204	0.133133	0.000160271	0.0001676	Up
TRINITY_DN14172_c2_g1	794	hypothetical protein Ccrd_002251 [Cynara cardunculus var. scolymus]	MYB-like	241.01	219	254.18	33	39.02	34	9.57	7.36	8.53	0.98	1.31	1.14	3.06527	2.68646	2.8993	2.88368	0.189889	0.000340317	0.000365161	Up
TRINITY_DN9466_c1_g1	214	Achaete-scute transcription factor-related protein [Artemisia annua]	bHLH	20	19	17	1	3	4	8.66	6.84	5.91	0.32	1.05	1.5	3.17828	2.83791	2.62707	2.88109	0.27813	0.00214485	0.00259493	Up
TRINITY_DN14427_c0_g2	309	luminal-binding protein 5 [Quercus suber]	-	17	29	32	2	2	7	3.47	4.87	5.24	0.31	0.33	1.18	2.51596	3.00495	3.11059	2.87717	0.317242	0.00302478	0.00378207	Up
TRINITY_DN16999_c1_g1	505	protein TIFY 5A [Lactuca sativa]	-	103	112	102	10	20	19	13.09	11.84	11.01	1.03	2.42	1.43	3.00847	2.86368	2.75882	2.87699	0.125357	0.00014521	0.000151458	Up
TRINITY_DN11800_c0_g1	256	gigantea-like [Chrysanthemum seticuspe f. boreale]	-	27	31	33	7	4	3	8.25	7.68	8	1.59	0.97	0.76	2.89817	2.79489	2.85378	2.84895	0.0518132	2.12061e-05	2.14442e-05	Up
TRINITY_DN10001_c0_g1	632	NAC domain-containing protein [Artemisia annua]	NAC	102	120	143	19	19	19	5.35	5.36	6.11	0.78	0.8	0.85	2.72355	2.72624	2.91518	2.78832	0.10987	4.52635e-05	4.61756e-05	Up
TRINITY_DN15364_c0_g2	897	NAC domain-containing protein 90-like isoform X1 [Lactuca sativa]	NAC	76	109	82	17	15	20	4.64	5.9	3.95	0.93	0.67	0.52	2.71502	3.06161	2.48275	2.75313	0.291306	0.00211306	0.00255281	Up
TRINITY_DN22448_c0_g2	1003	ethylene-responsive transcription factor WRI1-like [Cynara cardunculus var. scolymus]	AP2/ERF	102	88	96	15	30	25	5.97	3.39	4.17	0.48	0.74	0.74	3.19184	2.37539	2.67416	2.74713	0.413086	0.00740502	0.0103407	Up
TRINITY_DN14384_c0_g1	655	homeodomain-like protein [Artemisia annua]	MYB_related	400	445	441	81	63	80	40.65	40.55	37.14	6.13	4.13	8.11	2.73087	2.72731	2.60058	2.68625	0.0742136	3.366e-05	3.42122e-05	Up
TRINITY_DN19241_c0_g2	1495	HD-ZIP IV family of homeobox-leucine zipper protein [Artemisia annua]	HD-ZIP	275	281	330	60	57	56	5.3	4.84	5.31	0.84	0.74	0.82	2.72792	2.59694	2.73064	2.68517	0.0764216	1.03539e-05	1.04239e-05	Up
TRINITY_DN20151_c0_g1	1399	NAC domain-containing protein [Artemisia annua]	NAC	198	204	223	29	43	41	4.27	3.52	3.96	0.41	0.82	0.6	2.80735	2.52869	2.69862	2.67822	0.140446	0.000182193	0.000191296	Up
TRINITY_DN19690_c1_g3	906	basic helix-loop-helix (bHLH) DNA-binding superfamily protein [Artemisia annua]	bHLH	277	295	321	74	55	72	12.23	10.11	11.13	2.05	1.4	1.88	2.78318	2.50854	2.64721	2.64631	0.137323	0.000127914	0.00013294	Up
TRINITY_DN14831_c0_g1	1025	DNA-binding domain-containing protein [Artemisia annua]	AP2/ERF	202	202	199	28	33	41	4.96	4.4	4.13	0.58	0.69	0.89	2.78427	2.61143	2.52007	2.63859	0.134177	0.000132061	0.000137377	Up
TRINITY_DN11144_c0_g1	1410	WRKY domain-containing protein [Artemisia annua]	WRKY	660	665	716	124	107	133	10.54	9.59	9.84	1.73	1.49	1.92	2.621	2.48472	2.52185	2.54252	0.0704488	1.17496e-05	1.18357e-05	Up
TRINITY_DN15209_c0_g1	595	homeodomain-like protein [Artemisia annua]	MYB_related	94	105	105	13	22	23	9.68	9.01	9.86	1.1	1.66	2.2	2.54963	2.44615	2.57621	2.524	0.0687148	4.33603e-05	4.42036e-05	Up
TRINITY_DN18619_c1_g1	231	CCT domain, CheY-like superfamily [Artemisia annua]	-	100	154	115	23	18	28	37.6	47.32	34.43	6.4	5.43	8.86	2.44676	2.77848	2.3197	2.51498	0.236877	0.0012044	0.00138955	Up
TRINITY_DN15209_c0_g2	772	homeodomain-like protein [Artemisia annua]	MYB	185	163	183	43	39	23	7.15	5.42	5.82	1.33	1.22	0.76	2.69607	2.29642	2.39915	2.46388	0.20754	0.000802562	0.000899621	Up
TRINITY_DN18163_c0_g1	1041	No apical meristem (NAM) protein [Artemisia annua]	NAC	215	232	247	30	46	57	5.15	4.93	5.01	0.61	0.94	1.21	2.48487	2.42188	2.4451	2.45062	0.0318522	2.43129e-05	2.46161e-05	Up
TRINITY_DN16374_c3_g1	841	basic helix-loop-helix (bHLH) DNA-binding superfamily protein [Artemisia annua]	bHLH	220	248	229	43	52	59	9.25	8.61	9.6	1.22	1.61	2.25	2.44959	2.34615	2.50317	2.43297	0.079819	5.75525e-05	5.89113e-05	Up
TRINITY_DN17745_c0_g1	1139	Elongation factor G, III-V domain-containing protein [Artemisia annua]	NAC	508	594	567	106	111	101	12.07	12.41	11.34	2.15	2.52	2.23	2.39172	2.4318	2.30171	2.37508	0.066619	8.68671e-06	8.73969e-06	Up
TRINITY_DN22574_c0_g6	211	zinc finger, BED-type [Artemisia annua]	-	6	16	15	2	2	3	2.66	5.92	5.36	0.67	0.72	1.16	1.64589	2.80006	2.6567	2.36755	0.629073	0.0203291	0.0337125	Up
TRINITY_DN10403_c0_g1	1029	No apical meristem (NAM) protein [Artemisia annua]	NAC	314	301	353	59	58	76	10.15	9.12	8.66	1.59	1.8	2.05	2.48476	2.33039	2.25572	2.35696	0.116809	8.30495e-05	8.55079e-05	Up
TRINITY_DN17621_c1_g1	1455	bZIP transcription factor family protein [Artemisia annua]	bZIP	661	727	774	147	157	186	12.11	11.95	12.02	2.08	2.25	2.72	2.36547	2.34628	2.3547	2.35548	0.00961779	1.02616e-06	1.0273e-06	Up
TRINITY_DN21448_c0_g1	1116	GLABRA2-like protein [Artemisia annua]	HB-other	248	314	287	72	43	62	5.59	6.23	5.51	1.34	0.83	1.25	2.29381	2.4502	2.27302	2.33901	0.0968513	7.44155e-05	7.64741e-05	Up
TRINITY_DN11772_c0_g1	436	hypothetical protein CTI12_AA179130 [Artemisia annua]	-	341	505	434	119	75	88	75	89.16	77.59	19.62	12.72	16.23	2.21179	2.46129	2.26077	2.31128	0.132201	0.000176709	0.000185344	Up
TRINITY_DN10650_c0_g2	464	Homeodomain-like protein [Artemisia annua]	-	35	70	41	9	4	18	3.17	5.38	3.04	0.62	0.29	1.37	2.06041	2.82353	2	2.29465	0.459024	0.0196505	0.0323933	Up
TRINITY_DN21412_c1_g1	854	ZIM-domain protein 2 [Artemisia annua]	-	839	891	960	225	197	196	48.64	42.57	43.45	10.01	8.81	8.68	2.40767	2.21537	2.24489	2.28931	0.103564	5.12486e-05	5.23705e-05	Up
TRINITY_DN17541_c0_g1	365	DREB-like transcription factor [Chrysanthemum x morifolium]	AP2/ERF	22	38	19	10	6	3	4.41	6.74	3.15	1.41	1.02	0.36	2.24548	2.85745	1.76005	2.28766	0.549913	0.0248331	0.0428613	Up
TRINITY_DN20219_c0_g4	463	glandular trichome-specific WRKY 2 [Artemisia annua]	WRKY	364	379.89	512	88	102	93	33.1	29.32	38.11	6.13	7.41	7.08	2.26775	2.0928	2.47109	2.27721	0.18932	0.000492506	0.000537379	Up
TRINITY_DN14557_c0_g2	546	transcription factor PIF1 [Artemisia annua]	bHLH	226	283	273	71	43	64	17.65	19.96	17.81	4.42	2.73	4.31	2.20802	2.38547	2.22104	2.27151	0.0989032	9.21718e-05	9.50981e-05	Up
TRINITY_DN13362_c0_g1	895	zinc finger, Dof-type [Artemisia annua]	DOF	308	286	310	71	62	68	9.2	7.48	7.75	1.76	1.55	1.78	2.43893	2.14034	2.19149	2.25692	0.159688	0.000280213	0.000298221	Up
TRINITY_DN22081_c0_g1	1476	transcription factor bHLH130-like isoform X1 [Cynara cardunculus var. scolymus]	bHLH	728	826	721	166	157	191	14.11	14.23	11.72	2.64	2.5	3.35	2.31784	2.33006	2.0501	2.23267	0.158228	0.000254613	0.000270008	Up
TRINITY_DN22448_c1_g1	1488	probable WRKY transcription factor 48 [Lactuca sativa]	WRKY	626	651	687	145	144	134	10.49	9.78	9.82	2.19	2.14	2.08	2.29558	2.19447	2.20036	2.23014	0.0567515	4.48853e-06	4.50419e-06	Up
TRINITY_DN20219_c0_g2	649	WRKY1 [Artemisia annua]	WRKY	785	788	849	191	180	193	39.33	33.65	34.71	7.49	7.22	8.22	2.36336	2.13833	2.18308	2.22826	0.119121	8.98742e-05	9.26838e-05	Up
TRINITY_DN10941_c0_g1	713	zinc finger protein WIP3-like [Lactuca sativa]	C2H2	177	156	178	36	31	51	7.58	5.73	6.25	1.22	1.07	1.87	2.45058	2.04691	2.17224	2.22324	0.206609	0.00104502	0.00119361	Up
TRINITY_DN10893_c0_g1	910	transcription factor, TCP [Artemisia annua]	TCP	151	160	198	45	37	36	4.4	4.09	4.83	1.09	0.9	0.92	2.18145	2.07604	2.31597	2.19115	0.120255	9.93377e-05	0.000102629	Up
TRINITY_DN23716_c0_g2	969	DOF transcription factor 5, partial [Chrysanthemum x morifolium]	DOF	685	779	835	167	176	159	21.99	21.72	23.03	4.75	5.31	4.67	2.16305	2.14523	2.22972	2.17933	0.044536	2.64529e-06	2.65143e-06	Up
TRINITY_DN25615_c0_g1	801	NF-Y protein, partial [Chrysanthemum x morifolium]	NF-YB	174	169	224	46	37	51	6.17	5.19	6.58	1.32	1.08	1.57	2.22109	1.97156	2.31391	2.16885	0.177054	0.000435114	0.00047168	Up
TRINITY_DN28368_c0_g2	351	BRCT domain, Zinc finger, RING/FYVE/PHD-type [Artemisia annua]	-	18	17	32	6	8	2	2.81	2.21	4.05	0.72	1	0.26	2.09003	1.74351	2.61738	2.15031	0.440045	0.0154398	0.024352	Up
TRINITY_DN27454_c1_g3	888	zinc finger, CCHC-type, Myb domain, Homeodomain-like protein [Artemisia annua]	MYB_related	144	127	119	28	30	35	4.35	3.36	3.01	0.7	0.76	0.93	2.44897	2.07641	1.91772	2.1477	0.272706	0.00241644	0.00295657	Up
TRINITY_DN13732_c0_g1	787	homeodomain-like protein [Artemisia annua]	MYB	128	123	162	36	29	35	5.99	5.73	6.34	1.53	1.33	1.26	2.12487	2.06085	2.2068	2.13084	0.0731567	1.81555e-05	1.83384e-05	Up
TRINITY_DN20854_c0_g1	1314	NAC domain-containing protein [Artemisia annua]	NAC	477	529	538	127	115	141	10.73	11.06	10.71	2.65	2.11	2.67	2.11518	2.15888	2.11249	2.12885	0.0260428	2.65102e-06	2.65725e-06	Up
TRINITY_DN10859_c0_g1	397	Heat shock factor (HSF)-type, DNA-binding [Artemisia annua]	HSF	67	47	55	12	9	22	9.54	5.5	6.35	1.25	1.02	2.52	2.57893	1.78437	1.99169	2.11833	0.412138	0.0136169	0.020982	Up
TRINITY_DN12409_c3_g1	1704	basic helix-loop-helix (bHLH) DNA-binding superfamily protein [Artemisia annua]	bHLH	218	205	229	67	53	59	5.5	5.26	3.88	1.03	0.81	1.59	2.26619	2.20182	1.76281	2.07694	0.273939	0.00254607	0.00313035	Up
TRINITY_DN18859_c0_g1	1847	B-box zinc finger protein 22 [Cynara cardunculus var. scolymus]	DBB	667	622	717	188	185	234	13.68	12.28	12.51	2.71	2.95	3.46	2.16993	2.01417	2.04094	2.07501	0.0832813	3.61208e-05	3.67466e-05	Up
TRINITY_DN20219_c0_g3	322	glandular trichome-specific WRKY 2 [Artemisia annua]	WRKY	53	52	85	22	20	7	9.92	8.04	12.79	3.16	3	1.08	2.03931	1.73617	2.40592	2.06047	0.335375	0.00694517	0.00960997	Up
TRINITY_DN22148_c1_g2	544	ethylene-responsive transcription factor 5-like [Cynara cardunculus var. scolymus]	AP2/ERF	71	84	115	31	23	18	6.97	8.59	11.21	2.62	1.74	2.11	1.69236	1.99385	2.37791	2.02137	0.343605	0.00582815	0.007879	Up
TRINITY_DN9700_c0_g1	254	AP2-ERF transcription factor [Artemisia annua]	AP2/ERF	24	18	15	4	6	5	7.45	4.53	3.69	0.92	1.49	1.29	2.59468	1.87695	1.58106	2.01756	0.521234	0.0257065	0.0446744	Up
TRINITY_DN13715_c1_g1	1130	homeodomain-like protein [Artemisia annua]	MYB	323	408	394	110	98	90	6.91	7.78	7.17	2.01	1.8	1.72	1.90637	2.07745	1.95966	1.98116	0.0875458	3.67655e-05	3.74107e-05	Up
TRINITY_DN11620_c0_g1	883	homeodomain-like protein [Artemisia annua]	MYB	1355	1286	1665	381	422	371	41.32	34.3	42.41	9.59	10.73	9.9	2.0363	1.76767	2.07386	1.95928	0.166998	0.000335873	0.000360164	Up
TRINITY_DN15912_c0_g1	1383	myc-type, basic helix-loop-helix (bHLH) domain-containing protein [Artemisia annua]	bHLH	538	549	581	171	153	122	9.76	9.05	9.11	2.7	2.46	2.04	2.02385	1.91488	1.92442	1.95438	0.0603466	2.05726e-05	2.07933e-05	Up
TRINITY_DN26844_c0_g1	2503	hypothetical protein CTI12_AA315690 [Artemisia annua]	bHLH	259	266	315	60	71	48	5.05	5.86	4.4	1.61	1.52	0.82	1.93939	2.15401	1.74061	1.94467	0.206749	0.00151682	0.00177965	Up
TRINITY_DN12799_c0_g2	725	DNA-binding WRKY [Artemisia annua]	WRKY	582	608	829	180	188	193	24.24	21.74	28.35	5.98	6.35	6.89	1.91974	1.76271	2.1457	1.94272	0.192529	0.000700758	0.000779479	Up
TRINITY_DN8008_c0_g1	282	hypothetical protein CTI12_AA172970 [Artemisia annua]	M-type_MADS	23	17	20	5	4	8	5.71	3.43	3.95	0.94	0.79	1.64	2.3457	1.61042	1.81407	1.9234	0.379638	0.0117759	0.017674	Up
TRINITY_DN23723_c0_g1	1228	GRAS protein, partial [Chrysanthemum x morifolium]	GRAS	348	396	374	123	72	119	15.05	15.6	13.53	5.91	1.55	4.35	1.93472	1.9865	1.78112	1.90078	0.106816	0.00159984	0.00188451	Up
TRINITY_DN22654_c2_g1	1226	NAC domain-containing protein 83 [Artemisia annua]	NAC	1470	1583	1975	514	538	526	39.24	35.58	49.04	10.67	11.34	11.38	1.81787	1.67661	2.13951	1.878	0.237231	0.00169687	0.00201048	Up
TRINITY_DN17569_c1_g2	511	hypothetical protein CTI12_AA500820 [Artemisia annua]	-	138	131	210	36	65	40	10.48	8.46	13.04	2.09	3.93	2.56	1.87355	1.56464	2.18886	1.87568	0.312113	0.00556692	0.00747953	Up
TRINITY_DN16684_c2_g3	1135	luminal-binding protein 5 [Cynara cardunculus var. scolymus]	-	1537.12	1752	1738	501	440.72	466	53.79	54.95	49.76	15.48	12.24	15.83	1.88963	1.92041	1.77728	1.86244	0.0753408	3.90886e-05	3.98007e-05	Up
TRINITY_DN17171_c0_g1	741	ethylene-responsive element binding protein1 [Artemisia annua]	AP2/ERF	134	116	107	27	33	31	6.07	5.2	4.07	1.07	1.51	1.59	2.12661	1.90343	1.54994	1.85999	0.290777	0.00345408	0.00438368	Up
TRINITY_DN17242_c0_g2	2272	AP2/ERF domain-containing protein [Artemisia annua]	AP2/ERF	667	664	665	189	176	181	18.36	17.95	17.02	6.14	4.61	3.94	1.90669	1.87411	1.79736	1.85939	0.0561349	7.19118e-05	7.38766e-05	Up
TRINITY_DN22512_c0_g2	938	GRAS protein, partial [Chrysanthemum x morifolium]	GRAS	348	346	473	108	117	131	24.95	21.04	27.92	5.41	7	7.91	1.8811	1.6352	2.04336	1.85322	0.205506	0.00109011	0.00124957	Up
TRINITY_DN14133_c0_g2	510	WRKY family transcription factor family protein [Artemisia annua]	WRKY	256	289	209	97	61	72	19.51	18.73	13.02	5.66	3.7	4.62	2.06581	2.00695	1.48233	1.8517	0.321234	0.00424783	0.00552309	Up
TRINITY_DN15714_c0_g2	885	Heat shock factor (HSF)-type, DNA-binding [Artemisia annua]	HSF	309	334	413	106	83	121	9.39	8.88	10.48	2.66	2.1	3.22	1.8197	1.73913	1.97814	1.84566	0.1216	0.000267323	0.000284079	Up
TRINITY_DN17420_c0_g1	373	MADS-box transcription factor 27 [Artemisia annua]	M-type_MADS	35	57	47	14	21	7	4.88	6.71	5.35	1.53	2.35	0.8	1.64534	2.10477	1.77799	1.8427	0.236452	0.00447647	0.00585647	Up
TRINITY_DN11441_c0_g1	712	DOF transcription factor 4, partial [Chrysanthemum x morifolium]	DOF	222	262	227	72	78	84	9.84	10.41	9.75	2.45	2.96	3.09	1.79616	1.8774	1.7829	1.81882	0.0511617	1.47109e-05	1.48376e-05	Up
TRINITY_DN14246_c0_g2	1211	transcription factor MYBS1-like [Helianthus annuus]	MYB	736	643	777	201	212	225	14.33	11.22	12.93	3.37	3.56	3.93	1.98498	1.63201	1.83666	1.81788	0.177231	0.000546807	0.000599766	Up
TRINITY_DN27688_c1_g2	1510	WRKY family transcription factor family protein [Artemisia annua]	WRKY	847	906	960	267	233	306	14.59	14.04	14.4	3.99	3.59	4.66	1.83834	1.7829	1.81943	1.81356	0.028181	8.17627e-06	8.22258e-06	Up
TRINITY_DN18452_c0_g2	1258	WRKY13 [Chrysanthemum x morifolium]	WRKY	1251	1256	1323	435	333	390	23.16	20.87	20.97	6.96	5.33	6.49	1.8874	1.7372	1.74409	1.78956	0.0848001	6.54979e-05	6.71889e-05	Up
TRINITY_DN27053_c0_g2	1306	AP2-like ethylene-responsive transcription factor [Artemisia annua]	AP2/ERF	268.37	253.14	288.97	132.03	111.65	112	13.03	10.72	16.23	5.01	3.4	3.09	1.76517	1.48363	2.08199	1.77693	0.299352	0.00509421	0.00676724	Up
TRINITY_DN26716_c0_g1	1677	BTB/POZ-like protein [Artemisia annua]	-	1636	1636	1816	535	555	515	34.95	30.43	29.66	9.46	9.08	9.25	1.91569	1.71589	1.67892	1.77017	0.127376	0.000171433	0.000179668	Up
TRINITY_DN26593_c1_g3	1299	CCT domain-containing protein [Artemisia annua]	CO-like	1314	1343	1495	500	528	485	101.02	80.41	85.05	21.74	28.06	27.96	1.9625	1.63331	1.71425	1.77002	0.171538	0.000669782	0.000742974	Up
TRINITY_DN21324_c0_g1	2419	Pentatricopeptide repeat-containing protein [Artemisia annua]	-	646	698	661	199	181	216	5.81	5.8	5.33	1.63	1.54	1.8	1.81025	1.80777	1.68585	1.76796	0.0711173	2.22981e-05	2.25607e-05	Up
TRINITY_DN16765_c0_g2	241	IKI3-like protein [Artemisia annua]	-	13	21	17	5	3	8	4.49	5.9	4.67	1.28	0.83	2.31	1.60763	2.00163	1.66434	1.75787	0.213001	0.00470411	0.0061903	Up
TRINITY_DN15643_c0_g1	1230	hypothetical protein CTI12_AA195180 [Artemisia annua]	-	198	240	277	83	75	62	3.78	4.1	4.52	1.37	1.23	1.06	1.63151	1.74874	1.88944	1.75656	0.129146	0.000232436	0.000245766	Up
TRINITY_DN10318_c0_g1	319	transducin family protein / WD-40 repeat family protein [Artemisia annua]	-	109	131	98	40	22	48	20.82	20.65	15.03	5.85	3.37	7.57	1.89533	1.8835	1.42521	1.73468	0.268078	0.00423659	0.00550578	Up
TRINITY_DN20298_c0_g1	545	myb domain, Homeodomain-like protein [Artemisia annua]	MYB_related	355	347	376	99	124	133	24.05	19.98	20.79	5.15	6.68	7.59	1.89346	1.62598	1.68331	1.73425	0.140828	0.000455056	0.000494337	Up
TRINITY_DN12695_c1_g4	524	enolase [Helianthus annuus]	-	224	224	241	80	74	76	16.26	13.83	14.3	4.45	4.27	4.64	1.86837	1.63484	1.68306	1.72876	0.123288	0.000161697	0.000169178	Up
TRINITY_DN23506_c0_g1	1122	basic-leucine zipper domain-containing protein [Artemisia annua]	bZIP	538	489	593	147	209	169	18.9	14.27	17.92	3.91	6.9	4.52	1.88699	1.48159	1.81018	1.72625	0.215336	0.00207557	0.0025028	Up
TRINITY_DN23494_c0_g2	1423	myc-type, basic helix-loop-helix (bHLH) domain, Transcription factor MYC/MYB N-terminal [Artemisia annua]	bHLH-like	732	679	842	195	258	255	11.55	9.68	11.45	2.69	3.55	3.64	1.81027	1.55546	1.79773	1.72115	0.143632	0.00036201	0.000389542	Up
TRINITY_DN28000_c0_g6	226	histone deacetylase 5 [Artemisia annua]	-	17	16	14	6	8	2	6.66	5.15	4.38	1.74	2.52	0.66	2.02183	1.65088	1.41724	1.69665	0.304883	0.011974	0.0180232	Up
TRINITY_DN19610_c2_g1	1342	basic helix-loop-helix (bHLH) DNA-binding superfamily protein [Artemisia annua]	bHLH	418	439	412	114	118	158	9.98	8.9	7.4	2.43	2.27	3.35	1.89501	1.72978	1.4635	1.6961	0.21772	0.00177142	0.00210654	Up
TRINITY_DN15303_c0_g4	1043	ethylene-responsive transcription factor ERF054-like [Cynara cardunculus var. scolymus]	AP2/ERF	230	258	283	73	108	70	5.5	5.47	5.73	1.48	2.2	1.48	1.67702	1.66913	1.73613	1.69409	0.0366145	0.000110242	0.000114187	Up
TRINITY_DN12312_c1_g2	1267	CCT domain-containing protein [Artemisia annua]	-	267	275	311	110	90	79	5.98	5.34	5.58	2	1.74	1.49	1.7783	1.61499	1.67842	1.69057	0.0823282	8.16683e-05	8.40671e-05	Up
TRINITY_DN9622_c0_g1	640	AP2/ERF domain-containing protein [Artemisia annua]	AP2/ERF	368	385	451	159	142	108	18.98	16.94	18.98	6.41	5.87	4.72	1.74391	1.57986	1.74391	1.68923	0.0947121	0.000115537	0.000119771	Up
TRINITY_DN12975_c0_g1	927	winged helix-turn-helix DNA-binding domain, Heat shock transcription factor family [Artemisia annua]	HSF	112	93	100	42	23	24	5.95	4.23	3.92	2.77	0.89	0.69	2.03684	1.5446	1.4348	1.67208	0.320624	0.0237732	0.0406389	Up
TRINITY_DN8649_c0_g1	216	clp amino terminal domain-containing protein [Artemisia annua]	-	7	12	14	5	3	3	2.98	4.24	4.78	1.59	1.03	1.1	1.26497	1.77372	1.94667	1.66179	0.354366	0.00796226	0.0112347	Up
TRINITY_DN27482_c0_g2	455	flavin containing amine oxidoreductase family protein [Artemisia annua]	-	102	103	75	38	20	52	11.81	9.78	7.09	2.94	1.5	4.56	1.97697	1.70487	1.24082	1.64089	0.372223	0.0157348	0.0249094	Up
TRINITY_DN25733_c0_g2	2177	putative LOV domain-containing protein [Erigeron canadensis]	-	3783	3774	4421	1060	1207	1226	38.03	33.95	39.16	10.43	12.86	12.44	1.67496	1.51124	1.71721	1.63447	0.108792	0.000136822	0.000142457	Up
TRINITY_DN21952_c1_g6	503	AP2/ERF domain-containing protein [Artemisia annua]	AP2/ERF	95	120	138	41	34	41	7.97	8.86	9.76	2.88	2.37	3.33	1.47856	1.63129	1.77087	1.62691	0.1462	0.000513261	0.000561065	Up
TRINITY_DN13860_c0_g1	545	topless-related protein 1-like [Helianthus annuus]	-	51	74	70	27.21	18	27	4.47	5.1	5.01	1.65	1.34	1.75	1.50035	1.69057	1.66489	1.6186	0.103212	0.000145879	0.000152182	Up
TRINITY_DN23723_c0_g2	435	GRAS protein, partial [Chrysanthemum x morifolium]	GRAS	128	127	199	56	78	51	16.62	15.3	21.05	4.97	7.33	4.83	1.54136	1.42197	1.88226	1.61519	0.238863	0.00338856	0.004291	Up
TRINITY_DN15599_c0_g3	1127	homeodomain-like transcriptional regulator [Artemisia annua]	MYB	242	239	260	79	78	97	5.35	4.68	4.89	1.49	1.49	1.89	1.72058	1.52755	1.59088	1.613	0.098399	0.000149276	0.000155818	Up
TRINITY_DN21224_c1_g1	1339	DNA-binding WRKY [Artemisia annua]	WRKY	616	634	647	231	171	238	19.88	19	17.79	6.44	4.87	7.26	1.68331	1.61799	1.52306	1.60812	0.0805804	0.000164183	0.000171827	Up
TRINITY_DN21132_c0_g2	1211	WRKY48 [Chrysanthemum x morifolium]	WRKY	953	994	1087	353	296	387	22.2	19.52	21.44	7.32	5.9	7.47	1.68659	1.50098	1.63633	1.60797	0.0959996	0.00011392	0.000118052	Up
TRINITY_DN21731_c2_g3	1022	Zinc finger, B-box [Artemisia annua]	DBB	128	124	147	49	53	39	4.32	3.53	3.7	1.28	1.21	1.29	1.77761	1.48624	1.5541	1.60598	0.152453	0.000427615	0.000463307	Up
TRINITY_DN25961_c1_g2	808	S-adenosyl-L-homocysteine hydrolase [Artemisia annua]	-	1094	1240	1286	440	408	434	48.07	47	46.32	15.53	14.7	16.29	1.63225	1.59977	1.57875	1.60359	0.0269542	1.32254e-06	1.32454e-06	Up
TRINITY_DN14188_c0_g3	814	homeodomain-like protein [Artemisia annua]	G2-like	161	181	144	70	47	57	7.59	8.03	6.06	2.54	1.76	2.79	1.68328	1.76458	1.35849	1.60212	0.214863	0.00194275	0.00232901	Up
TRINITY_DN19048_c0_g1	1200	auxin-responsive protein [Artemisia annua]	-	628	495	755	164	277	200	12.38	8.74	12.71	2.78	4.7	3.53	1.75416	1.25185	1.79211	1.59937	0.30156	0.0054142	0.00724601	Up
TRINITY_DN20222_c1_g1	1698	GRAS protein, partial [Chrysanthemum x morifolium]	GRAS	426	406	441	144	133	159	5.83	5.05	5.18	1.72	1.59	1.98	1.72519	1.51798	1.55465	1.59927	0.110579	0.000177324	0.00018601	Up
TRINITY_DN22165_c0_g1	2497	PB1 domain, AUX/IAA protein, Auxin response factor, DNA-binding pseudobarrel domain protein [Artemisia annua]	ARF	2192	2287	2371	831	832	992	19.63	22.89	18.94	6.33	5.99	8.03	1.53299	1.75465	1.48137	1.58967	0.145189	0.000564348	0.000620142	Up
TRINITY_DN21115_c0_g2	700	leucine zipper, homeobox-associated, Homeodomain-like protein [Artemisia annua]	HD-ZIP	777	857	824	318	243	316	40.44	38.07	35.74	12.63	10.58	14.9	1.67058	1.58345	1.49233	1.58212	0.0891291	0.0001612	0.000168634	Up
TRINITY_DN17649_c0_g1	923	MYB1 [Chrysanthemum x morifolium]	MYB	170	211	204	62	68	92	5.67	6.07	5.63	1.85	1.63	2.4	1.5325	1.63084	1.52228	1.56187	0.0599475	0.000140578	0.000146491	Up
TRINITY_DN15123_c1_g1	1087	B-box-type zinc finger [Artemisia annua]	DBB	289	326	289	122	83	120	7.06	7.2	6.03	2.44	1.83	2.61	1.62222	1.65055	1.39471	1.55583	0.140248	0.000521055	0.000570089	Up
TRINITY_DN25961_c1_g3	1652	S-adenosyl-L-homocysteine hydrolase [Chrysanthemum x morifolium]	-	6040	6002	7192	2106	2430	2257	79.11	71.44	81.63	24.38	28	26.9	1.58187	1.43474	1.6271	1.5479	0.10058	9.61281e-05	9.92545e-05	Up
TRINITY_DN18054_c0_g1	1240	hypothetical protein CTI12_AA455890 [Artemisia annua]	C3H	722	666	895	249	274	289	14.09	11.64	14.93	4.18	4.61	5.05	1.61079	1.33521	1.69433	1.54678	0.187924	0.000928469	0.00105143	Up
TRINITY_DN24425_c0_g2	1272	ethylene-responsive transcription factor 7 [Artemisia annua]	AP2/ERF	1314	1386	1833	451	671	480	31.08	29.55	37.98	8.73	15.23	9.66	1.47163	1.3988	1.76088	1.54377	0.191518	0.00276295	0.0034232	Up
TRINITY_DN24781_c0_g1	2817	homeobox-leucine zipper family protein / lipid-binding START domain-containing protein [Artemisia annua]	HD-ZIP	594	539	648	196	223	208	4.17	3.49	4	1.25	1.41	1.35	1.64141	1.38459	1.58136	1.53579	0.134339	0.000261849	0.000277976	Up
TRINITY_DN22171_c0_g1	1238	putative E3 ubiquitin-protein ligase RING1a isoform X4 [Cynara cardunculus var. scolymus]	-	220	205	233	93	71	85	4.99	4.07	4.55	1.77	1.26	1.66	1.67441	1.3804	1.54124	1.53202	0.147222	0.000640468	0.000708403	Up
TRINITY_DN10715_c0_g1	966	HD-ZIP protein, partial [Chrysanthemum x morifolium]	HD-ZIP	198	210	194	74	53	93	5.28	4.94	4.36	1.65	1.19	2.19	1.65494	1.55892	1.37873	1.53086	0.140225	0.00128138	0.0014846	Up
TRINITY_DN19165_c1_g1	1515	WRKY33 [Chrysanthemum x morifolium]	WRKY	4142	3826	4281	1494	1403	1601	77.35	69.83	68.29	24.7	22.94	26.9	1.63835	1.49079	1.45862	1.52926	0.0958377	0.000100268	0.00010361	Up
TRINITY_DN25929_c0_g1	1460	GIGANTEA-like protein, partial [Chrysanthemum boreale]	-	1613.91	1735	1888	674	594	660.99	25.65	24.73	25.64	9.14	8.03	9.24	1.54284	1.49014	1.54227	1.52508	0.0302633	4.72442e-06	4.74167e-06	Up
TRINITY_DN18627_c0_g1	946	S-adenosyl-L-homocysteine hydrolase [Artemisia annua]	-	2624	2592	3422	904	1121	1036	78.04	65.21	83.3	22.79	28.81	27.14	1.57208	1.31296	1.66618	1.51707	0.182923	0.000961651	0.00109173	Up
TRINITY_DN9816_c0_g1	1474	GRAS protein, partial [Chrysanthemum x morifolium]	GRAS	343	337	432	121	167	115	5.18	4.6	5.63	1.6	2.2	1.57	1.53299	1.36167	1.65318	1.51595	0.146496	0.000760282	0.000849432	Up
TRINITY_DN8914_c0_g1	215	basic helix-loop-helix (bHLH) DNA-binding superfamily protein [Artemisia annua]	bHLH	10	12	15	6	4	4	4.3	4.28	5.17	1.92	1.39	1.48	1.42927	1.42255	1.6951	1.51564	0.155454	0.000884964	0.000998413	Up
TRINITY_DN20282_c0_g1	2031	WRKY domain-containing protein [Artemisia annua]	WRKY	620	597	722	235	241	223	6.34	5.58	6.44	2.15	2.19	2.09	1.56463	1.38041	1.5872	1.51075	0.113439	0.000129348	0.000134476	Up
TRINITY_DN20122_c2_g1	379	PB1 domain, AUX/IAA protein [Artemisia annua]	-	176	160	300	76	105	72	28.68	22.34	37.71	9.16	11.75	9.61	1.49525	1.13484	1.89015	1.50675	0.37779	0.0128192	0.0195371	Up
TRINITY_DN20837_c1_g2	1570	NAC transcription factor-like 9 [Artemisia annua]	NAC	299	305	294	92	109	127	4.19	3.87	3.57	1.14	1.34	1.61	1.61981	1.5052	1.38879	1.5046	0.115514	0.000365109	0.000393014	Up
TRINITY_DN16285_c1_g3	1831	WRKY1 [Chrysanthemum x morifolium]	WRKY	1192	1208	1210	496	433	488	17.19	17.28	16.17	5.94	5.47	6.43	1.53142	1.53895	1.44317	1.50451	0.0532592	1.71951e-05	1.73616e-05	Up
TRINITY_DN16140_c0_g4	1027	Myb-like domain-containing protein [Artemisia annua]	Trihelix	493	565	556	205	181	222	14.44	15.51	13.78	5.12	4.5	5.78	1.4921	1.59523	1.42461	1.50398	0.0859293	0.000111856	0.000115881	Up
TRINITY_DN21085_c2_g1	659	topless-related protein 1-like [Helianthus annuus]	-	331	293	362	107	110	159	16.16	12.2	14.43	4.1	4.31	6.61	1.6905	1.28496	1.52715	1.50087	0.204046	0.00271266	0.00335473	Up
TRINITY_DN17270_c1_g1	1599	AP2/ERF domain-containing protein [Artemisia annua]	AP2/ERF	1360	1311	1455	475	508	529	18.54	16.22	17.17	5.71	6.08	6.56	1.59982	1.40696	1.48907	1.49862	0.0967873	9.82692e-05	0.000101508	Up
TRINITY_DN23193_c0_g3	676	Amine oxidase [Artemisia annua]	-	73	103	73	47	17	36	4.34	5.13	3.37	2.01	0.72	1.76	1.53594	1.77721	1.171	1.49471	0.305201	0.0124441	0.0188638	Up
TRINITY_DN17745_c1_g1	1418	NAC domain-containing protein [Artemisia annua]	NAC	178	212	189	90	63	83	3.45	4.26	3.65	1.55	1.05	1.44	1.3572	1.66146	1.4385	1.48572	0.157529	0.00104943	0.00119923	Up
TRINITY_DN18564_c0_g1	489	PB1 domain, AUX/IAA protein [Artemisia annua]	-	319	348	405	170	138	170	38.38	35.61	41.62	14.72	11.89	14.84	1.47395	1.36587	1.59087	1.4769	0.112526	0.000239698	0.000253691	Up
TRINITY_DN1381_c0_g1	808	zinc finger BED domain-containing protein RICESLEEPER 3-like [Helianthus annuus]	-	148	147	221	60	67	68	5.18	4.46	6.4	1.71	1.93	2.06	1.44695	1.23104	1.75207	1.47669	0.261784	0.00390466	0.00502391	Up
TRINITY_DN15849_c2_g4	814	NF-Y protein, partial [Chrysanthemum x morifolium]	NF-YB	241	278	310	102	101	123	8.96	8.94	9.46	3.06	3	3.81	1.44541	1.44219	1.52375	1.47045	0.0461893	4.77884e-05	4.87795e-05	Up
TRINITY_DN25886_c0_g4	872	AT-hook motif nuclear-localized protein 17 [Cynara cardunculus var. scolymus]	-	148	226	145	81	56	62	4.8	6.46	3.91	2.13	1.47	1.77	1.42307	1.85157	1.12721	1.46729	0.364201	0.0133077	0.020425	Up
TRINITY_DN17494_c0_g2	638	myc-type, basic helix-loop-helix (bHLH) domain-containing protein [Artemisia annua]	bHLH-like	244	333	272	127	69	136	12.59	14.63	11.44	5.11	2.85	5.96	1.44008	1.65673	1.30189	1.46623	0.178861	0.00330692	0.00417706	Up
TRINITY_DN15896_c0_g1	640	ethylene response factor DREB3-2 [Chrysanthemum indicum]	AP2/ERF	139	150	206	61	89	45	7.13	6.56	8.62	2.44	3.65	1.96	1.40988	1.28967	1.68366	1.46107	0.201923	0.0039091	0.00503049	Up
TRINITY_DN21323_c0_g3	782	integrase-type DNA-binding superfamily protein [Artemisia annua]	AP2/ERF	164	164	210	68	67	68	6.61	5.86	6.93	2.4	2.24	2.41	1.49199	1.31824	1.56019	1.45681	0.124755	0.000215283	0.000227054	Up
TRINITY_DN21048_c0_g1	3060	CCT domain-containing protein [Artemisia annua]	-	6351.99	6276	7034	1904	1864	2035	67.96	60.26	63.58	22.68	22.4	24.84	1.54394	1.37046	1.44783	1.45408	0.0869111	6.67339e-05	6.84757e-05	Up
TRINITY_DN21297_c0_g1	843	ruvB-like 2 [Artemisia annua]	-	105	110	126	41	47	35	5.05	4.59	5.13	1.75	2.1	1.55	1.48829	1.3505	1.51096	1.44992	0.0868418	0.00017819	0.000186961	Up
TRINITY_DN17494_c0_g1	1010	myc-type, basic helix-loop-helix (bHLH) domain-containing protein [Artemisia annua]	bHLH	335	376	394	146	133	157	11.38	11.18	11.32	4.1	3.82	4.49	1.45996	1.43438	1.45233	1.44889	0.013133	3.87208e-06	3.88412e-06	Up
TRINITY_DN23079_c3_g6	779	WRKY14 [Chrysanthemum x morifolium]	WRKY	1024	1071	1508	415	571	416	37.96	34.31	46.17	12.43	17.35	13.32	1.40175	1.2559	1.68423	1.4473	0.217765	0.00277003	0.00343312	Up
TRINITY_DN14586_c0_g1	2790	AAA+ ATPase domain-containing protein [Artemisia annua]	-	735	670	796	251	332.29	348	9.07	9.74	9.58	3.38	2.78	4.29	1.38063	1.48345	1.45956	1.44121	0.0538078	0.000245023	0.000259497	Up
TRINITY_DN15268_c0_g1	1206	CCT domain-containing protein [Artemisia annua]	CO-like	324	354	397	127	148	140	7.25	7.19	7.63	2.48	2.92	2.83	1.40205	1.39006	1.47575	1.42262	0.0464017	1.79151e-05	1.8093e-05	Up
TRINITY_DN16312_c2_g1	1238	hypothetical protein CTI12_AA195180 [Artemisia annua]	-	220	260	255	98	89	81	8.49	9.13	8.41	3.86	3.36	2.49	1.39126	1.49611	1.3776	1.42165	0.064839	0.000294073	0.000313556	Up
TRINITY_DN22740_c0_g1	2777	hypothetical protein CTI12_AA042540 [Artemisia annua]	-	475	506	524	183	174	175	5.34	5.67	5.08	2.35	1.83	1.84	1.41204	1.49855	1.34003	1.41687	0.0793705	0.000156938	0.000164009	Up
TRINITY_DN21616_c0_g1	1740	zinc finger C2H2-type/integrase DNA-binding domain-containing protein [Artemisia annua]	C2H2	177	268	268	89	75	71	3.9	5.04	4.61	1.73	1.92	1.4	1.21215	1.5821	1.45345	1.4159	0.187811	0.00149138	0.00174716	Up
TRINITY_DN20122_c2_g2	779	PB1 domain, AUX/IAA protein [Artemisia annua]	-	209	179	280	52	119	92	8.27	6.02	9.08	1.67	3.81	3.15	1.52349	1.06537	1.65829	1.41572	0.310809	0.0115513	0.0172761	Up
TRINITY_DN24989_c0_g2	2634	clp, P-loop containing nucleoside triphosphate hydrolase [Artemisia annua]	-	267	267	331	107	104	110	3.34	4.07	3.81	1.35	1.53	1.34	1.24757	1.53275	1.43751	1.40594	0.145188	0.000466264	0.000507151	Up
TRINITY_DN17598_c0_g1	1629	small RNA degrading nuclease 1 [Artemisia annua]	-	628	589	710	195	201	231	14.05	10.2	14.07	5.19	4.5	4.74	1.54646	1.08446	1.54851	1.39315	0.267331	0.00362335	0.0046235	Up
TRINITY_DN20018_c0_g4	799	JmjC domain-containing protein [Artemisia annua]	-	84	114	129	32	67	50	5.6	6.5	7.06	1.83	2.99	2.45	1.20843	1.42345	1.54268	1.39152	0.169393	0.00185317	0.00221212	Up
TRINITY_DN26690_c1_g2	1092	myb domain [Artemisia annua]	G2-like	235	230	258	92	103	96	5.27	4.59	4.91	1.76	1.97	1.92	1.48451	1.28521	1.38243	1.38405	0.0996642	0.000123601	0.000128379	Up
TRINITY_DN16877_c0_g1	586	heat shock cognate 70 kDa protein-like [Lactuca sativa]	-	363	422	375	180	144	190	30.55	30.11	25.46	11.31	9.16	12.53	1.47367	1.45274	1.21073	1.37905	0.146142	0.000742541	0.000828738	Up
TRINITY_DN23197_c0_g2	310	hypothetical protein CTI12_AA073300 [Artemisia annua]	C2H2	102	98	85	38	44	38	20.7	16.35	13.82	5.88	7.14	6.36	1.68002	1.33968	1.09715	1.37229	0.292801	0.00679405	0.00937815	Up
TRINITY_DN23567_c0_g4	753	AAA+ ATPase domain-containing protein [Artemisia annua]	-	189	199	246	94	97	74	7.4	6.71	7.93	2.95	3.1	2.49	1.37825	1.23704	1.47805	1.36445	0.121096	0.000348831	0.000374601	Up
TRINITY_DN13048_c1_g1	2630	NIN-like protein, partial [Chrysanthemum x morifolium]	Nin-like	1486	1550	1694	616	634	634	11.5	10.99	11.48	4.27	4.4	4.53	1.38606	1.32062	1.38355	1.36341	0.0370796	2.90751e-06	2.91489e-06	Up
TRINITY_DN20455_c0_g1	1280	28S rRNA (cytosine-C(5))-methyltransferase [Artemisia annua]	-	180	154	184	55	72	80	6.22	4.24	5.08	1.22	2.16	2.61	1.63932	1.08647	1.34723	1.35768	0.276573	0.0106906	0.0157817	Up
TRINITY_DN20148_c0_g1	1478	CCT motif family protein [Artemisia annua]	-	258	223	267	50	82	70	10.66	6.84	7.43	1.81	3.96	3.8	1.74058	1.10044	1.21981	1.35361	0.3404	0.0203614	0.0337797	Up
TRINITY_DN10802_c0_g1	1083	basic helix-loop-helix (bHLH) DNA-binding superfamily protein [Artemisia annua]	bHLH	402	324	464	139	186	161	9.12	6.53	8.93	2.68	3.6	3.25	1.52152	1.03957	1.49115	1.35075	0.269914	0.00459369	0.0060279	Up
TRINITY_DN22031_c1_g1	1063	WRKY10 [Artemisia annua]	WRKY	359	518	427	194	135	186	8.88	11.08	10.06	3.83	4.07	3.85	1.18093	1.50026	1.36093	1.34738	0.160094	0.000682042	0.000757321	Up
TRINITY_DN15929_c0_g3	943	Homeodomain-like protein [Artemisia annua]	G2-like	702	798	748	321	314	294	24.5	23.48	21.67	9.23	9.35	8.83	1.42304	1.36169	1.24596	1.34356	0.0899223	7.50413e-05	7.713e-05	Up
TRINITY_DN10728_c0_g2	849	myb domain, Homeodomain-like protein [Artemisia annua]	G2-like	315	307	355	156	122	134	10.2	8.66	9.57	4.14	3.28	3.78	1.45003	1.2139	1.35805	1.34066	0.119022	0.000359259	0.000386369	Up
TRINITY_DN18502_c0_g1	999	WRKY domain-containing protein [Artemisia annua]	WRKY	445	617	499	243	146	221	32.71	42.05	29.48	15.92	9.78	15.21	1.26224	1.62461	1.11225	1.33303	0.263418	0.00759421	0.0106466	Up
TRINITY_DN13907_c0_g2	968	HD-ZIP protein, partial [Chrysanthemum x morifolium]	HD-ZIP	4721	4966	6259	2200	2453	2003	154.88	148.18	165.37	61.04	65.59	59.58	1.31918	1.25538	1.41373	1.32943	0.0796694	6.00652e-05	6.15291e-05	Up
TRINITY_DN10900_c0_g1	1512	Basic-leucine zipper domain-containing protein [Artemisia annua]	bZIP	501	569	543	244	176	246	7.32	7.53	6.86	3.13	2.25	3.26	1.34577	1.38658	1.25214	1.32817	0.0689289	0.000310016	0.000331298	Up
TRINITY_DN13183_c0_g1	1366	NAC domain-containing protein [Artemisia annua]	NAC	280	282	320	117	137	113	4.66	4.23	4.58	1.69	1.98	1.7	1.38037	1.2407	1.35539	1.32549	0.0744829	7.72068e-05	7.93888e-05	Up
TRINITY_DN23730_c0_g1	711	DREBa [Chrysanthemum x morifolium]	AP2/ERF	160	137	182.72	52	91	66	7.66	5.48	7.08	1.92	3.42	2.67	1.5205	1.03734	1.40691	1.32158	0.252633	0.00651285	0.00893185	Up
TRINITY_DN13156_c0_g1	1200	transcription factor GRAS [Artemisia annua]	GRAS	252	245	259	102	87	102	5.9	5.08	5.23	2.4	2.09	2	1.44746	1.23157	1.27355	1.31753	0.114464	0.000317219	0.000339347	Up
TRINITY_DN18458_c0_g2	1844	hypothetical protein CTI12_AA455890 [Artemisia annua]	C3H	977	1025	1106	454	422	420	11.57	11.06	11.37	4.77	4.38	4.5	1.34645	1.28141	1.32129	1.31639	0.0327954	3.51546e-06	3.52563e-06	Up
TRINITY_DN20903_c1_g2	1233	START domain, Homeodomain-like, MEKHLA, START-like domain protein [Artemisia annua]	HD-ZIP	180	180	264	74	100	82	4.88	4.56	7.01	1.8	2.69	2.04	1.16476	1.06691	1.68729	1.30632	0.333538	0.0152931	0.0240765	Up
TRINITY_DN16248_c0_g1	1825	hypothetical protein CTI12_AA191640 [Artemisia annua]	-	281	292	324	168	162	171	16.04	17.32	15.64	7.66	5.04	7.1	1.28114	1.3919	1.2447	1.30591	0.0766634	0.000499276	0.000545086	Up
TRINITY_DN24144_c0_g1	291	AAA+ ATPase domain-containing protein [Artemisia annua]	-	41	45	44	14	18	25	9.5	8.52	8.15	2.45	3.34	4.78	1.43099	1.27391	1.20986	1.30492	0.113778	0.00274925	0.00340419	Up
TRINITY_DN23079_c3_g5	307	WRKY14 [Chrysanthemum x morifolium]	-	450	605	593	294	204	229	93.18	102.88	98.36	46.35	33.78	39.07	1.22967	1.37254	1.30772	1.30331	0.0715372	0.000220992	0.000233308	Up
TRINITY_DN12950_c0_g1	1601	Myc-type, basic helix-loop-helix (bHLH) domain-containing protein [Artemisia annua]	bHLH	433	418	426	183	153	197	6.59	5.99	5.6	2.45	2.07	2.83	1.4275	1.28977	1.19265	1.30331	0.118009	0.000567965	0.000624321	Up
TRINITY_DN13321_c1_g3	681	zinc finger BED domain-containing protein RICESLEEPER 2 [Artemisia annua]	-	63	56	81	40	22	42	10.44	9.06	13.69	3.72	4.22	5.31	1.24109	1.03655	1.63209	1.30325	0.302596	0.010165	0.0148867	Up
TRINITY_DN21580_c1_g2	907	hypothetical protein Ccrd_003488 [Cynara cardunculus var. scolymus]	-	328	368	343	165	105	178	10.28	10.1	8.99	4.31	2.74	4.87	1.37142	1.34593	1.17797	1.29844	0.105105	0.00152283	0.00178744	Up
TRINITY_DN25897_c0_g2	1448	No apical meristem (NAM) protein [Artemisia annua]	NAC	177	202.61	180	93	55.57	95	4.32	4.29	3.67	1.93	1.13	1.93	1.37695	1.3669	1.1417	1.29519	0.133015	0.00204044	0.00245693	Up
TRINITY_DN19661_c0_g1	2270	Nitrite/Sulfite reductase ferredoxin-like domain-containing protein [Artemisia annua]	-	4939	4881	5498	2059	2124	2245	45.34	41.13	44.07	17	17.29	18.98	1.35242	1.21183	1.31144	1.2919	0.0723047	5.00995e-05	5.11736e-05	Up
TRINITY_DN20049_c0_g3	714	homeodomain-like protein [Artemisia annua]	MYB	162	202	172	78	85	74	6.92	7.4	6.02	2.65	2.94	2.71	1.32262	1.41938	1.12161	1.28787	0.151892	0.000633881	0.000700616	Up
TRINITY_DN23895_c0_g2	428	SHK1 binding protein 1 [Artemisia annua]	-	52	44	59	22	30	18	5.48	3.93	5.09	1.78	2.53	1.58	1.48087	1.00122	1.37436	1.28549	0.251872	0.0063517	0.00868645	Up
TRINITY_DN22678_c0_g2	880	GRAS protein, partial [Chrysanthemum x morifolium]	GRAS	757	849	925	347	391	370	23.21	22.75	23.67	8.78	9.99	9.92	1.27916	1.25028	1.30747	1.27897	0.028597	8.63765e-06	8.68963e-06	Up
TRINITY_DN27756_c0_g3	1359	hypothetical protein CTI12_AA593440 [Artemisia annua]	-	725	866	949	368	366	353	12.2	13.09	13.84	5.4	5.39	5.36	1.18031	1.28189	1.36227	1.27483	0.0911871	8.58819e-05	8.84831e-05	Up
TRINITY_DN27196_c0_g1	1848	CCT domain, CheY-like superfamily [Artemisia annua]	-	920	949	1084	165.61	212	178	17.02	15.18	17.32	7.65	6.6	6.27	1.31516	1.1501	1.34037	1.26855	0.103345	0.000253335	0.000268622	Up
TRINITY_DN18636_c1_g1	1742	zinc finger protein [Artemisia annua]	C2H2	608	606	710	275	268	287	7.48	6.79	7.59	3	2.91	3.22	1.29739	1.15776	1.31845	1.25786	0.0873307	9.12819e-05	9.41642e-05	Up
TRINITY_DN15914_c1_g2	231	heat shock 70 kDa protein-like isoform X2 [Helianthus annuus]	-	18	29	24	11	13	8	6.77	8.91	7.19	3.06	3.92	2.53	1.09467	1.49094	1.18151	1.25571	0.208294	0.00443643	0.00579776	Up
TRINITY_DN26982_c0_g2	2921	auxin response factor 4 [Artemisia annua]	ARF	882.39	836	1026	334	487	401	8.36	8.47	7.99	3.42	4.18	2.82	1.26718	1.28604	1.20187	1.2517	0.0441677	0.000332689	0.000356605	Up
TRINITY_DN17289_c0_g1	822	Zinc finger, B-box [Artemisia annua]	DBB	463	479	543	226	215	222	17.1	15.38	16.5	6.89	6.48	7.19	1.31912	1.16618	1.26759	1.25096	0.0778143	6.40268e-05	6.56525e-05	Up
TRINITY_DN13156_c0_g2	989	transcription factor GRAS [Artemisia annua]	GRAS	163	172	206	79	85	95	5.44	5.93	7	1.97	3.26	2.46	1.08559	1.21001	1.44933	1.24831	0.184874	0.00391178	0.00503464	Up
TRINITY_DN21415_c2_g4	846	auxin-induced protein 22D [Artemisia annua]	-	218	261	303	125	102	126	8.65	9.83	11.62	4.78	3.44	4.45	1.03432	1.21881	1.46016	1.23776	0.213551	0.00365927	0.0046735	Up
TRINITY_DN24278_c0_g2	1113	auxin response factor 19 [Artemisia annua]	ARF	151.07	177.48	209.26	77.96	92.92	75.61	4.12	4.74	4.87	1.88	2.2	1.75	1.08411	1.28635	1.32539	1.23195	0.129512	0.000595042	0.000655832	Up
TRINITY_DN27342_c0_g4	232	CHY-type/CTCHY-type/RING-type Zinc finger protein [Artemisia annua]	-	97	120	135	68	57	39	36.16	36.54	40.07	18.76	17.03	12.22	1.17602	1.1911	1.32415	1.23043	0.0815174	0.000741083	0.000826985	Up
TRINITY_DN12856_c0_g5	1216	protein WRKY1 [Artemisia annua]	WRKY	413	441	503	188	201	214	8	7.65	8.33	3.14	3.36	3.72	1.23164	1.1671	1.28996	1.22956	0.0614546	5.98017e-05	6.12457e-05	Up
TRINITY_DN26033_c0_g1	2766	DNA polymerase V family [Artemisia annua]	-	592	573	719	280	346	265	6.22	5.26	6.28	2.39	2.85	2.32	1.30349	1.06164	1.31734	1.22749	0.143798	0.00077822	0.000870811	Up
TRINITY_DN23065_c2_g1	3379	protein NLP1-like [Cynara cardunculus var. scolymus]	Nin-like	773	813	788	361	316	364	4.44	4.31	3.98	1.89	1.63	1.93	1.28927	1.24639	1.13147	1.22238	0.081591	0.000127684	0.000132693	Up
TRINITY_DN11988_c0_g2	665	BED zinc finger, hAT family dimerization domain protein [Artemisia annua]	-	78	84	87	32	43	40.77	4.44	3.94	3.78	1.43	1.85	1.93	1.35424	1.18187	1.12207	1.21939	0.120548	0.000778884	0.00087158	Up
TRINITY_DN17700_c0_g1	987	hypothetical protein CTI12_AA012930 [Artemisia annua]	-	1270	1420	1510	606	581	571	48.89	53.41	50.88	19.77	23.75	22.64	1.14854	1.27611	1.2061	1.21025	0.0638864	8.03348e-05	8.26715e-05	Up
TRINITY_DN23652_c0_g1	3273	RNA-dependent RNA polymerase 2 [Artemisia annua]	-	382	384	429	141	172	168	6.8	7.14	6.84	2.38	3.98	2.62	1.18378	1.25417	1.19224	1.21007	0.0384302	0.00151675	0.00177952	Up
TRINITY_DN26798_c2_g5	310	enolase [Lactuca sativa]	-	22	29	29.99	6.42	14.21	17	4.46	4.84	4.88	0.99	2.31	2.84	1.12377	1.24173	1.2536	1.20637	0.0717799	0.00907561	0.0130644	Up
TRINITY_DN21741_c1_g3	852	auxin response factor 8-like [Lactuca sativa]	B3	313	366	367	183	128	172	10.08	10.27	9.84	4.84	3.42	4.83	1.20799	1.23493	1.17323	1.20538	0.0309356	0.000306712	0.000327644	Up
TRINITY_DN24867_c0_g6	1117	PPC domain-containing protein [Artemisia annua]	-	407	391	485	186	202	198	8.84	7.57	8.96	3.45	3.76	3.84	1.26303	1.03928	1.28249	1.19493	0.13515	0.000488229	0.000532416	Up
TRINITY_DN26663_c2_g1	1545	DNA-binding domain-containing protein [Artemisia annua]	AP2/ERF	525	498	657	246	247	257	7.67	6.59	8.27	3.16	3.16	3.5	1.22847	1.00952	1.33713	1.1917	0.16687	0.0010997	0.00126126	Up
TRINITY_DN13048_c1_g2	802	NIN-like protein, partial [Chrysanthemum x morifolium]	Nin-like	551	575	687	286	320	246	19.5	17.64	20.13	8.22	9.32	7.54	1.2219	1.07728	1.26777	1.18898	0.0994227	0.000295731	0.000315406	Up
TRINITY_DN17504_c0_g2	2878	zinc finger BED domain-containing protein RICESLEEPER 2-like [Lactuca sativa]	-	1124.56	1120.18	1232.02	496.66	478.14	474.92	9.79	9.69	10.54	3.85	5.07	4.26	1.15599	1.14118	1.26249	1.18655	0.066176	0.00023279	0.000246155	Up
TRINITY_DN16091_c0_g1	1374	AP2-like ethylene-responsive transcription factor TOE3 [Lactuca sativa]	AP2/ERF	296	324	289	142	128	147	4.89	4.82	4.1	2.04	1.84	2.19	1.2731	1.2523	1.01889	1.18143	0.141147	0.000690028	0.000766831	Up
TRINITY_DN26211_c0_g5	838	coactivator CBP, KIX domain-containing protein [Artemisia annua]	-	1610.28	1793.56	1823.81	954.63	1026.67	939.63	138.72	138.91	119.66	58.01	58.07	59.01	1.24904	1.25102	1.03581	1.17862	0.123685	0.000317196	0.000339313	Up
TRINITY_DN16083_c0_g4	869	CCT domain-containing protein [Artemisia annua]	-	751	852	1230	402	527	380	23.47	23.25	32.05	10.35	13.7	10.37	1.03253	1.01895	1.48204	1.17784	0.263533	0.00888684	0.0127551	Up
TRINITY_DN23380_c0_g1	733	ethylene-responsive transcription factor 5-like [Cynara cardunculus var. scolymus]	AP2/ERF	508	512	548	224	266	258	23.7	20.21	20.17	8.01	9.92	10.48	1.32345	1.09363	1.09077	1.16929	0.133518	0.00102136	0.00116465	Up
TRINITY_DN28195_c1_g4	755	topless-related protein 1-like [Cynara cardunculus var. scolymus]	-	140	161.72	145	65	67	49	7.03	7.74	7.98	2.88	3.37	3.86	1.06078	1.19958	1.24364	1.168	0.0954359	0.000467158	0.000508153	Up
TRINITY_DN19174_c0_g1	1934	WRKY family transcription factor [Artemisia annua]	WRKY	756	840	854	414	367	347	11.16	11.16	11.79	5.77	4.89	4.59	1.13449	1.13449	1.21372	1.1609	0.0457416	0.000107246	0.000111003	Up
TRINITY_DN21169_c0_g5	3157	PAS domain-containing protein tyrosine kinase family protein [Artemisia annua]	-	1256	1194	1411	592	592	582	7.77	6.82	7.68	3.33	3.3	3.33	1.22673	1.03859	1.20992	1.15841	0.104112	0.000171973	0.000180254	Up
TRINITY_DN16924_c1_g2	1217	Zinc finger, NF-X1-type [Artemisia annua]	NF-X1	506	623	569	347	210	239	10.45	11.42	10.04	6.1	3.77	4.43	1.13245	1.26051	1.07471	1.15589	0.0950934	0.00188091	0.00224812	Up
TRINITY_DN17156_c0_g7	1674	hypothetical protein CTI12_AA156140 [Artemisia annua]	-	391	400	506	222	169	208	5.04	4.69	5.65	2.53	1.92	2.44	1.13388	1.03005	1.29871	1.15421	0.13548	0.00112369	0.0012905	Up
TRINITY_DN18418_c0_g2	723	WRC-like protein [Artemisia annua]	-	387	365	402	189	154	191	17.86	14.68	15.53	7.41	6.04	8.14	1.31133	1.02845	1.10966	1.14981	0.145653	0.00146154	0.00170971	Up
TRINITY_DN22516_c0_g1	1748	Myc-type, basic helix-loop-helix (bHLH) domain-containing protein [Artemisia annua]	bHLH	554	610	682	295	321	299	22.42	22.09	23.82	10.12	10.24	10.48	1.12495	1.10355	1.21233	1.14694	0.0576299	2.07759e-05	2.10029e-05	Up
TRINITY_DN12132_c0_g1	893	myc-type, basic helix-loop-helix (bHLH) domain-containing protein [Artemisia annua]	bHLH	305	334.57	340	175	143	155	9.48	9.11	8.78	4.49	3.72	4.2	1.19642	1.13898	1.08575	1.14038	0.0553464	7.89207e-05	8.11871e-05	Up
TRINITY_DN18124_c0_g3	1522	CONSTANTS-like protein [Chrysanthemum lavandulifolium]	CO-like	1243	1257	1318	606	618	601	21.88	21.22	21.43	9.77	9.52	10.01	1.16367	1.11949	1.13369	1.13895	0.0225584	1.0551e-06	1.05633e-06	Up
TRINITY_DN22708_c0_g2	1480	myc-type, basic helix-loop-helix (bHLH) domain-containing protein [Artemisia annua]	bHLH	310	285	320	142	134	155	4.65	3.87	4.15	1.87	1.76	2.11	1.28114	1.01625	1.11702	1.13814	0.133705	0.000767817	0.000858394	Up
TRINITY_DN22294_c0_g2	818	ASCH domain-containing protein [Artemisia annua]	-	863	850	926	465	437	435	32.98	28.53	28.35	13.65	13.1	14.1	1.27622	1.06711	1.05798	1.13377	0.123451	0.000448764	0.000487131	Up
TRINITY_DN20776_c0_g5	1173	PPC domain-containing protein [Artemisia annua]	-	290	341	376	159	172	151	5.95	6.3	6.58	2.8	3.04	2.79	1.04849	1.13095	1.19369	1.12438	0.0728219	6.98256e-05	7.16877e-05	Up
TRINITY_DN17378_c1_g1	1127	DNA glycosylase [Artemisia annua]	-	276	293	331	145	132	155	5.92	5.61	6.05	2.66	2.43	2.97	1.13978	1.06218	1.17112	1.12436	0.0560803	9.92146e-05	0.000102496	Up
TRINITY_DN23699_c0_g1	1318	protein arginine N-methyltransferase 1 [Artemisia annua]	-	258	272	333	155	137	133	16.53	15.43	16.03	8.46	7.49	6.13	1.16731	1.06796	1.123	1.11942	0.0497707	0.000319369	0.000341795	Up
TRINITY_DN26215_c0_g1	1624	No apical meristem (NAM) protein [Artemisia annua]	NAC	2248	2290	2479	1089	1102	1153	37.29	35.04	35.36	16.24	15.71	17.74	1.1708	1.08101	1.09413	1.11531	0.0484973	3.15291e-05	3.20157e-05	Up
TRINITY_DN27660_c1_g1	1335	Myc-type, basic helix-loop-helix (bHLH) domain-containing protein [Artemisia annua]	bHLH-like	460	494	497	261	205	227	8.4	9.4	8.49	4.41	3.67	4.04	1.05603	1.21831	1.07141	1.11525	0.0895795	0.000251576	0.000266688	Up
TRINITY_DN11551_c0_g1	2083	trihelix protein, partial [Chrysanthemum x morifolium]	Trihelix	1703	1765	1818	909	740	871	16.9	16.03	15.74	8.07	6.53	7.92	1.17078	1.09453	1.06819	1.11117	0.0532789	0.000131849	0.000137148	Up
TRINITY_DN15661_c0_g2	389	hypothetical protein CTI12_AA118500 [Artemisia annua]	MYB	55	59	64	28	22	40	6.98	6.3	6.62	2.74	2.24	4.23	1.18499	1.03711	1.10859	1.11023	0.0739512	0.00479112	0.00631869	Up
TRINITY_DN13170_c2_g1	1578	No apical meristem (NAM) protein [Artemisia annua]	NAC	473	489	572	197	236	222	9.88	9.11	10.17	3.89	4.87	4.79	1.12925	1.01219	1.17099	1.10414	0.0823219	0.000308074	0.000329128	Up
TRINITY_DN11554_c0_g1	1415	ethylene-responsive transcription factor ERF110-like [Helianthus annuus]	AP2/ERF	280	264	272	124	107	164	4.45	3.79	3.72	1.72	1.48	2.36	1.26368	1.03208	1.00518	1.10031	0.14212	0.00369509	0.00472544	Up
TRINITY_DN28195_c1_g1	905	transducin family protein / WD-40 repeat family protein [Artemisia annua]	-	617	648	733	368	284	340	18.13	16.69	18.03	8.97	6.98	8.76	1.13825	1.01885	1.13027	1.09579	0.0667486	0.000279076	0.000296951	Up
TRINITY_DN12856_c0_g3	1482	WRKY domain, Zn-cluster domain protein [Artemisia annua]	WRKY	3727	3840	4499	1795	1878	1968	68.8	67.97	71.06	31.21	31.42	34.67	1.08493	1.06742	1.13156	1.09464	0.0331531	1.43051e-05	1.44244e-05	Up
TRINITY_DN24612_c0_g1	1624	trihelix protein, partial [Chrysanthemum x morifolium]	Trihelix	322	387	400	201	151	188	5.48	6.07	5.53	2.95	2.1	2.96	1.03734	1.18486	1.05044	1.09088	0.0816517	0.000903161	0.00102062	Up
TRINITY_DN25824_c0_g1	1320	zinc finger, RING/FYVE/PHD-type, Acyl-CoA N-acyltransferase, Jas TPL-binding domain protein [Artemisia annua]	-	633	640	606	337	269	369	25.98	25.14	26.03	12.11	10.83	13.65	1.09091	1.0435	1.09369	1.07603	0.028211	9.77693e-05	0.000100977	Up
TRINITY_DN17150_c0_g8	820	MADS-box protein JOINTLESS [Artemisia annua]	MIKC_MADS	159.99	184	207	76	109	96	5.47	5.46	5.87	2.12	3.07	2.85	1.02931	1.02667	1.13113	1.06237	0.0595623	0.000774388	0.000866287	Up
TRINITY_DN15679_c0_g1	968	UDP-xylose synthase 4 [Artemisia annua]	-	204	210	267.87	134	100	82	12.72	12.89	12.79	7.88	4.84	5.89	1.03598	1.05514	1.0439	1.04501	0.00962459	0.00178909	0.00212967	Up
TRINITY_DN12962_c0_g1	882	DNA-binding, integrase-type [Artemisia annua]	-	257	292	306	126	153	156	8.26	8.11	8.6	3.21	4.46	4.49	1.02703	1.00059	1.08523	1.03762	0.0432989	0.000664845	0.000737145	Up
TRINITY_DN24289_c0_g4	769	hypothetical protein CCACVL1_20631 [Corchorus capsularis]	-	134.21	158.73	159	88.88	65	86	6.39	6.43	6.42	3.21	2.73	3.55	1.01437	1.02337	1.02113	1.01962	0.00468605	0.000167007	0.000174901	Up
TRINITY_DN23403_c0_g3	1645	GRAS family transcription factor [Artemisia annua]	GRAS	4000	4283.95	4416.99	8895.01	8313	9094.86	56.41	57.03	53.52	119.04	103.04	122.31	-1.02506	-1.00929	-1.10093	-1.04509	0.0489963	0.00061397	0.000677479	Down
TRINITY_DN19556_c0_g4	872	NAC1 [Artemisia annua]	NAC	3961.93	4243.92	4485.44	9814	8923.77	9765.85	123.16	115.23	116.31	251.38	230.86	265.16	-1.01638	-1.1124	-1.09894	-1.07591	0.0519878	0.000218283	0.000230336	Down
TRINITY_DN19556_c0_g1	497	NAC domain-containing protein 2-like [Helianthus annuus]	NAC	1213	1301	1300	3159	2553	2751.01	142.05	129.42	126.47	312.58	259.48	290.32	-1.01696	-1.1513	-1.18457	-1.11761	0.0887359	0.00065703	0.000727828	Down
TRINITY_DN13180_c0_g2	593	SBP-like protein, partial [Chrysanthemum x morifolium]	SBP	383	425	448	1039	1049	990	22.4	21.13	21.35	46.96	48.83	48.95	-1.10693	-1.19114	-1.17619	-1.15809	0.0449282	3.84279e-06	3.85463e-06	Down
TRINITY_DN24952_c0_g1	1544	Basic-leucine zipper domain-containing protein [Artemisia annua]	bZIP	756	787	857	1540	1613	1871	14.99	15.8	14.86	32.69	29	40.79	-1.18831	-1.11238	-1.20087	-1.16719	0.0478765	0.00561271	0.00754979	Down
TRINITY_DN24944_c0_g3	1228	pfkB-like carbohydrate kinase family protein [Artemisia annua]	-	93.33	117	119	246	239	259	4.69	4.56	5.09	10.52	10.02	11.72	-1.19712	-1.23768	-1.07905	-1.17128	0.0824126	0.000350627	0.000376671	Down
TRINITY_DN27642_c1_g2	2031	heat shock protein [Artemisia annua]	-	2055.86	2020.16	2258	4718.42	4943.4	5214.91	50.66	44.15	47.47	102.61	105.77	112.74	-1.07923	-1.27766	-1.17306	-1.17665	0.0992655	7.23724e-05	7.43559e-05	Down
TRINITY_DN22853_c0_g1	1204	NAC (No Apical Meristem) domain transcriptional regulator superfamily protein [Artemisia annua]	NAC	3768	3895	4845	9124	10597	9110	104.29	95.7	111.11	228.23	256.38	223.32	-1.17804	-1.30205	-1.08666	-1.18892	0.10811	0.000296563	0.000316329	Down
TRINITY_DN11278_c0_g1	987	Homeodomain-like protein [Artemisia annua]	MYB	109	137	124	304	285	300	2.82	3.13	2.7	6.61	6.23	6.85	-1.21873	-1.06827	-1.28147	-1.18949	0.109569	7.66573e-05	7.8815e-05	Down
TRINITY_DN22155_c1_g1	1169	NAC domain containing protein 19 [Artemisia annua]	NAC	262	285	313	589	622	684	5.42	5.27	5.77	12.77	11.39	13.97	-1.2296	-1.27009	-1.13932	-1.213	0.0669452	0.000683887	0.000759415	Down
TRINITY_DN17541_c0_g3	775	DNA-binding domain-containing protein [Artemisia annua]	AP2/ERF	917	1107	1122	3039	2505	2552	101.72	114.47	84.18	285.19	173.95	237.17	-1.19016	-1.0198	-1.46322	-1.22439	0.223683	0.0167756	0.0268711	Down
TRINITY_DN27667_c0_g1	1381	heat shock cognate 70 kDa protein 2-like [Helianthus annuus]	-	447	504	525	1103.15	1050	1107	13.79	13.68	14.16	35.77	31.59	32.29	-1.26828	-1.27984	-1.23009	-1.2594	0.0260385	0.000119134	0.000123607	Down
TRINITY_DN25431_c0_g1	679	heat shock cognate 70 kDa protein 2-like [Helianthus annuus]	-	100	98	119	290	274	296	9.65	8.95	9.73	20.99	22.28	24.7	-1.23133	-1.33998	-1.21942	-1.26358	0.0664299	0.000290597	0.000309636	Down
TRINITY_DN28252_c0_g2	922	APETALA1 and FRUITFULL like protein [Chrysanthemum seticuspe f. boreale]	MIKC_MADS	667	644	828	1694	1949	1794	19.06	16.16	19.84	40.26	46.7	45.02	-1.20674	-1.44486	-1.14887	-1.26682	0.156874	0.000326685	0.000349867	Down
TRINITY_DN22529_c0_g3	766	Histone-fold [Cynara cardunculus var. scolymus]	NF-YB	793	790	739	2180	1713	2255	35.53	29.93	26.66	75.9	61.09	85.12	-1.0592	-1.30665	-1.47356	-1.2798	0.208481	0.00437804	0.0057126	Down
TRINITY_DN20371_c0_g4	781	dehydration-responsive element-binding protein 1B-like [Helianthus annuus]	AP2/ERF	365	398	375	1116	805.86	1147.95	13.48	12.7	11.44	33.29	24.39	36.62	-1.22147	-1.30747	-1.45821	-1.32905	0.119833	0.00694245	0.0096055	Down
TRINITY_DN21053_c1_g4	424	heat shock cognate 70 kDa protein 2-like [Helianthus annuus]	-	19	25	31	84.85	61	67	2.04	2.27	2.72	7.21	5.25	6	-1.5928	-1.43868	-1.17776	-1.40308	0.209796	0.00324699	0.00409301	Down
TRINITY_DN23687_c0_g1	277	AT-hook motif nuclear-localized protein 1 [Solanum lycopersicum]	-	10.32	12	13	29	46	32	2.66	2.54	3.07	5.63	9.52	6.81	-1.46042	-1.52702	-1.2536	-1.41368	0.142571	0.0171765	0.0276205	Down
TRINITY_DN8371_c0_g1	484	multiprotein bridging factor 1C [Artemisia annua]	-	44	44	38	156	89	116	3.74	3.23	2.61	10.6	6.43	8.43	-1.18216	-1.39366	-1.70115	-1.42566	0.260969	0.0132355	0.0202797	Down
TRINITY_DN15429_c0_g1	1207	K-box region and MADS-box transcription factor family protein [Artemisia annua]	-	78	75	65	227.34	206.75	192	2.23	1.83	1.41	5.1	4.94	4.74	-1.14357	-1.42877	-1.80492	-1.45908	0.331715	0.000276503	0.000294163	Down
TRINITY_DN27620_c1_g2	1826	RNA polymerase sigma-70 [Artemisia annua]	-	123	124	136	344	333	416	1.59	1.6	1.63	3.96	3.96	5.42	-1.4837	-1.47465	-1.44785	-1.46873	0.0186411	0.00430244	0.00560312	Down
TRINITY_DN11846_c0_g2	629	CheY-like superfamily, partial [Cynara cardunculus var. scolymus]	-	72	63	80	197	214	183	5.97	4.2	6.35	15.12	17.18	13.12	-1.34256	-1.8499	-1.25354	-1.482	0.321708	0.00201891	0.00242879	Down
TRINITY_DN15279_c1_g1	2092	two-component response regulator ORR21 [Artemisia annua]	G2-like	139	137	188	422	482.55	405	2.21	2.29	2.43	6.77	6.86	5.78	-1.54972	-1.49842	-1.41281	-1.48698	0.0691677	0.000293099	0.000312464	Down
TRINITY_DN28361_c1_g1	793	NAC domain-containing protein [Artemisia annua]	NAC	90	96.15	119	371	348	270.59	9.07	7.9	9.91	26.68	27.76	21.23	-1.47558	-1.67483	-1.3478	-1.49941	0.164813	0.00150635	0.00176631	Down
TRINITY_DN18478_c0_g3	541	PREDICTED: heat shock cognate 70 kDa protein 2-like [Fragaria vesca subsp. vesca]	-	27.09	35	40.19	102.3	101.27	113	1.86	2.04	2.25	5.39	5.52	6.53	-1.64406	-1.5108	-1.36944	-1.5081	0.137331	0.000568816	0.00062533	Down
TRINITY_DN11090_c0_g1	707	AP2/ERF domain-containing protein [Artemisia annua]	AP2/ERF	70	64	57	237	141	218	3.4	2.45	2.23	8.73	5.31	8.7	-1.15666	-1.62942	-1.76515	-1.51708	0.319422	0.0147939	0.0231561	Down
TRINITY_DN22463_c0_g3	785	HD-ZIP protein [Artemisia annua]	HD-ZIP	5352	5622	5515	17718	16201	18089	196	178.04	166.89	524.8	486.67	572.58	-1.42973	-1.56838	-1.66169	-1.55327	0.116715	0.000187965	0.000197563	Down
TRINITY_DN22800_c0_g2	974	bZIP transcription factor FD homolog [Chrysanthemum seticuspe f. boreale]	bZIP	91	96	85	303	219	338	2.4	2.23	1.89	6.7	4.87	7.86	-1.43222	-1.53821	-1.77687	-1.58243	0.176528	0.00820366	0.0116288	Down
TRINITY_DN23516_c0_g2	710	NAC domain-containing protein [Artemisia annua]	NAC	51	68	86	216	258	224.41	2.93	3.76	4.41	10.89	14.98	10.94	-2.06616	-1.70633	-1.47628	-1.74959	0.297309	0.00381142	0.00489072	Down
TRINITY_DN27236_c1_g1	1395	Basic helix-loop-helix leucine zipper transcription factor [Artemisia annua]	bHLH	129	133	119	446	394	385	2.54	2.63	1.95	9.31	6.74	7.99	-1.65757	-1.60734	-2.03893	-1.76795	0.236017	0.0018671	0.00222997	Down
TRINITY_DN17263_c1_g1	437	NAC domain-containing protein 68 [Artemisia annua]	NAC	60	96.85	67	361	210	296	8.69	11.83	8.6	41.65	24.97	34.97	-1.9623	-1.51727	-1.97732	-1.81896	0.261377	0.00822827	0.0116668	Down
TRINITY_DN15299_c1_g4	1106	WRKY domain-containing protein [Artemisia annua]	WRKY	42.24	47	42	170	147	171	1.46	1.51	1.24	5.29	4.2	5.64	-1.78841	-1.73983	-2.02404	-1.85076	0.152017	0.00118002	0.00135918	Down
TRINITY_DN13753_c0_g2	857	poly(ADP-ribose) polymerase, catalytic domain-containing protein [Artemisia annua]	-	206	244	225	1135	824	1145	6.65	6.92	6.24	30.2	22.26	32.3	-2.08699	-2.02958	-2.1788	-2.09846	0.0752706	0.00211578	0.00255643	Down
TRINITY_DN11869_c0_g1	771	WRKY domain-containing protein [Artemisia annua]	WRKY	34	54	48	233	169	219	1.32	1.78	1.54	7.27	5.35	7.33	-2.33282	-1.90148	-2.11042	-2.11491	0.215705	0.00153842	0.00180682	Down
TRINITY_DN8563_c0_g1	528	transcription factor HY5 [Artemisia annua]	bZIP	22	20	36	104	124	144	1.58	1.22	2.11	5.71	7.06	8.68	-2.17802	-2.55106	-1.7607	-2.16326	0.395388	0.00354789	0.00451804	Down
TRINITY_DN19279_c0_g1	224	probable mediator of RNA polymerase II transcription subunit 37c [Oryza sativa Japonica Group]	-	1	8	6	21	17	16	0.4	2.62	1.91	6.21	5.45	5.42	-3.8312	-1.11971	-1.5757	-2.17554	1.45186	0.00452184	0.0059221	Down
TRINITY_DN15974_c0_g2	856	B-box-type zinc finger [Artemisia annua]	-	104	144	147	852	575	830	3.33	4.02	3.91	22.38	15.26	23.14	-2.60504	-2.33337	-2.37339	-2.43727	0.146668	0.00280322	0.00347879	Down
TRINITY_DN15974_c0_g1	513	B-box-type zinc finger [Artemisia annua]	-	24	32	31	153	227	134	2.02	2.27	2.06	10.64	15.69	9.77	-2.57461	-2.40627	-2.54632	-2.50907	0.0901398	0.00581241	0.00785372	Down
TRINITY_DN25174_c0_g1	1132	myb domain protein 74 [Artemisia annua]	MYB	766	905	991	6587	5252.99	5540	45.03	41.73	49.37	303.53	238.05	257.89	-2.56512	-2.67492	-2.43237	-2.55747	0.121456	0.000345631	0.000371078	Down
TRINITY_DN18155_c0_g4	530	MYB15 [Chrysanthemum x morifolium]	MYB	35	38	32	262	175	239	2.71	2.85	2.15	17.57	12.58	17.2	-2.54204	-2.46937	-2.87599	-2.62913	0.216853	0.00122812	0.00141895	Down
TRINITY_DN28569_c0_g1	1455	Homeodomain-like protein [Artemisia annua]	MYB_related	106	101	116	897	1103	1086	1.63	1.4	1.53	12.05	14.78	15.08	-3.09939	-3.31883	-3.19073	-3.20298	0.110235	0.000209167	0.000220398	Down
TRINITY_DN9752_c0_g1	565	DNA-binding domain-containing protein [Artemisia annua]	AP2/ERF	15	6	12	106	99	130	0.95	0.32	0.62	5.19	5.01	6.98	-2.5917	-4.16155	-3.20736	-3.3202	0.790988	0.00146763	0.00171765	Down
TRINITY_DN13180_c0_g1	580	squamosa promoter-binding protein 1-like [Cynara cardunculus var. scolymus]	SBP	7	12	14	104	110	126	0.43	0.62	0.98	6.21	6.81	7.58	-3.9972	-3.46927	-2.80876	-3.42508	0.595454	0.000132931	0.000138297	Down
TRINITY_DN16789_c1_g1	1322	LOB domain-containing protein [Artemisia annua]	LBD	91	104	98	1663	1467	1702	1.58	1.62	1.46	25.06	22.09	26.6	-3.95968	-3.92361	-4.07364	-3.98565	0.0783099	6.42066e-05	6.58387e-05	Down
