# Supplementary material for: Integrated next-generation sequencing and comparative transcriptomic analysis of leaves provides novel insights into the ethylene pathway of Chrysanthemum morifolium in response to a Chinese isolate of chrysanthemum virus B
Source: Virol J. 2022 Nov 11;19:182. doi: 10.1186/s12985-022-01890-3 (PMC9650830; doi:10.1186/s12985-022-01890-3)
Supplement: Supplementary file 11 — Additional file 11: Table S10. Significant differentially expressed genes (SDEGs) in leaves of Chrysanthemum morifolium involved in ethylene pathway based on gene ontology (GO) analysis during infection with the Chinese isolate of chrysanthemum virus B (CVB-CN). [file 12985_2022_1890_MOESM11_ESM.xlsx]

## Sheet: Sheet1
Table S10. Significant differentially expressed genes (SDEGs) in leaves of Chrysanthemum morifolium involved in ethylene pathway based on gene ontology (GO) analysis during infection with the Chinese isolate of chrysanthemum virus B (CVB-CN).
GO term	Gene ID	Length	Annotation	CVB-CN1_count	CVB-CN2_count	CVB-CN3_count	Control1_count	Control2_count	Control3_count	CVB-CN1_TPM	CVB-CN2_TPM	CVB-CN3_TPM	Control1_TPM	Control2_TPM	Control3_TPM	Log2FC_BR1	Log2FC_BR2	Log2FC_BR3	Log2FC_mean	Log2FC_SD	P value	FDR	Regulation
GO:0009873	TRINITY_DN18860_c0_g1	1043	ethylene response DNA binding factor 3 [Artemisia annua]	209	181	229	25	31	29	6.08	4.87	5.54	0.54	0.65	0.63	3.3251	3.00495	3.19091	3.17365	0.160771	0.000154984	0.000161926	Up
	TRINITY_DN22448_c0_g2	1003	ethylene-responsive transcription factor WRI1-like [Cynara cardunculus var. scolymus]	102	88	96	15	30	25	5.97	3.39	4.17	0.48	0.74	0.74	3.19184	2.37539	2.67416	2.74713	0.413086	0.00740502	0.0103407	Up
	TRINITY_DN14831_c0_g1	1025	DNA-binding domain-containing protein [Artemisia annua]	202	202	199	28	33	41	4.96	4.4	4.13	0.58	0.69	0.89	2.78427	2.61143	2.52007	2.63859	0.134177	0.000132061	0.000137377	Up
	TRINITY_DN11144_c0_g1	1410	WRKY domain-containing protein [Artemisia annua]	660	665	716	124	107	133	10.54	9.59	9.84	1.73	1.49	1.92	2.621	2.48472	2.52185	2.54252	0.0704488	1.17496e-05	1.18357e-05	Up
	TRINITY_DN22148_c1_g2	544	ethylene-responsive transcription factor 5-like [Cynara cardunculus var. scolymus]	71	84	115	31	23	18	6.97	8.59	11.21	2.62	1.74	2.11	1.69236	1.99385	2.37791	2.02137	0.343605	0.00582815	0.007879	Up
	TRINITY_DN9700_c0_g1	254	AP2-ERF transcription factor [Artemisia annua]	24	18	15	4	6	5	7.45	4.53	3.69	0.92	1.49	1.29	2.59468	1.87695	1.58106	2.01756	0.521234	0.0257065	0.0446744	Up
	TRINITY_DN19691_c0_g2	967	acetyltransferase A, auxiliary subunit [Artemisia annua]	117	141	93	41	24	31	4.16	3.63	2.4	1.31	0.54	0.73	2.27417	2.07756	1.48063	1.94412	0.413261	0.0112726	0.0167897	Up
	TRINITY_DN17171_c0_g1	741	ethylene-responsive element binding protein1 [Artemisia annua]	134	116	107	27	33	31	6.07	5.2	4.07	1.07	1.51	1.59	2.12661	1.90343	1.54994	1.85999	0.290777	0.00345408	0.00438368	Up
	TRINITY_DN24304_c1_g1	904	protein kinase-like domain, Phloem protein 2-like protein [Artemisia annua]	50	61	68	30	28	23	5.02	4.99	5.71	1.35	1.56	1.64	1.72678	1.71814	1.91259	1.78584	0.109855	0.000119409	0.000123903	Up
	TRINITY_DN27053_c0_g2	1306	AP2-like ethylene-responsive transcription factor [Artemisia annua]	268.37	253.14	288.97	132.03	111.65	112	13.03	10.72	16.23	5.01	3.4	3.09	1.76517	1.48363	2.08199	1.77693	0.299352	0.00509421	0.00676724	Up
	TRINITY_DN21423_c0_g3	740	Concanavalin A-like lectin/glucanase, subgroup [Artemisia annua]	149	122	169	41	42	60	6	4.23	5.6	1.32	1.38	2.08	1.91291	1.40861	1.81338	1.71163	0.267104	0.00333086	0.00421074	Up
	TRINITY_DN15303_c0_g4	1043	ethylene-responsive transcription factor ERF054-like [Cynara cardunculus var. scolymus]	230	258	283	73	108	70	5.5	5.47	5.73	1.48	2.2	1.48	1.67702	1.66913	1.73613	1.69409	0.0366145	0.000110242	0.000114187	Up
	TRINITY_DN9622_c0_g1	640	AP2/ERF domain-containing protein [Artemisia annua]	368	385	451	159	142	108	18.98	16.94	18.98	6.41	5.87	4.72	1.74391	1.57986	1.74391	1.68923	0.0947121	0.000115537	0.000119771	Up
	TRINITY_DN21952_c1_g6	503	AP2/ERF domain-containing protein [Artemisia annua]	95	120	138	41	34	41	7.97	8.86	9.76	2.88	2.37	3.33	1.47856	1.63129	1.77087	1.62691	0.1462	0.000513261	0.000561065	Up
	TRINITY_DN26591_c0_g2	707	protein kinase domain-containing protein [Artemisia annua]	436	530	397	200	86	204	18.93	19.72	14.12	6.89	3.02	7.58	1.69911	1.75809	1.27617	1.57779	0.262868	0.00642859	0.00880328	Up
	TRINITY_DN17836_c0_g5	820	protein kinase-like domain, Concanavalin A-like lectin/glucanase domain protein [Artemisia annua]	196	208	214	85	65	78	7.84	7.18	6.78	2.77	1.98	2.59	1.68004	1.55317	1.47047	1.56789	0.105557	0.000248084	0.000262859	Up
	TRINITY_DN27465_c2_g1	1374	protein kinase-like domain, Phloem protein 2-like protein [Artemisia annua]	199.43	194.16	207.41	70	92	71	7.92	6.24	6.09	2.1	2.65	2.1	1.79436	1.4504	1.4153	1.55335	0.209452	0.00190379	0.00227811	Up
	TRINITY_DN24425_c0_g2	1272	ethylene-responsive transcription factor 7 [Artemisia annua]	1314	1386	1833	451	671	480	31.08	29.55	37.98	8.73	15.23	9.66	1.47163	1.3988	1.76088	1.54377	0.191518	0.00276295	0.0034232	Up
	TRINITY_DN16285_c1_g3	1831	WRKY1 [Chrysanthemum x morifolium]	1192	1208	1210	496	433	488	17.19	17.28	16.17	5.94	5.47	6.43	1.53142	1.53895	1.44317	1.50451	0.0532592	1.71951e-05	1.73616e-05	Up
	TRINITY_DN17270_c1_g1	1599	AP2/ERF domain-containing protein [Artemisia annua]	1360	1311	1455	475	508	529	18.54	16.22	17.17	5.71	6.08	6.56	1.59982	1.40696	1.48907	1.49862	0.0967873	9.82692e-05	0.000101508	Up
	TRINITY_DN26136_c0_g5	644	receptor-like protein kinase FERONIA [Lactuca sativa]	82.16	77	104.34	36.02	40	31.15	4.59	3.72	4.78	1.56	1.67	1.48	1.54773	1.24454	1.60625	1.46617	0.194157	0.00107894	0.00123592	Up
	TRINITY_DN12982_c0_g4	764	S-phase kinase-associated protein 1-like, SKP1/BTB/POZ domain protein [Artemisia annua]	184	155	263	46	77	48	8.64	6.92	10.99	2.48	4.25	2.74	1.45263	1.13237	1.79972	1.46157	0.333764	0.0119508	0.0179802	Up
	TRINITY_DN15896_c0_g1	640	ethylene response factor DREB3-2 [Chrysanthemum indicum]	139	150	206	61	89	45	7.13	6.56	8.62	2.44	3.65	1.96	1.40988	1.28967	1.68366	1.46107	0.201923	0.0039091	0.00503049	Up
	TRINITY_DN21323_c0_g3	782	integrase-type DNA-binding superfamily protein [Artemisia annua]	164	164	210	68	67	68	6.61	5.86	6.93	2.4	2.24	2.41	1.49199	1.31824	1.56019	1.45681	0.124755	0.000215283	0.000227054	Up
	TRINITY_DN28227_c0_g1	1063	protein kinase domain-containing protein [Artemisia annua]	274	395.39	312	163	97	132	15.07	17.63	11.99	7.37	3.64	5.6	1.44459	1.67094	1.11474	1.41009	0.279701	0.00871288	0.0124649	Up
	TRINITY_DN21423_c0_g1	1038	Concanavalin A-like lectin/glucanase, subgroup [Artemisia annua]	221	281.64	277	125	95	127	9.23	10.96	9.97	4.02	3.2	4.23	1.27402	1.52186	1.38528	1.39372	0.124138	0.000457715	0.000497328	Up
	TRINITY_DN26136_c0_g3	957	protein kinase domain-containing protein [Artemisia annua]	1479	1548	1683	656	560	726	49.93	45.47	47.9	18.11	15.69	21.21	1.44518	1.31018	1.38529	1.38022	0.067639	0.000137546	0.000143227	Up
	TRINITY_DN22738_c0_g1	542	serine/threonine/dual specificity protein kinase, catalytic domain-containing protein [Artemisia annua]	77	112	116	36	44	39	5.9	7.45	8.02	2.42	3.11	2.81	1.08563	1.42216	1.52852	1.34543	0.231197	0.00282562	0.00350929	Up
	TRINITY_DN22236_c0_g1	1924	NRAMP family [Artemisia annua]	954	957	1012	429	406	501	16.16	16.21	15.35	5.98	6.07	6.95	1.35139	1.35585	1.2772	1.32815	0.0441756	2.12153e-05	2.14541e-05	Up
	TRINITY_DN15993_c0_g1	3019	exoribonuclease 4 [Artemisia annua]	1428	1469	1515	658	542	658	10.05	9.13	8.97	4.45	3.17	3.95	1.38177	1.24326	1.21775	1.28093	0.0882576	0.000386752	0.00041723	Up
	TRINITY_DN26136_c0_g4	679	receptor-like protein kinase FERONIA [Helianthus annuus]	884	918	1131	463	466	400	42.74	37.79	45.04	17.53	18.33	16.57	1.29016	1.11257	1.36578	1.25617	0.129978	0.000376239	0.0004055	Up
	TRINITY_DN20898_c0_g1	1385	NRAMP family [Artemisia annua]	942	994	913	440	356	480	17.97	17.38	15.08	7.23	6.15	7.72	1.35331	1.30515	1.10036	1.25294	0.134316	0.000604238	0.000666404	Up
	TRINITY_DN26813_c0_g1	1533	protein kinase domain-containing protein [Artemisia annua]	359	381.36	412	186	189	160	8.52	8.07	9.19	4	3.76	3.13	1.23088	1.1526	1.3401	1.24119	0.0941722	0.000283112	0.000301384	Up
	TRINITY_DN26591_c2_g3	639	protein kinase domain-containing protein [Artemisia annua]	47	71	74	35	22	45.86	7.39	8.18	8.34	3.54	2.06	4.54	1.12855	1.27508	1.30302	1.23555	0.0937122	0.00412807	0.00534863	Up
	TRINITY_DN27238_c2_g1	2377	protein kinase-like domain, Concanavalin A-like lectin/glucanase domain protein [Artemisia annua]	340	362	458	202	219	209	6.76	7.43	7.59	2.87	2.93	3.66	1.10015	1.23648	1.26722	1.20128	0.0889267	0.000334406	0.000358539	Up
	TRINITY_DN26663_c2_g1	1545	DNA-binding domain-containing protein [Artemisia annua]	525	498	657	246	247	257	7.67	6.59	8.27	3.16	3.16	3.5	1.22847	1.00952	1.33713	1.1917	0.16687	0.0010997	0.00126126	Up
	TRINITY_DN23380_c0_g1	733	ethylene-responsive transcription factor 5-like [Cynara cardunculus var. scolymus]	508	512	548	224	266	258	23.7	20.21	20.17	8.01	9.92	10.48	1.32345	1.09363	1.09077	1.16929	0.133518	0.00102136	0.00116465	Up
	TRINITY_DN19174_c0_g1	1934	WRKY family transcription factor [Artemisia annua]	756	840	854	414	367	347	11.16	11.16	11.79	5.77	4.89	4.59	1.13449	1.13449	1.21372	1.1609	0.0457416	0.000107246	0.000111003	Up
	TRINITY_DN20898_c0_g2	842	NRAMP family [Artemisia annua]	842	867	952	395	428	489	27.62	24.76	25.97	10.61	11.63	13.96	1.19469	1.03698	1.10582	1.1125	0.0790628	0.000406179	0.00043921	Up
	TRINITY_DN11554_c0_g1	1415	ethylene-responsive transcription factor ERF110-like [Helianthus annuus]	280	264	272	124	107	164	4.45	3.79	3.72	1.72	1.48	2.36	1.26368	1.03208	1.00518	1.10031	0.14212	0.00369509	0.00472544	Up
	TRINITY_DN28540_c0_g3	2110	respiratory burst oxidase [Artemisia annua]	905	926	1026	430	443	537	8.85	8.29	8.75	3.76	3.85	4.81	1.09605	1.00174	1.07965	1.05915	0.0503858	0.000286679	0.000305304	Up
	TRINITY_DN20355_c0_g3	1144	Glycoside hydrolase, family 19 [Artemisia annua]	708	664	687	1899	1624	1952	14.89	12.46	12.3	34.18	29.3	36.67	-1.16478	-1.42182	-1.44047	-1.34236	0.154067	0.000965903	0.0010971	Down
	TRINITY_DN8371_c0_g1	484	multiprotein bridging factor 1C [Artemisia annua]	44	44	38	156	89	116	3.74	3.23	2.61	10.6	6.43	8.43	-1.18216	-1.39366	-1.70115	-1.42566	0.260969	0.0132355	0.0202797	Down
	TRINITY_DN11090_c0_g1	707	AP2/ERF domain-containing protein [Artemisia annua]	70	64	57	237	141	218	3.4	2.45	2.23	8.73	5.31	8.7	-1.15666	-1.62942	-1.76515	-1.51708	0.319422	0.0147939	0.0231561	Down
	TRINITY_DN27110_c0_g2	1804	F-box domain, Leucine-rich repeat domain, L domain-like protein [Artemisia annua]	160	177	197	704	624	760	2.33	2.25	2.39	8.91	7.67	9.3	-1.88847	-1.93888	-1.85179	-1.89305	0.0437227	0.000215778	0.000227609	Down
	TRINITY_DN13843_c0_g1	861	F-box domain, Leucine-rich repeat domain, L domain-like protein [Artemisia annua]	28	44	53	149	203	158	0.96	1.41	1.6	4.16	5.77	4.89	-2.3634	-1.80882	-1.62644	-1.93289	0.383829	0.0019769	0.00237395	Down
	TRINITY_DN9752_c0_g1	565	DNA-binding domain-containing protein [Artemisia annua]	15	6	12	106	99	130	0.95	0.32	0.62	5.19	5.01	6.98	-2.5917	-4.16155	-3.20736	-3.3202	0.790988	0.00146763	0.00171765	Down
GO:0009723	TRINITY_DN19186_c0_g1	1695	Aminotransferase, class I/classII [Artemisia annua]	325	375	362	18	27	35	6.6	7.18	5.82	0.33	0.38	0.76	3.75161	3.87313	3.57017	3.73164	0.152467	0.000131489	0.000136766	Up
	TRINITY_DN13350_c0_g1	907	myb domain protein 15 [Artemisia annua]	960	997	933	111	105	126	28.87	26.26	23.69	2.79	2.69	3.33	3.29732	3.16062	3.01203	3.15665	0.142688	0.000101902	0.000105339	Up
	TRINITY_DN14831_c0_g1	1025	DNA-binding domain-containing protein [Artemisia annua]	202	202	199	28	33	41	4.96	4.4	4.13	0.58	0.69	0.89	2.78427	2.61143	2.52007	2.63859	0.134177	0.000132061	0.000137377	Up
	TRINITY_DN13732_c0_g1	787	homeodomain-like protein [Artemisia annua]	128	123	162	36	29	35	5.99	5.73	6.34	1.53	1.33	1.26	2.12487	2.06085	2.2068	2.13084	0.0731567	1.81555e-05	1.83384e-05	Up
	TRINITY_DN11620_c0_g1	883	homeodomain-like protein [Artemisia annua]	1355	1286	1665	381	422	371	41.32	34.3	42.41	9.59	10.73	9.9	2.0363	1.76767	2.07386	1.95928	0.166998	0.000335873	0.000360164	Up
	TRINITY_DN22512_c0_g2	938	GRAS protein, partial [Chrysanthemum x morifolium]	348	346	473	108	117	131	24.95	21.04	27.92	5.41	7	7.91	1.8811	1.6352	2.04336	1.85322	0.205506	0.00109011	0.00124957	Up
	TRINITY_DN24304_c1_g1	904	protein kinase-like domain, Phloem protein 2-like protein [Artemisia annua]	50	61	68	30	28	23	5.02	4.99	5.71	1.35	1.56	1.64	1.72678	1.71814	1.91259	1.78584	0.109855	0.000119409	0.000123903	Up
	TRINITY_DN20298_c0_g1	545	myb domain, Homeodomain-like protein [Artemisia annua]	355	347	376	99	124	133	24.05	19.98	20.79	5.15	6.68	7.59	1.89346	1.62598	1.68331	1.73425	0.140828	0.000455056	0.000494337	Up
	TRINITY_DN21423_c0_g3	740	Concanavalin A-like lectin/glucanase, subgroup [Artemisia annua]	149	122	169	41	42	60	6	4.23	5.6	1.32	1.38	2.08	1.91291	1.40861	1.81338	1.71163	0.267104	0.00333086	0.00421074	Up
	TRINITY_DN23673_c1_g1	1306	protein REVERSION-TO-ETHYLENE SENSITIVITY1 [Helianthus annuus]	374	384	460	135	176	151	10.35	9.44	11.23	3.3	3.45	3.46	1.60461	1.47184	1.72234	1.5996	0.125325	0.000181672	0.000190728	Up
	TRINITY_DN26591_c0_g2	707	protein kinase domain-containing protein [Artemisia annua]	436	530	397	200	86	204	18.93	19.72	14.12	6.89	3.02	7.58	1.69911	1.75809	1.27617	1.57779	0.262868	0.00642859	0.00880328	Up
	TRINITY_DN17836_c0_g5	820	protein kinase-like domain, Concanavalin A-like lectin/glucanase domain protein [Artemisia annua]	196	208	214	85	65	78	7.84	7.18	6.78	2.77	1.98	2.59	1.68004	1.55317	1.47047	1.56789	0.105557	0.000248084	0.000262859	Up
	TRINITY_DN27465_c2_g1	1374	protein kinase-like domain, Phloem protein 2-like protein [Artemisia annua]	199.43	194.16	207.41	70	92	71	7.92	6.24	6.09	2.1	2.65	2.1	1.79436	1.4504	1.4153	1.55335	0.209452	0.00190379	0.00227811	Up
	TRINITY_DN20282_c0_g1	2031	WRKY domain-containing protein [Artemisia annua]	620	597	722	235	241	223	6.34	5.58	6.44	2.15	2.19	2.09	1.56463	1.38041	1.5872	1.51075	0.113439	0.000129348	0.000134476	Up
	TRINITY_DN26136_c0_g5	644	receptor-like protein kinase FERONIA [Lactuca sativa]	82.16	77	104.34	36.02	40	31.15	4.59	3.72	4.78	1.56	1.67	1.48	1.54773	1.24454	1.60625	1.46617	0.194157	0.00107894	0.00123592	Up
	TRINITY_DN28227_c0_g1	1063	protein kinase domain-containing protein [Artemisia annua]	274	395.39	312	163	97	132	15.07	17.63	11.99	7.37	3.64	5.6	1.44459	1.67094	1.11474	1.41009	0.279701	0.00871288	0.0124649	Up
	TRINITY_DN21423_c0_g1	1038	Concanavalin A-like lectin/glucanase, subgroup [Artemisia annua]	221	281.64	277	125	95	127	9.23	10.96	9.97	4.02	3.2	4.23	1.27402	1.52186	1.38528	1.39372	0.124138	0.000457715	0.000497328	Up
	TRINITY_DN26136_c0_g3	957	protein kinase domain-containing protein [Artemisia annua]	1479	1548	1683	656	560	726	49.93	45.47	47.9	18.11	15.69	21.21	1.44518	1.31018	1.38529	1.38022	0.067639	0.000137546	0.000143227	Up
	TRINITY_DN22738_c0_g1	542	serine/threonine/dual specificity protein kinase, catalytic domain-containing protein [Artemisia annua]	77	112	116	36	44	39	5.9	7.45	8.02	2.42	3.11	2.81	1.08563	1.42216	1.52852	1.34543	0.231197	0.00282562	0.00350929	Up
	TRINITY_DN22236_c0_g1	1924	NRAMP family [Artemisia annua]	954	957	1012	429	406	501	16.16	16.21	15.35	5.98	6.07	6.95	1.35139	1.35585	1.2772	1.32815	0.0441756	2.12153e-05	2.14541e-05	Up
	TRINITY_DN15993_c0_g1	3019	exoribonuclease 4 [Artemisia annua]	1428	1469	1515	658	542	658	10.05	9.13	8.97	4.45	3.17	3.95	1.38177	1.24326	1.21775	1.28093	0.0882576	0.000386752	0.00041723	Up
	TRINITY_DN22678_c0_g2	880	GRAS protein, partial [Chrysanthemum x morifolium]	757	849	925	347	391	370	23.21	22.75	23.67	8.78	9.99	9.92	1.27916	1.25028	1.30747	1.27897	0.028597	8.63765e-06	8.68963e-06	Up
	TRINITY_DN26136_c0_g4	679	receptor-like protein kinase FERONIA [Helianthus annuus]	884	918	1131	463	466	400	42.74	37.79	45.04	17.53	18.33	16.57	1.29016	1.11257	1.36578	1.25617	0.129978	0.000376239	0.0004055	Up
	TRINITY_DN20898_c0_g1	1385	NRAMP family [Artemisia annua]	942	994	913	440	356	480	17.97	17.38	15.08	7.23	6.15	7.72	1.35331	1.30515	1.10036	1.25294	0.134316	0.000604238	0.000666404	Up
	TRINITY_DN17063_c0_g4	3100	guanine nucleotide binding protein (G-protein), alpha subunit [Artemisia annua]	2303	2390	2679	1008	1044	1124	14.91	14.33	15.34	5.95	6.05	6.71	1.25743	1.20019	1.29845	1.25203	0.0493526	2.17479e-05	2.19981e-05	Up
	TRINITY_DN26813_c0_g1	1533	protein kinase domain-containing protein [Artemisia annua]	359	381.36	412	186	189	160	8.52	8.07	9.19	4	3.76	3.13	1.23088	1.1526	1.3401	1.24119	0.0941722	0.000283112	0.000301384	Up
	TRINITY_DN26591_c2_g3	639	protein kinase domain-containing protein [Artemisia annua]	47	71	74	35	22	45.86	7.39	8.18	8.34	3.54	2.06	4.54	1.12855	1.27508	1.30302	1.23555	0.0937122	0.00412807	0.00534863	Up
	TRINITY_DN24278_c0_g2	1113	auxin response factor 19 [Artemisia annua]	151.07	177.48	209.26	77.96	92.92	75.61	4.12	4.74	4.87	1.88	2.2	1.75	1.08411	1.28635	1.32539	1.23195	0.129512	0.000595042	0.000655832	Up
	TRINITY_DN27238_c2_g1	2377	protein kinase-like domain, Concanavalin A-like lectin/glucanase domain protein [Artemisia annua]	340	362	458	202	219	209	6.76	7.43	7.59	2.87	2.93	3.66	1.10015	1.23648	1.26722	1.20128	0.0889267	0.000334406	0.000358539	Up
	TRINITY_DN20898_c0_g2	842	NRAMP family [Artemisia annua]	842	867	952	395	428	489	27.62	24.76	25.97	10.61	11.63	13.96	1.19469	1.03698	1.10582	1.1125	0.0790628	0.000406179	0.00043921	Up
	TRINITY_DN16870_c0_g2	1131	Zinc finger, RING/FYVE/PHD-type [Artemisia annua]	309	311.99	371.95	190	144	150	7.71	7	7.66	3.93	3.02	3.39	1.16153	1.02215	1.15214	1.11194	0.0779006	0.000329397	0.000352975	Up
	TRINITY_DN15661_c0_g2	389	hypothetical protein CTI12_AA118500 [Artemisia annua]	55	59	64	28	22	40	6.98	6.3	6.62	2.74	2.24	4.23	1.18499	1.03711	1.10859	1.11023	0.0739512	0.00479112	0.00631869	Up
	TRINITY_DN28540_c0_g3	2110	respiratory burst oxidase [Artemisia annua]	905	926	1026	430	443	537	8.85	8.29	8.75	3.76	3.85	4.81	1.09605	1.00174	1.07965	1.05915	0.0503858	0.000286679	0.000305304	Up
	TRINITY_DN11278_c0_g1	987	Homeodomain-like protein [Artemisia annua]	109	137	124	304	285	300	2.82	3.13	2.7	6.61	6.23	6.85	-1.21873	-1.06827	-1.28147	-1.18949	0.109569	7.66573e-05	7.8815e-05	Down
	TRINITY_DN8371_c0_g1	484	multiprotein bridging factor 1C [Artemisia annua]	44	44	38	156	89	116	3.74	3.23	2.61	10.6	6.43	8.43	-1.18216	-1.39366	-1.70115	-1.42566	0.260969	0.0132355	0.0202797	Down
	TRINITY_DN27110_c0_g2	1804	F-box domain, Leucine-rich repeat domain, L domain-like protein [Artemisia annua]	160	177	197	704	624	760	2.33	2.25	2.39	8.91	7.67	9.3	-1.88847	-1.93888	-1.85179	-1.89305	0.0437227	0.000215778	0.000227609	Down
	TRINITY_DN13843_c0_g1	861	F-box domain, Leucine-rich repeat domain, L domain-like protein [Artemisia annua]	28	44	53	149	203	158	0.96	1.41	1.6	4.16	5.77	4.89	-2.3634	-1.80882	-1.62644	-1.93289	0.383829	0.0019769	0.00237395	Down
	TRINITY_DN18155_c0_g4	530	MYB15 [Chrysanthemum x morifolium]	35	38	32	262	175	239	2.71	2.85	2.15	17.57	12.58	17.2	-2.54204	-2.46937	-2.87599	-2.62913	0.216853	0.00122812	0.00141895	Down
GO:0009871	TRINITY_DN22236_c0_g1	1924	NRAMP family [Artemisia annua]	954	957	1012	429	406	501	16.16	16.21	15.35	5.98	6.07	6.95	1.35139	1.35585	1.2772	1.32815	0.0441756	2.12153e-05	2.14541e-05	Up
	TRINITY_DN20898_c0_g1	1385	NRAMP family [Artemisia annua]	942	994	913	440	356	480	17.97	17.38	15.08	7.23	6.15	7.72	1.35331	1.30515	1.10036	1.25294	0.134316	0.000604238	0.000666404	Up
	TRINITY_DN20898_c0_g2	842	NRAMP family [Artemisia annua]	842	867	952	395	428	489	27.62	24.76	25.97	10.61	11.63	13.96	1.19469	1.03698	1.10582	1.1125	0.0790628	0.000406179	0.00043921	Up
GO:0071369	TRINITY_DN23655_c0_g1	1575	S-methyl-5-thioribose kinase [Artemisia annua]	5724	5913	6504	2432	2503	2490	90.08	82.7	88.65	33.34	35.25	34.82	1.38587	1.26255	1.36278	1.33706	0.0655584	2.27753e-05	2.30486e-05	Up
	TRINITY_DN21079_c0_g1	1683	TPX2, C-terminal domain-containing protein [Artemisia annua]	739	687	818	340	327	380	11.25	9.27	10.51	4.49	4.16	5.25	1.2798	1.00052	1.18164	1.15399	0.141681	0.000991349	0.00112793	Up
GO:0010105	TRINITY_DN23673_c1_g1	1306	protein REVERSION-TO-ETHYLENE SENSITIVITY1 [Helianthus annuus]	374	384	460	135	176	151	10.35	9.44	11.23	3.3	3.45	3.46	1.60461	1.47184	1.72234	1.5996	0.125325	0.000181672	0.000190728	Up
	TRINITY_DN19772_c1_g1	787	ethylene receptor ETR1 [Artemisia annua]	302	262	454	84	182	112	11.01	8.27	13.69	2.48	5.45	3.53	1.52717	1.11431	1.84148	1.49432	0.364693	0.0160565	0.0255089	Up
	TRINITY_DN21376_c0_g2	725	ethylene receptor ETR1 [Artemisia annua]	405	436	411	163	129	192	16.87	15.59	14.05	5.41	4.36	6.86	1.60563	1.4918	1.34174	1.47972	0.132358	0.000798269	0.000894513	Up
	TRINITY_DN13968_c2_g1	1142	ethylene receptor ETR1 [Artemisia annua]	486	522	453	211	140	224	10.64	11.84	10.27	5.05	3.06	4.59	1.32963	1.4838	1.27857	1.364	0.106846	0.000949332	0.00107679	Up
	TRINITY_DN27110_c0_g2	1804	F-box domain, Leucine-rich repeat domain, L domain-like protein [Artemisia annua]	160	177	197	704	624	760	2.33	2.25	2.39	8.91	7.67	9.3	-1.88847	-1.93888	-1.85179	-1.89305	0.0437227	0.000215778	0.000227609	Down
	TRINITY_DN13843_c0_g1	861	F-box domain, Leucine-rich repeat domain, L domain-like protein [Artemisia annua]	28	44	53	149	203	158	0.96	1.41	1.6	4.16	5.77	4.89	-2.3634	-1.80882	-1.62644	-1.93289	0.383829	0.0019769	0.00237395	Down
GO:0010364	TRINITY_DN19691_c0_g2	967	acetyltransferase A, auxiliary subunit [Artemisia annua]	117	141	93	41	24	31	4.16	3.63	2.4	1.31	0.54	0.73	2.27417	2.07756	1.48063	1.94412	0.413261	0.0112726	0.0167897	Up
GO:0009861	TRINITY_DN17578_c0_g1	285	hypothetical protein CTI12_AA418330 [Artemisia annua]	23	15	22	6	5	8	5.58	2.97	4.25	1.1	0.97	1.6	2.18945	1.27965	1.79665	1.75525	0.456312	0.017337	0.0279403	Up
GO:0009693	TRINITY_DN10045_c0_g1	749	Aminotransferase, class I/classII [Artemisia annua]	58	57	130	4	7	1	2.29	1.94	4.23	0.13	0.23	0.03	4.13876	3.89947	5.02407	4.3541	0.592419	0.0196952	0.0324857	Up
	TRINITY_DN19186_c0_g1	1695	Aminotransferase, class I/classII [Artemisia annua]	325	375	362	18	27	35	6.6	7.18	5.82	0.33	0.38	0.76	3.75161	3.87313	3.57017	3.73164	0.152467	0.000131489	0.000136766	Up
	TRINITY_DN13216_c1_g1	1287	1-aminocyclopropane-1-carboxylate oxidase 3 [Artemisia annua]	1536	1656	1559	347	282	422	31.34	30.2	27.11	6.18	4.95	7.76	2.31534	2.26189	2.10616	2.2278	0.108677	0.00010179	0.000105218	Up
	TRINITY_DN19691_c0_g2	967	acetyltransferase A, auxiliary subunit [Artemisia annua]	117	141	93	41	24	31	4.16	3.63	2.4	1.31	0.54	0.73	2.27417	2.07756	1.48063	1.94412	0.413261	0.0112726	0.0167897	Up
