# Supplementary material for: Integrated next-generation sequencing and comparative transcriptomic analysis of leaves provides novel insights into the ethylene pathway of Chrysanthemum morifolium in response to a Chinese isolate of chrysanthemum virus B
Source: Virol J. 2022 Nov 11;19:182. doi: 10.1186/s12985-022-01890-3 (PMC9650830; doi:10.1186/s12985-022-01890-3)
Supplement: Supplementary file 12 — Additional file 12: Table S11. Significant differentially expressed genes (SDEGs) in Chrysanthemum morifolium following infection with the Chinese isolate of chrysanthemum virus B (CVB-CN) implicated in the ethylene pathway established according to the Kyoto Encyclopedia of Genes and Genomes (KEGG) database and previous studies on the model plant species Arabidopsis. [file 12985_2022_1890_MOESM12_ESM.xlsx]

## Sheet: Sheet1
Table S11. Significant differentially expressed genes (SDEGs) in Chrysanthemum morifolium following infection with the Chinese isolate of chrysanthemum virus B (CVB-CN) implicated in the ethylene pathway established according to the Kyoto Encyclopedia of Genes and Genomes (KEGG) database and previous studies on the model plant species Arabidopsis.
Gene ID	Length	Arabidopsis homologue	Login ID	E value	Annotation	CVB-CN1_count	CVB-CN2_count	CVB-CN3_count	Control1_count	Control2_count	Control3_count	CVB-CN1_TPM	CVB-CN2_TPM	CVB-CN3_TPM	Control1_TPM	Control2_TPM	Control3_TPM	Log2FC_BR1	Log2FC_BR2	Log2FC_BR3	Log2FC_mean	Log2FC_SD	P value	FDR	Regulation
TRINITY_DN19186_c0_g1	1695	ACS	AT4G11280	0	Aminotransferase, class I/classII [Artemisia annua]	325	375	362	18	27	35	6.6	7.18	5.82	0.33	0.38	0.76	3.75161	3.87313	3.57017	3.73164	0.152467	0.000131489	0.000136766	Up
TRINITY_DN10045_c0_g1	749	ACS	AT3G61510	6e-96	Aminotransferase, class I/classII [Artemisia annua]	58	57	130	4	7	1	2.29	1.94	4.23	0.13	0.23	0.03	4.13876	3.89947	5.02407	4.3541	0.592419	0.0196952	0.0324857	Up
TRINITY_DN13216_c1_g1	1287	ACO3	AT1G05010	5e-162	1-aminocyclopropane-1-carboxylate oxidase 3 [Artemisia annua]	1536	1656	1559	347	282	422	31.34	30.2	27.11	6.18	4.95	7.76	2.31534	2.26189	2.10616	2.2278	0.108677	0.00010179	0.000105218	Up
TRINITY_DN19772_c1_g1	787	ETR1	AT1G66340	3e-78	ethylene receptor ETR1 [Artemisia annua]	302	262	454	84	182	112	11.01	8.27	13.69	2.48	5.45	3.53	1.52717	1.11431	1.84148	1.49432	0.364693	0.0160565	0.0255089	Up
TRINITY_DN21376_c0_g2	725	ETR1	AT1G66340	4e-119	ethylene receptor ETR1 [Artemisia annua]	405	436	411	163	129	192	16.87	15.59	14.05	5.41	4.36	6.86	1.60563	1.4918	1.34174	1.47972	0.132358	0.000798269	0.000894513	Up
TRINITY_DN13968_c2_g1	1142	ETR1	AT1G66340	1e-173	ethylene receptor ETR1 [Artemisia annua]	486	522	453	211	140	224	10.64	11.84	10.27	5.05	3.06	4.59	1.32963	1.4838	1.27857	1.364	0.106846	0.000949332	0.00107679	Up
TRINITY_DN22236_c0_g1	1924	EIN2	AT5G03280	4e-174	NRAMP family [Artemisia annua]	954	957	1012	429	406	501	16.16	16.21	15.35	5.98	6.07	6.95	1.35139	1.35585	1.2772	1.32815	0.0441756	2.12153e-05	2.14541e-05	Up
TRINITY_DN20898_c0_g1	1385	EIN2	AT5G03280	1e-24	NRAMP family [Artemisia annua]	942	994	913	440	356	480	17.97	17.38	15.08	7.23	6.15	7.72	1.35331	1.30515	1.10036	1.25294	0.134316	0.000604238	0.000666404	Up
TRINITY_DN20898_c0_g2	842	EIN2	AT5G03280	2e-108	NRAMP family [Artemisia annua]	842	867	952	395	428	489	27.62	24.76	25.97	10.61	11.63	13.96	1.19469	1.03698	1.10582	1.1125	0.0790628	0.000406179	0.00043921	Up
TRINITY_DN27110_c0_g2	1804	EBF2	AT5G25350	0	F-box domain, Leucine-rich repeat domain, L domain-like protein [Artemisia annua]	160	177	197	704	624	760	2.33	2.25	2.39	8.91	7.67	9.3	-1.88847	-1.93888	-1.85179	-1.89305	0.0437227	0.000215778	0.000227609	Down
TRINITY_DN13843_c0_g1	861	EBF2	AT5G25350	5e-27	F-box domain, Leucine-rich repeat domain, L domain-like protein [Artemisia annua]	28	44	53	149	203	158	0.96	1.41	1.6	4.16	5.77	4.89	-2.3634	-1.80882	-1.62644	-1.93289	0.383829	0.0019769	0.00237395	Down
TRINITY_DN22148_c1_g2	544	ERF5	AT5G51190	1e-33	ethylene-responsive transcription factor 5-like [Cynara cardunculus var. scolymus]	71	84	115	31	23	18	6.97	8.59	11.21	2.62	1.74	2.11	1.69236	1.99385	2.37791	2.02137	0.343605	0.00582815	0.007879	Up
TRINITY_DN9700_c0_g1	254	ERF1B	AT3G23240	1e-18	AP2-ERF transcription factor [Artemisia annua]	24	18	15	4	6	5	7.45	4.53	3.69	0.92	1.49	1.29	2.59468	1.87695	1.58106	2.01756	0.521234	0.0257065	0.0446744	Up
TRINITY_DN17171_c0_g1	741	ERF1A	AT4G17500	3e-50	ethylene-responsive element binding protein1 [Artemisia annua]	134	116	107	27	33	31	6.07	5.2	4.07	1.07	1.51	1.59	2.12661	1.90343	1.54994	1.85999	0.290777	0.00345408	0.00438368	Up
TRINITY_DN15303_c0_g4	1043	ERF053	AT4G28140	1e-48	ethylene-responsive transcription factor ERF054-like [Cynara cardunculus var. scolymus]	230	258	283	73	108	70	5.5	5.47	5.73	1.48	2.2	1.48	1.67702	1.66913	1.73613	1.69409	0.0366145	0.000110242	0.000114187	Up
TRINITY_DN21952_c1_g6	503	ERF2	AT5G47220	5e-31	AP2/ERF domain-containing protein [Artemisia annua]	95	120	138	41	34	41	7.97	8.86	9.76	2.88	2.37	3.33	1.47856	1.63129	1.77087	1.62691	0.1462	0.000513261	0.000561065	Up
TRINITY_DN26663_c2_g1	1545	ERF5	AT5G47230	2e-20	DNA-binding domain-containing protein [Artemisia annua]	525	498	657	246	247	257	7.67	6.59	8.27	3.16	3.16	3.5	1.22847	1.00952	1.33713	1.1917	0.16687	0.0010997	0.00126126	Up
TRINITY_DN23380_c0_g1	733	ERF5	AT5G61600	4e-45	ethylene-responsive transcription factor 5-like [Cynara cardunculus var. scolymus]	508	512	548	224	266	258	23.7	20.21	20.17	8.01	9.92	10.48	1.32345	1.09363	1.09077	1.16929	0.133518	0.00102136	0.00116465	Up
TRINITY_DN11554_c0_g1	1415	ERF110	AT5G50080	2e-21	ethylene-responsive transcription factor ERF110-like [Helianthus annuus]	280	264	272	124	107	164	4.45	3.79	3.72	1.72	1.48	2.36	1.26368	1.03208	1.00518	1.10031	0.14212	0.00369509	0.00472544	Up
TRINITY_DN9752_c0_g1	565	ERF016	AT5G21960	3e-28	DNA-binding domain-containing protein [Artemisia annua]	15	6	12	106	99	130	0.95	0.32	0.62	5.19	5.01	6.98	-2.5917	-4.16155	-3.20736	-3.3202	0.790988	0.00146763	0.00171765	Down
